# Supplementary material for: A geospatial database of drought occurrence in inland valleys in Mali, Burkina Faso and Nigeria
Source: Data Brief. 2018 Jun 30;19:2008–14. doi: 10.1016/j.dib.2018.06.105 (PMC6141420; doi:10.1016/j.dib.2018.06.105)
Supplement: Supplementary file 2 — Supplementary material [file mmc2.xlsx]

## Sheet: Variable explanation
Theme	Variables	Description	Unit	Type	Source	Modalities	Modalities description
Farmers’ experience with drought in their inland valley the last 10 years	dryoccu	drought occurrence		nominal	Survey
						1	yes
						2	no
	dryoccfre	Frequency of drought events		ordinal	Survey
						1	every year
						2	every 2 or 3 years
						3	every 4 or 5 years
						4	more than every 5 years
						5	never
	lossfre	Frequency of entire rice harvest loss		ordinal	Survey
						1	all years
						2	in 1 to 2 years
						3	in 3 to 6 years
						4	in 7 to 9 years
						5	never
						6	do not know
	redfre	Frequency of rice yield reduction		ordinal	Survey
						1	all years
						2	in 1 to 2 years
						3	in 3 to 6 years
						4	in 7 to 9 years
						5	never
						6	do not know
Adaptive management of rice farmers to drought occurring in inland valley	resvar	use of drought resistant varieties		nominal	Survey
						1	yes
						2	no
	stocrp	change in cultivation areas		nominal	Survey
						1	yes
						2	no
	irrig	investment of irrigation facilities		nominal	Survey
						1	yes
						2	no
	chgcrose	change in cropping seasons		nominal	Survey
						1	yes
						2	no
	adapother	other adaptation strategies to drought		nominal	Survey
						1	bund
						2	bund + compost + mulching
						3	bund + early sowing
						4	bund + early sowing + organic fertilizer
						5	bund + organic manure
						6	bund + organic manure + early sowing
						7	bund + organic manure + irrigation
						8	dry sowing + organic manure
						9	early sowing
						10	irrigation
						11	irrigation + contour tillage
						12	none
						13	off-season cropping + irrigation
						14	organic mnure
						15	tillage + organic manure
						16	tree plantation
						17	water conservation measures
Physical characteristics of inland valley	area	Inland valley size	ha	numeric	Survey
	avwidt	Average width	m	numeric	Survey
	shape	Cross-sectional shape		nominal	Survey
						1	convex
						2	concave
						3	flat
	sand	Sand content	%	numeric	AfSISa
	clay	Clay content	%	numeric	AfSISa
	carbon	Soil carbon content	%	numeric	AfSISa
Hydrology of inland valley	watsour	Water source		nominal	Survey
						1	spring
						2	river
						3	other
	watreg	Flooding regime		ordinal	Survey
						1	sporadic
						2	seasonal
						3	permanent
						4	do not know
	durflood	duration of flooding	week	numeric	Survey
	duremergwat	duration of emerging water table	week	numeric	Survey
	draina	drainage/irrigation infrastructure		nominal	Survey
						1	no drainage
						2	canals for drainage and / or irrigation
	floacc	flow accumulation		numeric	SRTMb
Management practices	var	Rice varieties		nominal	Survey
						1	only local
						2	only improved
						3	both local and improved
	fert	Soil fertility management		nominal	Survey
						1	no fertilizer
						2	only mineral fertilizer
						3	both mineral and organic fertilizers
						4	only organic fertilizer
	bun	bund		nominal	Survey
						1	yes
						2	no
Socio-economic characteristics of inland valley	disroad	Distance to road	km	numeric	Survey
	distance to market	Distance to market	km	numeric	Survey
	typ_roa	Quality of road to market		nominal	Survey
						1	no road
						2	path
						3	dirt road
						4	paved road
	landow	Land ownership		nominal	Survey
						1	individual
						2	family
						3	village
						4	state
	oriuser	Origin of inland valley users		nominal	Survey
						1	native
						2	migrant
	perwomen	Percentage of women in the inland valleys		numeric	Survey
	modexploi	Mode of exploitation		nominal	Survey
						1	individual
						2	collective
						3	both
	sourseed	Source of seeds and other agricultural inputs		nominal	Survey
						1	in the village
						2	at < 25 km
						3	25 - 50 km
						4	51 - 100 km
						5	> 100 km
	supp	Support from institution		nominal	Survey
						1	yes
						2	no
	farmorg	Affiliation with farmers’ organization		nominal	Survey
						1	yes
						2	no
	roleprod	Role of rice farming in production system		nominal	Survey
						1	main activity
						2	secondary major activity
						3	marginal activity
Weather data of inland valley	tminc	Daily minimum temperature	°C	numeric	Power data base
	tmax	Daily maximum temperature	°C	numeric	Power data base
	prec	Daily rainfall	mm	nominal	Power data base
a Africa Soil Information Service (AfSIS)
b Shuttle Radar Topography Mission (SRTM), URL: http://srtm.csi.org.
c Name of variables is followed by the unique identifier of each surveyed inland valley in sheets Mali-weather data, Nigeria-weather data and Burkina Faso-weather data

## Sheet: Location
IV_COD	Longitude	Latitude
Bur001	-3.79278	10.3566
Bur002	-4.18558	10.6499
Bur003	-4.80351	10.3382
Bur004	-4.71478	10.1095
Bur005	-4.43639	10.0584
Bur006	-4.48363	10.498
Bur007	-4.6735	11.8992
Bur008	-1.47769	12.2393
Bur010	-0.81517	11.8416
Bur011	-0.84058	11.5119
Bur012	-0.67152	11.3384
Bur013	-0.62724	11.1336
Bur014	-0.5131	11.1875
Bur015	-0.59001	11.8195
Bur016	-0.24428	11.2212
Bur017	-0.37863	11.329
Bur018	0.23009	11.1911
Bur019	0.00661	11.4449
Bur020	-0.44008	12.4213
Bur021	-0.27916	12.3486
Bur022	0.43824	11.1308
Bur023	0.38317	11.22
Bur024	-0.51491	12.5362
Bur025	-0.53052	12.7381
Bur026	-2.21262	12.2137
Bur027	-2.00397	12.043
Bur028	-2.75015	12.4123
Bur029	-2.67734	12.2623
Bur030	-2.17396	11.5226
Bur031	-2.54543	11.8775
Bur032	-2.77471	11.8526
Bur033	-2.58854	11.0519
Bur034	-2.21796	11.3128
Bur035	-2.58567	11.582
Bur036	-1.91177	11.1229
Bur038	-2.41172	11.44
Bur039	-1.47415	11.2986
Bur040	-2.06055	11.272
Bur041	-2.10267	11.3875
Bur042	-1.39843	11.3887
Bur043	0.87543	12.1355
Bur044	0.44246	11.7515
Bur045	-4.04796	11.1927
Bur046	-4.54722	11.6196
Bur047	-3.47605	11.2082
Bur048	-3.17378	11.4431
Bur049	-3.56797	11.4149
Bur050	-4.38192	11.7784
Bur051	-4.29266	12.3282
Bur052	-4.14988	13.1723
Bur053	-3.89041	12.7381
Bur054	-2.7875	12.7222
Bur055	-3.2107	12.7845
Bur056	-3.09323	13.027
Bur057	-3.23446	13.0936
Bur058	-3.336	11.7295
Bur059	-3.127	11.6521
Bur060	-2.9271	11.8321
Bur061	-2.9342	12.0015
Bur062	-3.5421	11.7904
Bur063	-2.7935	11.3894
Bur064	-3.288	12.3504
Bur065	-3.3751	12.4386
Bur066	-3.7062	11.011
Bur067	-3.3533	12.0405
Bur068	-3.1206	12.1176
Bur069	-0.4954	12.1474
Bur070	-0.26539	12.0427
Bur071	-1.93923	12.7908
Bur072	-1.90411	12.4249
Bur073	-1.52531	12.6679
Bur074	-1.19568	12.7187
Bur075	-3.2319	10.6717
Bur076	-3.2418	10.8922
Bur077	-3.3891	10.9472
Bur078	-3.4795	10.7641
Bur079	-3.3374	10.7366
Bur080	-2.6834	10.9986
Bur081	-2.9874	11.3464
Bur082	-3.2451	11.0962
Bur083	-3.15485	10.1576
Bur084	-2.9299	9.8903
Bur085	-3.2573	9.9948
Bur086	-3.7353	10.7588
Bur087	-3.4377	10.1605
Bur088	-2.95845	10.2747
Bur089	-3.22997	10.5877
Bur090	-1.33628	11.4843
Bur091	-1.51775	12.017
Bur092	-1.51775	12.017
Bur094	-1.36468	11.4033
Bur095	-1.02336	11.2516
Bur096	-0.7941	11.0153
Bur097	-0.93909	11.3812
Bur098	-0.75781	11.2643
Bur099	-1.18216	11.5546
Mal01	-6.7	11.43
Mal02	-6.98333	11.55
Mal04	-7.35	11.37
Mal05	-7.85	11.52
Mal06	-7.41667	11.1
Mal07	-7.43333	11.32
Mal08	-7.38333	11.48
Mal09	-7.51667	11.52
Mal10	-7.41667	11.18
Mal11	-7.71667	11.35
Mal12	-7.85	11.8
Mal13	-7.63333	11.35
Mal14	-7.63333	11.3
Mal15	-7.78333	11.33
Mal16	-5.88333	11.8167
Mal17	-5.61667	11.9667
Mal18	-5.81667	11.4333
Mal19	-6.16667	11.7667
Mal20	-5.73333	11.0667
Mal21	-5.63333	11.4667
Mal22	-5.65	11.6167
Mal23	-5.63333	11.3667
Mal24	-5.48333	11.4833
Mal25	-5.6	11.3667
Mal26	-6.33333	11.6
Mal27	-6.18333	11.0667
Mal28	-6.11667	11.3667
Mal29	-6.2	11.2167
Mal30	-5.8	11.2333
Mal31	-6.93333	11.23
Mal32	-6.93333	11.22
Mal33	-7.1	10.98
Mal34	-6.98333	11.03
Mal35	-6.86667	10.97
Mal36	-6.88333	10.58
Mal37	-6.93333	10.7
Mal38	-6.55	11.17
Mal39	-6.48333	10.72
Mal40	-6.88333	10.58
Mal41	-6.7	11.25
Mal42	-6.51667	11.25
Mal43	-6.83333	10.83
Mal44	-6.9	10.68
Mal45	-6.88333	10.55
Mal46	-5.95	10.7333
Mal47	-5.98333	10.87
Mal48	-5.91667	10.82
Mal49	-5.9	10.7
Mal50	-5.98333	10.38
Mal51	-5.61667	10.73
Mal52	-5.65	10.45
Mal53	-5.83333	10.65
Mal54	-5.93333	10.3
Mal55	-5.65	10.23
Mal56	-5.68333	10.98
Mal57	-5.56667	10.87
Mal58	-5.61667	10.62
Mal59	-5.7	10.62
Mal60	-6.13333	10.87
Mal61	-5.05	12.1167
Mal62	-5.05	12.3167
Mal63	-4.83333	12.5
Mal64	-4.86667	12.5
Mal65	-4.6	12.4
Mal66	-4.68333	12.2833
Mal67	-4.63333	12.3
Mal68	-4.71667	12.15
Mal69	-4.73333	12.15
Mal70	-4.91667	12.1167
Mal71	-5.86667	12.0333
Mal72	-6.16667	12.0333
Mal73	-5.93333	12.0167
Mal74	-5.08333	12.4667
Mal75	-5.06667	12.45
Mal76	-5.61667	12.0667
Mal77	-5.71667	12.0667
Mal78	-5.6	12.05
Mal79	-5.11667	12.55
Mal80	-5.25	12.05
Mal81	-5.2	12.0167
Mal82	-5.35	12.05
Mal83	-5.63333	12.0833
Mal84	-5.71667	12.1
Mal85	-5.31667	12.0333
Mal86	-8.5	11.1333
Mal87	-8.53333	11.1
Mal88	-8.53333	11.1833
Mal89	-8.45	11.2
Mal90	-8.21667	11.4
Mal91	-8.5	11.5
Mal92	-8.48333	11.4167
Mal93	-8.33333	11.4
Mal94	-8.33333	11.5667
Mal95	-8.35	11.6
Mal96	-8.18333	10.9
Mal97	-8.16667	10.95
Mal98	-8.13333	10.9667
Mal99	-7.95	11.1167
Nig01	6.05231	9.07667
Nig02	6.04332	9.05632
Nig03	6.07885	9.07134
Nig04	6.18118	9.04292
Nig05	6.26578	9.03912
Nig06	6.2856	9.02559
Nig07	5.72685	9.20688
Nig08	5.73554	9.2162
Nig09	5.74182	9.21996
Nig10	5.91635	9.1436
Nig100	5.87039	9.12882
Nig101	5.90666	9.15706
Nig102	6.02896	9.13813
Nig103	6.00519	9.20422
Nig104	6.02817	9.24101
Nig105	6.03084	9.25109
Nig106	6.02336	8.92374
Nig107	6.01699	8.94891
Nig108	6.00656	8.97801
Nig11	5.99427	8.9975
Nig12	6.04327	9.09938
Nig13	6.03739	9.10557
Nig14	6.08345	9.11647
Nig15	6.09329	9.15057
Nig16	6.1207	9.19527
Nig17	6.09273	9.00136
Nig18	5.99935	8.87144
Nig19	6.08151	9.03242
Nig20	6.07579	9.01681
Nig21	6.08368	8.98807
Nig22	6.08204	8.96551
Nig23	5.79557	9.96655
Nig24	5.77702	9.9768
Nig25	5.77483	9.97168
Nig26	5.85349	10.0006
Nig27	5.92541	9.92541
Nig28	5.70976	9.92899
Nig29	5.70748	9.93304
Nig30	5.72081	9.91458
Nig31	5.74488	9.49267
Nig32	5.75837	9.9322
Nig33	5.86304	9.4985
Nig34	5.95209	10.0506
Nig35	5.9571	10.0075
Nig36	6.04244	10.0608
Nig37	6.16006	10.0809
Nig38	6.14863	10.0794
Nig39	6.12913	10.0737
Nig40	6.11279	10.0714
Nig41	6.04285	10.0809
Nig42	6.20927	10.1001
Nig43	6.21471	10.1089
Nig44	6.27161	10.2283
Nig45	6.27021	10.2268
Nig46	6.26675	10.2305
Nig47	6.14197	9.95305
Nig48	6.14197	9.95305
Nig49	7.70769	10.4047
Nig50	7.70902	10.4039
Nig51	7.6814	10.4168
Nig52	7.48056	10.4613
Nig53	7.73696	10.302
Nig54	7.95602	9.8644
Nig55	8.26973	9.77521
Nig56	7.90018	10.0973
Nig58	8.30491	9.59699
Nig59	8.39639	9.82714
Nig60	8.40526	9.82977
Nig61	8.41194	9.33731
Nig62	8.44062	9.85551
Nig63	8.49046	9.87526
Nig64	8.54217	9.9722
Nig65	8.53028	10.0234
Nig66	8.5917	10.08
Nig67	8.57588	10.1671
Nig68	8.56317	10.362
Nig69	8.58915	10.3839
Nig70	8.31085	10.6755
Nig71	8.26529	10.7029
Nig72	8.09283	10.9403
Nig73	8.13427	10.8863
Nig74	7.78168	10.8005
Nig75	7.7708	10.7887
Nig76	7.77048	10.7597
Nig77	7.76028	10.7154
Nig78	7.6693	10.7669
Nig79	7.58952	10.7239
Nig80	7.52291	10.7603
Nig81	7.86263	10.8185
Nig82	7.57343	10.829
Nig83	7.58253	10.8406
Nig84	7.59971	10.8652
Nig85	7.63757	10.8805
Nig86	7.63757	10.8805
Nig87	7.64375	10.9098
Nig88	7.73878	11.0738
Nig89	7.73176	11.0603
Nig90	7.74469	11.0268
Nig91	7.70518	11.0784
Nig92	7.67961	11.0442
Nig93	7.67506	11.0257
Nig94	7.42978	10.4935
Nig96	7.39255	10.4508
Nig97	7.39467	10.4829
Nig98	7.40263	10.5387
Nig99	7.72271	11.0428

## Sheet: Mali
IV_COD	dryoccu	dryoccfre	lossfre	redfre	resvar	stocrp	irrig	chgcrose	adapother	area	avwidt	shape	sand	clay	carbon	watsour	watreg	durflood	duremergwat	draina	floacc	var	fert	bun	disroad	distance to market	typ_roa	landow	oriuser	perwomen	modexploi	sourseed	supp	farmorg	roleprod
Mal01	2	5	2	2	1	1	2	2	12	25	1000	3	49	24	7	2	2	36	8	1	139	2	3	2	0	17	4	3	1	98	1	1	1	1	2
Mal02	1	2	3	3	1	1	2	2	1	50	60	2	49	21	5	2	2	12	8	1	79	1	3	2	0	1	3	3	1	100	1	1	1	1	2
Mal04	1	2	3	2	1	1	2	2	12	500	1000	3	51	25	5	2	3	52	52	1	292	2	1	2	4	14	4	3	2	96	1	1	1	1	2
Mal05	1	3	3	3	1	1	2	1	12	100	60	2	52	21	5	2	2	40	12	2	139	1	2	2	2	2	3	3	1	100	1	1	1	2	2
Mal06	1	1	5	1	1	2	2	2	12	60	45	3	55	19	5	2	1	28	16	1	103	1	2	2	0	5	3	3	1	100	1	1	2	2	1
Mal07	1	1	5	1	1	2	2	2	12	800	200	3	52	22	5	2	1	44	20	1	210	1	4	2	0	2	3	3	1	100	1	1	2	1	1
Mal08	1	1	5	1	1	1	2	2	12	300	200	3	49	25	6	2	1	40	20	1	191	2	2	2	0	5	3	3	1	99	1	1	2	2	1
Mal09	1	1	1	1	1	2	2	2	12	100	75	3	54	22	6	2	2	28	16	1	115	1	1	2	0	15	4	1	1	100	1	1	2	2	1
Mal10	1	1	5	1	1	1	2	2	16	60	100	3	58	20	7	2	1	24	16	1	360	1	2	2	0	5	3	3	1	100	1	1	2	2	1
Mal11	1	2	3	3	2	2	2	1	9	20	100	3	56	20	5	2	2	16	8	1	218	1	1	2	0	1	3	3	1	100	1	1	1	2	1
Mal12	1	2	2	3	2	1	2	1	9	1000	200	3	61	18	5	2	2	32	12	1	211	2	1	2	8	8	3	3	1	63	1	1	1	2	2
Mal13	1	2	2	3	1	2	1	1	9	60	200	3	58	17	5	2	2	24	20	1	181	1	2	1	0	0.2	3	3	1	100	1	1	1	1	2
Mal14	1	3	3	3	2	2	2	2	9	15	300	3	58	20	5	2	2	16	8	1	102	1	2	2	12	14	3	3	1	100	1	1	1	2	2
Mal15	1	2	3	3	1	2	2	2	9	23	100	3	51	21	5	2	2	20	12	1	144	2	1	2	4	5	3	3	1	100	1	1	1	2	2
Mal16	2	5	5	5	2	2	2	2	12	15		2	54	21	6	2	2	36	20	1	275	1	1	1	0	0	3	1	1	60	3	1	2	2	3
Mal17	1	4	4	4	2	2	2	2	12	1500	5000	3	51	22	6	2	1	44	16	2	112	2	1	2	5	14	3	1	1	60	1	1	2	2	3
Mal18	1	4	4	4	2	2	2	2	12	20	30	3	40	30	7	1	3	52	12	2	95	2	1	2	0	6	3	2	1	0	2	1	2	2	2
Mal19	1	2	2	2	1	2	2	1	12	1000	5000	3	51	24	5	2	2	40	20	1	234	1	1	2	0	1	3	2	1	60	1	1	2	2	3
Mal20	1	4	4	4	2	2	2	2	12	2500	2000	3	42	23	6	1	2	32	16	1	99	1	3	2	0	3	3	2	2	67	3	1	1	2	2
Mal21	1	1	5	1	1	2	1	2	11	600	1000	1	44	27	3	2	2	20	16	1	145	2	2	1	0.5	18	3	2	1	47	3	1	1	1	1
Mal22	1	2	5	1	1	2	1	2	1	1200	1000	3	47	23	6	2	2	44	12	1	966	1	2	2	3	3	3	2	1	93	1	1	1	1	1
Mal23	1	1	5	1	1	2	2	1	9	1800	2000	3	52	24	6	2	2	12	52	1	267	1	2	1	3	15	3	2	1	67	3	1	2	1	1
Mal24	1	1	5	1	1	2	2	1	12	4000	1000	1	38	31	7	2	2	20	16	1	99	1	2	2	1	1	3	2	1	50	1	1	1	1	1
Mal25	2	5	5	5	1	2	2	2	12	1360	1000	3	50	24	5	2	3	52	8	2	335	1	3	2	0	12	3	3	2	52	3	1	1	1	2
Mal26	1	2	5	5	1	1	2	1	12	300	900	3	43	29	4	2	2	40	16	1	207	1	3	2	3	3	3	3	1	65	1	1	1	1	1
Mal27	1	2	5	2	2	1	2	2	12	200	200	2	54	24	5	2	2	20	32	1	137	1	3	2	0	0.01	2	3	2	95	1	1	1	2	1
Mal28	2	5	5	5	2	2	2	2	12	20	50	1	39	30	6	2	2	40	16	1	151	1	2	2	0	0.6	2	2	1	100	1	1	1	2	1
Mal29	1	2	5	3	1	1	2	2	12	400	200	2	44	29	7	2	2	20	16	1	187	1	3	1	0.5	0.5	2	3	1	100	3	1	1	1	1
Mal30	2	5	4	3	2	2	2	2	12	40	100	2	46	26	6	1	2	16	28	1	92	1	2	2	0	17	3	2	1	80	1	1	1	2	1
Mal31	1	2	4	1	2	1	2	2	12	100	120	2	50	24	4	2	2	24	12	1	182	2	1	2	0.5	12.5	3	3	1	100	1	1	1	1	3
Mal32	1	1	4	1	1	1	2	2	12	120	80	2	50	21	5	2	2	16	8	1	72	1	2	1	0	6	3	3	1	100	1	1	1	2	3
Mal33	1	2	5	1	2	2	2	2	12	110	100	2	57	22	7	2	2	20	8	1	104	1	2	2	0	4	3	3	1	100	1	1	1	1	2
Mal34	1	1	3	1	1	1	2	2	12	12	30	2	49	24	5	2	2	12	8	1	107	1	2	1	0	11	3	3	1	100	1	1	1	2	2
Mal35	1	1	5	1	2	1	2	2	12	20	80	3	53	20	5	2	2	24	8	1	284	2	2	1	2	14	3	2	1	100	1	1	1	2	3
Mal36	1	2	3	3	1	1	2	1	12	20	200	3	48	28	6	2	2	24	8	1	137	1	3	2	12	13	3	2	1	100	1	1	2	2	2
Mal37	1	2	2	2	2	2	2	2	12	400	55	2	41	32	6	2	2	16	12	1	411	2	1	2	0.5	0	2	3	1	100	1	1	2	2	2
Mal38	1	3	4	4	2	2	2	1	12	600	5000	3	48	30	6	2	3	52	12	1	186	1	1	2	0	7	2	3	2	100	1	1	2	1	2
Mal39	1	1	1	1	1	2	2	1	12	600	1000	2	46	29	7	1	2	8	8	1	45	1	3	2	0	1	3	3	2	100	1	1	2	2	2
Mal40	2	5	5	5	2	2	2	2	12	200	100	2	45	27	5	2	2	28	8	2	260	1	1	2	0.5	5	3	3	1	100	1	1	2	1	2
Mal41	1	2	3	3	1	1	2	1	9	100	400	3	51	25	6	2	2	28	16	1	45	1	3	2	2	43	3	3	2	67	1	1	2	2	2
Mal42	1	2	3	3	1	2	2	1	12	20000	10000	3	40	32	6	2	3	52	12	1	95	1	3	2	0	7	2	3	2	91	1	1	2	1	2
Mal43	1	5	5	5	2	2	2	2	12	100	4500	3	46	29	6	1	2	20	12	1	55	1	4	2	1	0	2	3	2	100	1	1	1	2	3
Mal44	1	2	3	3	1	2	2	1	12	460	50	3	49	31	6	2	2	16	8	1	148	2	3	2	0	1	3	2	2	100	3	4	1	1	2
Mal45	1	1	3	1	2	1	2	1	12	150	100	3	50	29	7	1	2	12	8	1	127	1	2	2	0.5	4.5	3	3	1	100	1	1	2	2	2
Mal46	2	5	5	5	2	2	2	2	12	900	1.5	2	42	29	5	2	3	52	20	2	152	1	3	1	0.2	5	3	3	1	77	3	1	1	2	2
Mal47	1	3	2	3	1	1	2	2	12	40	7000	3	40	35	7	2	2	24	16	2	138	2	3	2	0.5	9	3	3	1	70	3	1	1	1	1
Mal48	1	2	3	3	1	1	2	1	12	150	1500	3	48	28	4	2	2	16	12	1	298	1	2	2	3	4	3	2	1	83	1	4	1	2	1
Mal49	2	5	5	5	2	2	2	2	12	11000	1000	3	50	30	6	2	2	28	12	1	111	1	4	1	0	0.5	3	3	1	79	3	4	1	2	2
Mal50	1	1	1	1	1	1	1	1	12	65	20	3	48	29	8	2	2	28	8	1	112	2	3	2	0	4	3	2	1	80	1	1	1	2	1
Mal51	2	5	5	5	2	2	2	2	12	1000	1000	3	46	23	4	2	2	40	20	1	126	2	3	1	4	3	3	3	1	94	3	1	1	1	2
Mal52	2	5	5	5	2	2	2	2	12	125	300	3	52	23	4	2	2	28	12	1	114	1	3	1	0	7	3	3	1	68	3	1	1	2	2
Mal53	2	5	5	5	2	2	2	2	12	4000	3000	3	46	27	3	2	3	52	20	1	137	1	3	1	3	9	3	3	1	74	3	1	1	1	2
Mal54	1	4	5	3	1	2	2	1	12	80	300	3	54	23	6	2	2	32	12	1	55	1	3	2	0.8	0.8	3	3	1	95	3	1	1	2	2
Mal55	2	5	5	5	2	2	2	2	12	2000	1000	3	50	27	5	2	2	44	20	1	210	2	2	1	0	15	3	3	1	80	3	1	1	2	2
Mal56	1	3	3	3	1	1	2	2	12	150	60	2	44	31	5	2	2	40	12	1	190	1	2	2	10	27	3	2	1	59	1	1	1	2	1
Mal57	1	2	3	3	1	1	2	2	12	200	1000	1	41	31	6	2	3	52	24	1	154	2	3	2	4	11	3	2	1	56	1	1	1	1	1
Mal58	1	3	3	3	1	1	1	1	1	100	2000	3	51	25	3	2	2	8	8	2	330	1	2	2	0	7	3	2	1	60	3	1	1	2	1
Mal59	1	2	2	2	1	1	1	1	12	600	2500	2	46	24	3	2	2	16	20	1	62	1	3	2	0	18	3	2	1	67	1	1	1	2	1
Mal60	1	2	3	3	2	2	2	2	12	500	1000	3	47	28	6	2	2	36	16	1	148	1	1	2	0	16	3	1	1	67	3	1	1	2	1
Mal61	2	5	5	5	1	2	1	2	12	500	600	3	43	26	6	2	2	28	20	2	84	2	3	1	0	0.5	3	3	2	39	3	1	1	1	2
Mal62	1	2	2	2	1	2	1	1	10	200	200	2	44	25	5	2	2	20	16	2	78	1	2	2	0	15	3	3	1	20	2	4	1	1	2
Mal63	1	2	2	2	1	1	2	1	12	500	5000	3	51	23	5	2	3	32	8	1	153	1	2	2	0	4	3	3	2	40	3	4	1	1	2
Mal64	2	5	5	5	2	2	2	2	12	250	300	2	48	23	3	2	2	36	8	1	62	1	3	2	0	8	3	3	1	0	3	4	1	2	2
Mal65	1	4	4	5	1	2	2	2	12	120	400	2	54	25	3	2	1	16	28	2	195	2	2	2	7	8	3	3	1	11	3	1	1	1	2
Mal66	1	2	5	2	2	1	2	2	12	213	1200	2	52	21	5	2	2	36	16	1	75	1	2	1	13	1	3	3	2	21	3	4	1	1	2
Mal67	1	3	3	3	1	1	2	1	12	1500	4000	3	44	25	5	2	1	28	36	1	59	1	1	2	4	1	3	3	2	17	3	1	1	2	2
Mal68	2	5	5	5	2	2	2	2	12	900	1000	3	58	18	5	2	2	12	28	1	68	2	2	1	8	1	3	3	1	12	3	4	1	2	2
Mal69	1	2	5	3	2	2	2	2	12	300	4000	3	50	22	4	2	1	20	16	1	109	2	2	2	2	3	3	3	1	42	1	1	1	2	1
Mal70	2	5	5	5	2	2	2	2	12	150	150	3	57	20	4	2	3	48	12	1	63	2	3	2	3	7	3	1	1	13	1	1	1	2	3
Mal71	1	2	2	2	1	2	2	2	16	1000	1000	3	43	23	5	1	2	32	32	1	144	1	3	2	0	1	3	3	1	67	1	1	1	2	1
Mal72	1	2	2	2	1	1	2	2	12	2500	2000	3	45	27	6	2	2	36	36	1	75	1	3	2	0	0	3	3	1	75	3	1	1	2	1
Mal73	1	2	2	2	1	2	2	2	12	500	240	3	46	25	6	2	2	44	44	1	85	2	3	2	0	10	3	3	1	80	1	1	1	2	1
Mal74	1	2	3	3	1	1	2	2	12	1200	700	3	50	26	4	2	2	36	36	1	455	1	2	2	3	0	3	3	1	33	3	1	1	1	1
Mal75	1	2	2	2	1	2	2	2	12	200	1000	2	43	29	7	1	2	32	24	2	221	1	3	2	2	1	3	3	1	44	1	1	1	2	1
Mal76	1	2	2	2	1	2	2	2	16	1500	4000	3	46	23	5	2	2	32	32	2	50	2	2	2	1	2	3	2	1	63	3	1	1	2	1
Mal77	1	2	3	3	1	2	2	1	12	70	1000	3	37	34	7	1	3	52	52	2	275	1	3	2	3	3	3	2	1	69	1	1	1	2	1
Mal78	1	3	3	3	1	2	2	2	12	2000	2000	3	49	22	5	2	2	36	12	1	76	1	2	2	5	3	3	2	1	80	1	1	1	2	1
Mal79	1	4	3	3	1	2	2	1	16	3000	3000	3	45	25	3	2	3	52	52	2	283	2	3	1	0.2	5	3	3	1	22	3	1	1	1	1
Mal80	1	2	3	3	1	2	2	2	12	1000	1000	2	45	25	4	2	2	44	44	2	127	2	2	1	0.4	30	3	3	1	7	3	1	1	1	1
Mal81	1	2	2	2	1	2	2	2	12	1000	1000	3	46	26	4	2	2	28	8	2	147	2	3	2	1	0.1	3	3	1	35	3	1	1	1	2
Mal82	1	4	2	2	1	1	2	1	12	2500	500	1	41	26	5	2	3	52	12	2	75	2	3	2	6	6.5	3	3	1	38	1	1	1	2	1
Mal83	2	5	5	5	2	2	2	2	12	80	3000	2	50	20	5	2	2	16	8	2	121	2	2	1	3	6	3	3	1	88	3	1	1	1	1
Mal84	1	3	3	3	2	2	2	1	12	500	2000	3	45	24	5	2	2	40	40	2	114	2	3	2	5	1	3	3	1	20	3	1	1	1	1
Mal85	1	2	2	2	1	1	1	1	12	3000	50	1	42	24	4	2	2	32	24	2	69	2	3	2	2	15	3	3	1	33	1	1	1	1	2
Mal86	1	2	3	1	1	2	2	1	12	1000	800	2	51	27	9	1	2	32	36	1	248	1	1	2	7	11	3	3	2	28	1	1	1	2	2
Mal87	2	5	5	5	2	2	2	2	12	3000	1500	3	45	29	8	1	2	28	24	1	429	2	1	2	4	4	3	3	2	0	1	1	1	2	2
Mal88	2	3	5	5	2	2	2	2	12	50	500	2	46	24	4	2	2	32	12	1	482	1	1	2	1	9	3	3	1	13	1	1	1	2	2
Mal89	1	2	4	3	2	2	2	2	12	1000	3000	3	49	24	5	2	2	24	8	1	131	1	2	2	0.2	0.1	3	2	1	0	1	1	1	2	2
Mal90	2	5	5	5	2	2	2	2	12	120	3000	3	48	26	7	1	2	16	12	1	429	1	1	2	3	14	3	2	2	0	1	1	1	2	2
Mal91	2	5	5	5	2	2	2	2	12	200	1000	2	50	28	11	2	2	52	12	1	189	1	2	2	5	0	3	3	1	0	1	4	1	2	3
Mal92	1	2	4	3	1	1	2	2	12	80	150	2	43	30	8	2	2	36	8	1	176	1	2	2	0.1	0.1	3	3	2	33	1	4	1	2	2
Mal93	1	3	4	4	1	2	2	2	12	310	3000	2	52	25	6	2	2	20	16	1	277	1	2	1	0	8	3	3	1	10	1	1	1	2	2
Mal94	1	4	3	3	2	2	2	2	12	300	1000	3	49	25	6	2	2	28	8	1	92	1	2	2	11	18	3	3	2	6	2	1	1	2	2
Mal95	1	2	3	2	2	2	2	2	12	1000	4000	3	39	27	5	2	2	40	12	1	256	2	1	2	0	20	3	3	2	3	1	1	2	2	2
Mal96	1	4	4	4	2	2	2	2	12	1000	400	2	36	40	7	2	2	44	12	1	48	1	2	2	0	44	3	3	2	0	1	4	1	2	3
Mal97	1	2	4	2	2	1	2	2	12	500	1000	3	46	31	9	2	2	12	12	1	312	1	2	2	0	33	3	3	1	0	1	1	1	2	3
Mal98	1	3	3	3	2	1	2	2	1	30	200	2	49	30	6	2	2	36	16	1	229	1	2	1	0	35	3	2	1	0	1	1	1	2	3
Mal99	1	4	3	4	1	1	2	2	12	15	300	3	57	24	6	2	2	16	16	1	505	1	2	2	7	20	3	3	1	20	1	1	1	2	3

## Sheet: Nigeria
IV_COD	dryoccu	dryoccfre	lossfre	redfre	resvar	stocrp	irrig	chgcrose	adapother	area	avwidt	shape	sand	clay	carbon	watsour	watreg	durflood	duremergwat	draina	floacc	var	fert	bun	disroad	distance to market	typ_roa	landow	oriuser	perwomen	modexploi	sourseed	supp	farmorg	roleprod
Nig01	1	4	5	2	2	2	2	2	12	50	85	2	68	20	3	1	3	8	12	1	178	2	2	1	7.6	4	4	2	1	0	1	2	1	2	1
Nig02	2	5	6	6	2	2	2	2	12	100	103	1	67	21	4	1	3	52	48	1	667	1	2	1	1	5	3	4	1	0	1	1	2	2	1
Nig03	2	5	6	6	2	2	2	2	12	55	80	2	64	24	3	1	3	52	24	1	458	2	3	1	2	8	4	3	1	0	1	1	2	2	1
Nig04	1	2	4	5	2	2	2	2	12	80	94	2	71	17	3	1	2	8	24	1	299	2	3	1	150	20	2	3	1	0	1	1	1	2	1
Nig05	2	5	6	6	2	2	2	2	12	50	151	2	69	18	3	1	3	52	16	1	437	1	2	1	1.5	8	4	3	1	0	1	1	2	2	1
Nig06	1	2	2	3	2	2	2	2	12	60	171	3	69	18	3	1	3	8	20	1	272	1	2	1	432	4	4	3	1	0	1	1	2	2	1
Nig07	2	5	6	6	2	2	2	2	12	100	132	1	60	23	5	1	2	32	16	1	187	2	2	1	2.26	10	4	3	1	0	1	2	1	2	1
Nig08	2	5	6	6	2	2	2	2	12	70	150	2	63	23	4	2	3	52	28	1	402	2	2	1	1.77	0.5	2	3	1	0	1	2	1	2	1
Nig09	2	5	6	6	2	2	2	2	12	80	200	2	60	25	5	1	3	52	16	1	187	1	1	1	2.37	540.43	2	3	1	0	1	2	1	2	1
Nig10	1	3	5	5	2	2	2	2	12	100	50	2	68	21	3	1	3	52	48	1	544	2	2	1	2	7	4	3	1	0	1	2	2	2	1
Nig100	2	5	6	6	2	2	2	2	12	20	110	2	59	21	4	2	3	52	16	1	248	1	1	2	58	0.5	4	1	1	0	1	1	1	2	3
Nig101	2	5	6	6	2	2	2	2	12	120	115	2	49	25	5	2	3	52	16	1	212	1	2	2	6	0.5	4	1	1	0	1	1	1	2	1
Nig102	2	5	6	6	2	2	2	2	12	200	412	3	49	24	5	2	3	52	16	1	179	2	2	2	18	0.5	4	1	1	0	1	1	1	2	1
Nig103	2	5	6	6	2	2	2	2	12	100	397	3	46	31	6	2	3	52	16	2	156	1	2	2	250	1	4	1	1	25	1	1	1	1	1
Nig104	2	5	6	6	2	2	2	2	12	60		3	51	25	6	1	3	52	16	2	76	2	2	1	280	2	4	1	1	46	1	1	1	1	1
Nig105	2	5	6	6	2	2	2	2	12	150	102	2	53	25	4	2	3	52	16	1	492	1	1	2	16	1	4	1	2	20	1	1	1	2	1
Nig106	2	5	6	6	2	2	2	2	12	150	424	2	47	29	6	2	3	52	16	1	261	1	2	2	19	0.5	4	1	1	13	3	1	1	1	1
Nig107	2	5	6	6	2	2	2	2	12	100	177	3	61	22	5	2	3	52	16	1	488	1	2	2	8	1	4	3	1	17	1	1	1	1	1
Nig108	2	5	6	6	2	2	2	2	12	85	188	2	51	23	5	1	3	52	12	1	383	1	2	1	4	0.2	4	1	1	0	3	1	1	2	1
Nig11	2	5	6	6	2	2	2	2	12	75	200	2	63	20	3	1	3	52	16	1	149	2	2	1	100	12	4	3	1	0	1	1	2	2	1
Nig12	1	4	5	5	2	2	2	2	12	80	70	3	67	18	3	1	3	52	20	1	263	1	2	1	500	10	4	2	1	0	3	1	2	1	1
Nig13	2	5	6	6	2	2	2	2	12	80	194	2	61	24	3	1	3	52	28	1	624	1	2	1	2.72	7	4	3	1	0	1	1	2	2	1
Nig14	2	5	6	6	2	2	2	2	12	100	126	2	63	23	3	1	3	52	20	1	356	1	2	1	2.72	7	4	3	1	0	1	1	2	2	1
Nig15	2	5	6	6	2	2	2	2	12		34	1	65	22	4	2	3	52	52	1	92	1	1	1		13.12	2	3	1	6	1	1	1	2	1
Nig16	2	5	6	6	2	2	2	2	12	100	151	2	66	20	4	2	3	52	20	1	78	1	2	1	4		4	3	1	0	1	2	1	2	1
Nig17	2	5	6	6	2	2	2	2	12	150	500	3	59	24	6	1	3	52	12	1	390	2	2	1	1	12	4	3	1	0	1	1	1	2	1
Nig18	2	5	6	6	2	2	2	2	12	70	250	3	55	25	4	1	2	52	20	1	261	2	2	1	1.5	16	4	3	1	0	1	2	1	2	1
Nig19	2	5	6	6	2	2	2	2	12	100	162	1	65	19	4	1	3	52	24	2	455	2	2	1	10	16	4	3	1	0	1	1	1	2	1
Nig20	2	5	6	6	2	2	2	2	12	200	139	2	68	20	4	1	3	52	40	1	266	2	2	1	131	10	4	3	1	0	1	1	1	2	1
Nig21	2	5	6	6	2	2	2	2	12		142	2	61	21	5	1	2	20	24	1	469	2	2	1			2	3	1	10	1	1	1	2	1
Nig22	2	5	6	6	2	2	2	2	12	50	114	2	66	20	4	1	3	52	24	1	159	2	2	1	12.37		2	3	1	0	1	4	2	2	1
Nig23	2	5	6	6	2	2	2	2	12	120	117	2	69	18	3	1	3	52	16	1	361	2	2	1			4	3	1	0	1	1	1	2	1
Nig24	2	5	6	6	2	2	2	2	12	200	436	3	68	18	4	1	3	52	20	1	156	2	2	1	1.6		4	3	1	0	1	1	1	2	1
Nig25	2	5	6	6	2	2	2	2	12	80	41	2	64	20	5	1	3	52	32	1	238	1	2	1	706.99		4	3	1	0	1	1	1	2	1
Nig26	2	5	6	6	2	2	2	2	12	200	2500	3	47	30	6	1	3	52	16	1	212	2	2	1	600	20	4	3	1	0	1	1	1	2	1
Nig27	1	4	4	5	2	2	2	2	12	300	150	3	45	28	7	1	2	36	36	1	88	2	2	1	1.5	4	4	3	1	0	1	1	1	2	1
Nig28	2	5	6	6	2	2	2	2	12	100	176	1	69	19	3	1	3	52	48	1	193	2	2	1	88.38	12	4	3	1	0	1	1	2	2	1
Nig29	2	5	6	6	2	2	2	2	12	95	52	2	69	19	3	1	3	52	28	1	400	2	2	1	10	14	4	1	1	0	1	1	1	2	1
Nig30	2	5	6	6	2	2	2	2	12	70	70	3	65	20	3	1	3	52	12	1	101	1	2	1	10	3	4	3	1	0	1	1	2	2	1
Nig31	2	5	6	6	2	2	2	2	12	150	70	2	67	17	4	1	2	48	12	1	386	1	2	1		13	4	3	1	0	1	1	2	2	1
Nig32	2	5	6	6	2	2	2	2	12	80	75	3	62	21	6	1	4	52	8	1	351	1	2	1	1	2	4	3	1	7	1	1	1	1	1
Nig33	2	5	6	6	2	2	2	2	12	120	163	2	62	22	5	1	3	52	12	1	207	1	2	1	1	2	3	3	1	9	1	1	1	2	1
Nig34	2	5	6	6	2	2	2	2	12	60	104	2	66	21	5	1	3	52	12	1	271	1	2	1	0.5	2	4	3	1	10	1	1	1	2	1
Nig35	2	5	6	6	2	2	2	2	12	100	162	1	66	19	6	1	3	52	8	2	230	1	2	1	50	4	2	3	1	38	1	1	1	2	1
Nig36	2	5	6	6	2	2	2	2	12	25	50	2	65	19	6	1	3	52	24	1	208	1	2	1	3.5	2.5	2	3	1	13	1	1	2	2	1
Nig37	2	5	6	6	2	2	2	2	12	40	72	2	62	21	6	1	3	52	24	1	158	1	2	1	4	1	3	3	1	62	1	1	2	2	1
Nig38	2	5	6	6	2	2	2	2	12	60	244	3	55	24	7	2	2	36	8	1	218	1	2	1	6	2	2	3	1	36	1	1	2	2	1
Nig39	2	5	6	6	2	2	2	2	12	50	70	3	60	25	6	1	3	52	16	1	595	1	1	1	1	2	4	3	1	21	1	1	2	2	1
Nig40	2	5	6	6	2	2	2	2	12	12	100	2	50	28	7	1	3	52	24	1	157	1	2	1	0.5	1	4	3	1	8	1	1	2	2	1
Nig41	2	5	6	6	2	2	2	2	12	100	151	3	61	21	6	2	3	52	12	1	108	1	2	1	0.5	1	4	3	1	20	1	1	2	2	1
Nig42	2	5	6	6	2	2	2	2	12	100	42	2	61	22	4	2	2	32	16	1	749	1	2	1	2	3	3	3	1	17	1	1	2	2	1
Nig43	2	5	6	6	2	2	2	2	12	80	17	2	63	19	5	2	2	32	12	1	415	1	2	1	1	1	3	3	1	21	1	2	1	2	1
Nig44	2	5	6	6	2	2	2	2	12	200	14	2	66	18	5	2	3	52	16	1	102	1	2	1	2.5	1	3	3	1	8	1	2	1	2	1
Nig45	2	5	6	6	2	2	2	2	12	120	28	2	68	17	7	1	3	52	16	1	204	1	2	1		0.5	4	3	1	31	1	1	2	2	1
Nig46	2	5	6	6	2	2	2	2	12	160	63	1	60	18	6	2	2	32	16	1	157	1	2	1	0.5	1	3	3	1	8	1	1	2	2	1
Nig47	2	5	6	6	2	2	2	2	12	60	125	2	59	22	6	2	2	28	28	1	283	1	2	1	0.5	1	3	3	1	0	1	1	2	2	1
Nig48	2	5	6	6	2	2	2	2	12	150	32	2	64	19	6	1	2	32	20	1	176	1	2	1	0.5	0.2	3	3	2	67	1	1	2	2	1
Nig49	2	5	6	6	2	2	2	2	12	70	90	2	65	18	7	2	2	28	32	1	296	1	2	1	1	0.5	2	3	1	0	1	1	2	2	1
Nig50	2	5	6	6	2	2	2	2	12	120	32	3	64	18	6	2	2	28	28	1	98	1	1	1	0.5		4	3	1	60	1	1	2	2	3
Nig51	2	5	6	6	2	2	2	2	12	5	60	3	68	15	6	1	2	32	24	1	219	1	2	1	100	0.1	2	3	1	0	1	1	1	2	1
Nig52	2	5	6	6	2	2	2	2	12		150	3	68	16	7	1	2	28	28	1	101	1	2	2	1	1	4	3	1	25	1	1	1	2	1
Nig53	2	5	6	6	2	2	2	2	12	45	47	2	59	22	7	1	2	24	24	1	486	1	2	2	0.5	0.5	2	3	1	13	1	1	2	2	1
Nig54	2	5	6	6	2	2	2	2	12	35	62	2	61	20	8	1	2	28	28	1	517	1	2	2	1	1	2	3	1	75	1	1	2	2	1
Nig55	2	5	6	6	2	2	2	2	12	45	320	3	62	19	9	2	2	28	28	1	519	1	2	2	1	0.1	2	3	1	25	1	1	2	2	1
Nig56	2	5	6	6	2	2	2	2	12	80	190	2	66	15	7	1	2	24	20	1	147	1	2	2	0.5	0.1	3	3	1	8	1	1	1	2	1
Nig58	2	5	6	6	2	2	2	2	12	20	276	3	49	27	6	1	2	52	16	1	199	1	2	2	13.31	2	4	2	1	50	2	1	1	1	1
Nig59	2	5	6	6	2	2	2	2	12	10	173	1	55	24	6	1	3	52	28	2	89	2	3	2	396.08	5	4	1	1	0	2	1	1	2	1
Nig60	1	4	1	1	2	2	2	2	12	40	438	3	53	26	6	1	3	8	28	2	381	1	3	2	410.23	2	4	2	1	35	2	1	1	1	1
Nig61	1	4	1	1	2	2	2	2	12	20	83	2	55	23	3	2	3	8	36	2	188	1	2	2	18.4	3	4	2	2	38	2	1	1	1	1
Nig62	2	5	6	6	2	2	2	2	12	20	90	2	50	28	9	2	3	52	12	2	88	1	2	2	3.57	3	4	2	1	57	2	1	1	1	1
Nig63	2	5	6	6	2	2	2	2	12	150	294	3	50	28	9	2	3	52	24	2	179	1	1	2	5	0.5	2	1	2	0	2	1	1	2	1
Nig64	2	5	6	6	2	2	2	2	12	15	107	2	48	30	3	2	3	52	28	2	277	1	2	2	23.85	0.1	4	1	1	0	1	1	1	1	1
Nig65	2	5	6	6	2	2	2	2	12	15		1	53	25	11	1	3	52	28	2	215	1	2	2		0.2	4	2	1	49	2	1	1	1	1
Nig66	2	5	6	6	2	2	2	2	12	15	47	1	49	27	7	1	3	52	16	2	214	1	2	2	70	1	4	2	1	38	2	1	1	1	1
Nig67	2	5	6	6	2	2	2	2	12	4	119	1	48	30	5	1	2	52	16	1	404	1	2	2	5	1	4	2	1	57	1	1	1	2	1
Nig68	2	5	6	6	2	2	2	2	12	25	201	3	54	27	6	2	3	52	8	2	163	1	2	2	10	2	4	1	1	17	1	1	1	2	1
Nig69	2	5	6	6	2	2	2	2	12		104	2	51	27	7	2	3	52	24	2	280	1	2	2	15.06	0.5	4	1	1	0	1	1	1	1	1
Nig70	2	5	6	6	2	2	2	2	12	15	81	2	45	34	8	2	3	52	24	2	196	1	2	2	19.82	1	4	1	1	4	1	1	2	1	1
Nig71	2	5	6	6	2	2	2	2	12	25	152	2	49	28	9	2	3	52	12	2	110	1	2	2	29.96	1	4	1	1	60	1	1	2	2	3
Nig72	1	4	4	4	2	2	2	2	12	200	818	3	50	28	10	2	3	52	12	2	215	1	2	2	10.61	0.5	4	1	1	0	1	1	1	2	1
Nig73	1	4	4	4	2	2	2	2	12	10	87	1	45	32	8	2	3	52	12	2	58	1	2	2	10.35	1	4	1	1	30	1	1	1	2	3
Nig74	2	5	6	6	2	2	2	2	12	100	418	3	53	27	6	2	3	52	12	2	219	1	2	2	10.36	1	4	1	1	0	1	1	1	1	1
Nig75	2	5	6	6	2	2	2	2	12	150	454	3	44	29	7	2	3	52	24	2	65	1	2	2	10.35	1	4	1	1	53	1	1	1	2	1
Nig76	1	3	3	3	2	2	2	2	12	1000	1540	3	53	27	5	2	3	52	24	2	96	1	2	2	21.14	0.5	4	1	1	14	1	1	1	1	1
Nig77	1	4	4	4	2	2	2	2	12	15	92	1	45	32	4	2	3	52	16	2	600	2	2	2	7.22	0.2	4	1	1	0	1	1	1	1	1
Nig78	1	2	3	3	2	2	2	2	12	1000	797	3	50	31	5	2	3	8	16	2	156	1	1	2	21.26	2	4	1	1	0	1	1	1	1	3
Nig79	1	2	2	2	2	2	2	2	12	20	131	3	46	29	6	2	3	8	20	2	180	1	2	2	16.6	3	4	1	1	0	1	1	1	2	1
Nig80	1	4	4	4	2	2	2	2	12	25	241	3	44	30	5	2	3	52	16	2	178	1	2	2	19.35	0.1	4	1	1	0	1	1	1	1	1
Nig81	1	2	2	2	2	2	2	1	12	30	202	3	43	24	6	2	3	8	12	2	115	1	2	2		3	4	1	1	0	1	1	1	2	1
Nig82	1	2	2	2	2	2	2	2	12	25	104	3	45	26	5	2	3	8	12	1	188	1	2	2	20.93	8	4	1	1	0	1	1	1	1	1
Nig83	2	5	6	6	2	2	2	2	12	2000		3	48	24	7	2	3	52	8	2	70	2	3	2	2	12	4	1	1	0	1	1	1	1	1
Nig84	1	2	5	5	2	2	2	2	12	80	338	2	50	24	7	1	3	8	8	1	167	1	3	2	169.5	12	4	1	1	0	1	1	1	1	1
Nig85	1	2	5	3	2	2	2	2	12	150	311	2	51	24	6	1	3	8	48	2	180	2	2	2	0.5	11	4	1	1	13	1	1	1	1	1
Nig86	2	5	6	6	2	2	2	2	12	25000	499	2	54	24	5	2	3	52	8	1	167	2	2	1	609.9	61	4	1	1	17	1	1	1	1	1
Nig87	2	5	6	6	2	2	2	2	12	11000	246	2	49	26	5	1	3	52	12	1	302	2	2	2	15.72	39	4	1	1	0	1	1	1	1	1
Nig88	1	2	5	5	2	2	2	2	12	70	467	2	52	22	5	2	3	8	8	1	266	1	2	2	8.8	10	4	1	1	0	1	1	1	1	1
Nig89	1	1	6	5	2	2	2	2	12	700	289	2	52	22	5	1	2	8	8	1	286	2	2	2		1	4	1	1	0	1	1	1	2	1
Nig90	2	5	6	6	2	2	2	2	12	20	188	2	52	26	7	1	3	52	12	1	71	2	2	2	29	0.5	4	1	1	0	1	1	1	2	1
Nig91	2	5	6	6	2	2	2	2	12	50	157	2	54	21	3	2	3	52	8	2	200	1	2	2	11	0.5	4	1	1	10	1	1	1	1	1
Nig92	2	5	6	6	2	2	2	2	12	45	169	2	52	21	3	1	2	52	8	1	335	1	2	2	108	1	4	1	1	0	1	1	1	2	1
Nig93	2	5	6	6	2	2	2	2	12	60	256	2	55	20	3	1	3	52	12	1	174	1	2	2	231	1	4	1	1	0	1	1	1	2	1
Nig94	2	5	6	6	2	2	2	2	12	60	248	3	51	25	4	1	3	52	12	1	210	1	3	2	7	0.5	4	3	1	0	1	1	1	2	1
Nig96	2	5	6	6	2	2	2	2	12	200	350	3	45	25	5	1	3	52	8	1	298	1	3	2	68	1	4	1	1	0	1	1	1	1	1
Nig97	2	5	6	6	2	2	2	2	12	1000	500	2	54	25	5	2	3	52	20	2	183	1	2	2	25	0.3	4	1	1	0	1	1	1	2	1
Nig98	2	5	6	6	2	2	2	2	12	100	95	2	49	23	5	2	3	52	16	1	396	1	2	1	33	1	4	1	1	0	1	1	1	2	1
Nig99	2	5	6	6	2	2	2	2	12	1000	586	3	50	24	5	2	3	52	20	2	303	1	2	2	33	1	4	1	1	0	1	1	1	2	1

## Sheet: Burkina Faso
IV_COD	dryoccu	dryoccfre	lossfre	redfre	resvar	stocrp	irrig	chgcrose	adapother	area	avwidt	shape	sand	clay	carbon	watsour	watreg	durflood	duremergwat	draina	floacc	var	fert	bun	disroad	distance to market	typ_roa	landow	oriuser	perwomen	modexploi	sourseed	supp	farmorg	roleprod
Bur001	1	5	5	6	2	2	2	2	1	31	75	2	57	21	7	1	1	12	0	2	1	1	1	2	60	60	3	1	1	83	1	4	1	1	2
Bur002	1	5	5	6	2	2	2	2	1	60	60	2	50	23	6	1	1	12	8	2	7	2	1	2	60	60	3	1	1	70	1	4	1	1	2
Bur003	1	5	5	6	2	2	2	2	1	25	55	2	62	19	4	1	1	8	0	2	41	1	1	2	60	60	3	1	1	94	1	4	1	1	2
Bur004	1	5	5	6	2	2	2	2	1	70	75	3	50	25	6	1	1	8	0	2	4	2	1	2	60	60	3	1	1	70	1	4	1	1	2
Bur005	1	5	5	6	2	2	2	2	12	25	60	2	60	21	7	1	1	12	0	2	21	1	1	2	60	60	3	1	1	63	1	4	2	2	2
Bur006	1	5	5	6	2	2	2	2	1	35	55	2	57	23	4	1	1	12	0	2	2	1	1	2	60	60	3	1	1	71	1	4	1	2	2
Bur007	1	5	5	6	2	2	2	2	14	900		1	46	24	6	1	1	8	8	2	15	1	1	2	60	60	3	1	1	5	1	4	2	2	3
Bur008	1	5	5	6	2	2	2	2	7	50	50	3	48	32	4	1	1	8	8	2	0	2	1	2	60	60	3	1	1	70	1	4	1	1	2
Bur010	1	5	5	6	2	2	2	2	12	64	400	2	51	28	9	1	1	20	24	2	4	2	1	2	60	60	3	3	1	67	1	4	1	2	2
Bur011	1	5	5	6	2	2	2	2	12	38	380	3	59	24	6	1	4	0	8	1	0	1	1	2	60	60	2	3	1	0	3	4	1	2	2
Bur012	1	5	5	6	2	2	2	2	5	8	135	3	55	23	4	1	1	16	8	2	3	1	1	2	60	60	3	1	1	56	1	4	1	2	2
Bur013	1	5	5	6	2	2	2	2	5	37	150	3	46	30	6	1	1	16	8	2	16	1	1	2	60	60	3	1	1	67	1	4	2	2	2
Bur014	1	5	5	6	2	2	2	2	15	65	200	3	49	27	6	1	1	36	8	2	7	1	1	2	60	60	3	1	1	66	1	4	2	2	2
Bur015	1	5	5	6	2	2	2	2	1	20	250	2	56	20	4	1	1	8	8	2	7	2	1	2	60	60	3	1	1	98	1	4	2	2	1
Bur016	1	5	5	6	2	2	2	2	1	3	170	3	54	26	5	1	1	16	8	2	5	1	1	2	60	60	3	1	1	53	1	4	2	2	2
Bur017	1	5	5	6	2	2	2	2	1	20	250	2	56	23	4	1	1	0	8	2	0	2	1	2	60	60	3	1	1	69	1	4	2	2	2
Bur018	2	5	5	6	2	2	2	2	1	14		3	52	24	4	1	1	8	8	2	1	2	1	1	60	60	3	1	1	71	1	4	2	1	2
Bur019	2	5	5	6	2	2	2	2	1	40	300	3	50	22	4	1	1	8	8	2	2	2	1	1	60	60	3	1	1	53	1	4	2	1	2
Bur020	1	5	5	6	2	2	2	2	1	15	300	3	50	31	4	1	1	8	8	2	1	2	1	1	60	60	3	1	1	17	1	4	2	1	2
Bur021	2	5	5	6	2	2	2	2	3	10	200	3	48	30	4	1	1	8	48	2	0	2	1	1	60	60	3	1	1	11	1	4	2	2	2
Bur022	2	5	5	6	2	2	2	2	1	17	60	3	52	25	5	1	1	8	48	2	2	2	1	1	60	60	3	1	1	63	1	4	2	1	2
Bur023	2	5	5	6	2	2	2	2	1	137		3	48	26	4	1	1	12	48	2	6	2	1	1	60	60	3	1	1	60	1	4	2	1	2
Bur024	2	5	5	6	2	2	2	2	17	30	100	3	61	24	3	1	1	8	12	2	40	1	1	2	60	60	3	1	1	47	1	4	2	1	2
Bur025	2	5	5	6	2	2	2	2	1	20	150	2	50	31	4	1	1	8	8	2	12	1	1	2	60	60	3	1	1	60	1	4	2	1	2
Bur026	1	5	5	6	2	2	2	2	12	30	>50	2	56	24	4	1	1	4	8	2	21	1	1	2	60	60	3	3	1	55	1	4	1	1	1
Bur027	1	5	5	6	2	2	2	2	13	40	>50	2	52	29	5	1	1	24	12	2	0	2	1	2	60	60	3	3	1	52	1	4	1	1	1
Bur028	1	5	5	6	2	2	2	2	13	16	100	1	50	33	5	1	1	12	8	2	2	2	1	1	60	60	3	3	1	43	1	4	1	1	1
Bur029	1	5	5	6	2	2	2	2	12	30	300	2	43	36	9	1	1	24	16	2	6	2	1	2	60	60	3	3	1	100	1	4	1	2	3
Bur030	2	5	5	6	2	2	2	2	12	20	70	3	51	26	7	1	1	8	8	2	7	2	1	2	60	60	3	1	1	70	1	4	2	1	2
Bur031	1	5	5	6	2	2	2	2	12	15	100	2	50	26	6	1	1	16	20	2	0	1	1	2	60	60	3	3	1	56	1	4	1	2	1
Bur032	1	5	5	6	2	2	2	2	12		200	2	45	29	6	1	1	16	16	2	19	1	1	2	60	60	3	3	1	0	3	4	1	2	3
Bur033	1	5	5	6	2	2	2	2	1	50	110	3	50	26	7	1	1	12	12	2	0	2	1	2	60	60	3	3	1	48	1	4	1	2	2
Bur034	1	5	5	6	2	2	2	2	1	25		2	53	19	4	1	1	16	16	2	425	2	1	1	8	60	3	1	1	59	1	4	2	1	2
Bur035	1	5	5	6	2	2	2	2	1	15		1	53	21	6	1	1	24	12	2	0	2	1	2	125	60	3	1	1	55	1	4	2	2	2
Bur036	1	5	5	6	2	2	2	2	12	15		2	54	25	6	1	1	20	12	2	413	2	1	2	5	60	3	1	1	19	1	4	2	2	2
Bur038	1	5	5	6	2	2	2	2	1	70	150	2	57	19	5	1	1	20	12	2	0	2	1	1	60	60	3	3	1	42	1	4	1	1	2
Bur039	1	5	5	6	2	2	2	2	12	46	116	1	48	27	6	1	1	8	8	2	0	2	1	2	60	60	3	3	1	20	1	4	1	2	2
Bur040	1	5	5	6	2	2	2	2	12	47	184	1	50	20	6	1	1	16	8	2	21	2	1	2	60	60	3	3	1	34	1	4	1	2	2
Bur041	1	5	5	6	2	2	2	2	10	40	162	1	53	23	6	1	1	16	8	1	3	2	1	2	60	60	3	3	1	63	1	4	1	2	2
Bur042	1	5	5	6	2	2	2	2	12	40	206	3	53	23	7	1	1	20	8	2	4	2	1	2	60	60	3	3	1	33	1	4	1	2	2
Bur043	2	5	5	6	2	2	2	2	12	200	850	3	50	26	5	1	4	20	28	2	4	2	1	1	60	60	3	3	1	37	2	4	1	1	2
Bur044	2	5	5	6	2	2	2	2	12	40	50	3	49	29	5	1	1	8	12	1	142	2	1	2	60	60	3	3	1	38	1	4	1	2	3
Bur045	1	5	5	6	2	2	2	2	15	150	350	1	51	23	5	1	1	8	8	2	0	2	1	1	60	60	3	1	1	33	1	4	1	1	3
Bur046	1	5	5	6	2	2	2	2	14	100	250	3	43	27	5	1	1	8	8	2	2	2	1	1	60	60	3	1	1	69	1	4	1	1	2
Bur047	1	5	5	6	2	2	2	2	1	100	250	3	44	28	8	1	4	16	16	2	12	2	1	1	60	60	3	1	1	37	1	4	1	1	2
Bur048	1	5	5	6	2	2	2	2	12	30		2	49	27	7	1	1	16	12	2	2	2	1	1	60	60	3	1	1	32	1	4	1	1	2
Bur049	1	5	5	6	2	2	2	2	1	82	350	3	44	26	8	1	1	12	12	2	17	2	1	1	60	60	3	1	1	12	1	4	1	1	2
Bur050	2	2	2	6	1	2	2	2	9	200	100	2	45	28	5	1	1	36	36	1	76	1	1	1	60	60	3	3	1	44	1	4	2	2	2
Bur051	2	2	2	6	2	2	2	2	9	30	20	2	54	23	4	1	1	12	8	2	0	1	1	1	60	60	3	3	1	45	1	4	2	2	3
Bur052	1	5	5	6	2	2	2	2	12	200	200	1	55	24	5	1	1	40	12	2	47	1	1	2	60	60	2	1	1	40	1	4	1	1	2
Bur053	2	5	5	6	2	2	2	2	12	240	600	1	60	20	5	1	1	4	8	1	0	1	1	2	60	60	2	3	1	0	1	4	1	2	2
Bur054	2	5	5	6	2	2	2	2	12	5	100	2	49	32	6	1	1	8	8	2	625	1	1	1	60	60	2	3	1	47	1	4	2	2	3
Bur055	2	5	5	6	2	2	2	2	12	4	50	3	51	30	6	1	1	4	8	2	86	1	1	1	60	60	2	3	1	50	3	4	2	2	1
Bur056	2	5	5	6	2	2	2	2	12	72	600	3	49	30	5	1	1	12	48	2	0	1	1	2	60	60	2	3	1	0	3	4	1	2	3
Bur057	2	5	5	6	2	2	2	2	12	585	650	1	48	33	5	1	1	12	48	1	1	1	1	2	60	60	2	3	1	0	1	4	1	2	3
Bur058	2	3	4	6	2	2	2	2	12	92	120	2	47	26	6	1	1	12	8	2	6	1	1	1	60	60	2	3	1	39	1	4	2	2	2
Bur059	2	3	4	6	1	2	2	2	12	27	130	2	53	24	6	1	3	16	12	1	9	1	1	1	0	60	2	3	1	31	1	4	2	2	2
Bur060	2	5	5	6	2	2	2	2	12	80	80	2	48	29	5	1	1	12	8	2	5	2	1	2	0	60	3	3	1	25	1	4	1	1	2
Bur061	2	2	4	6	2	2	2	2	12	52	70	1	43	34	6	1	1	12	8	2	0	1	1	1	60	60	3	3	1	0	1	4	2	2	2
Bur062	2	3	4	6	2	2	2	2	12	7	70	3	44	29	5	1	3	12	16	1	0	1	1	1	60	60	3	3	1	0	3	4	2	2	2
Bur063	2	3	4	6	2	2	2	2	12	52	120	1	50	26	8	1	1	12	8	2	1	1	1	1	60	60	3	3	1	24	1	4	2	2	2
Bur064	2	5	5	6	2	2	2	2	12	11	70	1	43	33	6	1	1	20	16	1	6	1	1	1	0.03	60	3	3	1	0	1	4	1	2	2
Bur065	2	5	5	6	2	2	2	2	12	5	60	1	44	32	7	1	1	8	48	2	0	1	1	1	0.005	60	3	3	1	0	1	4	1	2	2
Bur066	2	5	5	6	2	2	2	2	12	10	130	1	47	26	5	1	1	12	48	2	0	2	1	1	7	60	3	3	1	0	1	4	1	2	3
Bur067	2	5	5	6	2	2	2	2	12	11	250	3	41	30	5	1	1	12	48	2	0	2	1	1	0.005	60	3	3	1	50	1	4	1	2	2
Bur068	2	5	5	6	2	2	2	2	12	10	110	1	45	33	5	1	1	16	48	2	0	1	1	2	60	60	3	3	1	18	1	4	1	2	2
Bur069	2	5	5	6	2	2	2	2	6	80	350	3	48	30	6	1	1	12	8	2	5	2	1	1	3	60	3	1	1	46	1	4	2	1	2
Bur070	1	5	5	6	2	2	2	2	12	101	300	3	53	27	5	1	1	0	8	2	1	2	1	2	60	60	3	3	1	0	1	4	1	2	3
Bur071	1	5	5	6	2	2	2	2	10	100	200	1	55	22	4	1	1	16	28	2	2	1	1	2	60	60	3	3	1	16	1	4	1	2	2
Bur072	2	5	5	6	2	2	2	2	2	40	290	1	53	28	4	1	1	16	32	2	0	1	1	1	60	60	3	1	1	81	1	4	2	1	2
Bur073	2	5	5	6	2	2	2	2	1	20	250	3	49	30	6	1	1	12	48	2	2	2	1	1	60	60	3	1	1	50	1	4	2	1	2
Bur074	2	5	5	6	2	2	2	2	2	55	310	3	45	35	5	1	1	8	48	2	4	2	1	1	60	60	3	1	1	48	1	4	2	1	2
Bur075	1	5	5	6	2	2	2	2	12	22	60	2	58	20	5	1	1	32	44	1	0	1	1	2	60	60	3	3	1	67	1	4	1	2	2
Bur076	2	5	5	6	2	2	2	2	12	40	80	3	42	31	8	1	3	12	48	1	0	1	1	2	60	60	3	1	1	17	1	4	2	1	2
Bur077	2	5	5	6	2	2	2	2	12	50	200	3	41	31	7	1	3	12	48	1	0	2	1	1	60	60	3	1	1	0	1	4	2	2	2
Bur078	1	5	5	6	1	2	2	2	12	30	60	3	49	24	8	1	4	12	8	2	3	1	1	1	60	60	3	1	1	100	1	4	1	2	2
Bur079	2	5	5	6	2	2	2	2	12	16	80	3	53	24	5	1	1	12	24	1	1	1	1	1	60	60	3	1	1	80	1	4	2	2	2
Bur080	2	5	5	6	2	2	2	2	7	60	200	2	49	27	6	1	1	16	16	1	2	2	1	1	60	60	3	1	1	14	1	4	2	1	2
Bur081	2	5	5	6	2	2	2	2	12	30	150	2	45	30	8	1	1	12	28	2	8	1	1	2	60	60	3	1	1	43	1	4	2	2	2
Bur082	2	5	5	6	2	2	2	2	12	30	200	2	40	32	8	1	1	8	20	2	16	1	1	2	60	60	3	3	1	0	3	4	2	2	3
Bur083	1	5	5	6	2	2	2	2	9	600	150	1	44	29	10	1	1	20	16	1	2	1	1	2	60	60	3	1	1	17	1	4	2	2	3
Bur084	1	5	5	6	2	2	2	2	8	100	350	2	56	22	8	1	1	32	12	2	0	1	1	1	60	60	3	1	1	40	1	4	2	1	2
Bur085	1	5	5	6	2	2	2	2	8	35	150	2	59	21	5	1	1	28	20	1	0	2	1	2	60	60	3	1	1	100	1	4	2	2	3
Bur086	2	5	5	6	2	2	2	2	12	170	200	3	54	22	7	1	1	12	4	2	24	2	1	1	60	60	3	1	1	39	1	4	2	2	1
Bur087	1	5	5	6	2	2	2	2	3	100	150	3	55	23	8	1	1	8	28	2	12	2	1	2	60	60	3	3	1	21	1	4	2	2	2
Bur088	2	5	5	6	2	2	2	2	12	280	200	2	46	29	8	1	1	12	24	2	25	2	1	1	60	60	3	3	1	19	1	4	2	2	1
Bur089	1	1	5	6	2	2	2	2	4	110	200	3	58	20	4	1	1	20	8	2	0	2	1	1	60	60	3	3	1	66	1	4	2	1	1
Bur090	1	2	5	6	2	2	2	2	12	38	209	3	52	29	6	1	1	12	8	2	0	2	1	2	60	60	3	3	1	59	1	4	1	2	2
Bur091	1	1	5	6	2	2	2	2	10	11	170	2	52	21	4	1	1	8	0	2	0	1	1	1	60	60	3	3	1	10	1	4	2	2	3
Bur092	1	1	5	6	2	2	2	2	10	50	45	1	47	24	4	1	1	16	8	2	4	1	1	1	60	60	3	3	1	58	1	4	2	2	3
Bur094	1	5	5	6	2	2	2	2	1	36	180	2	51	25	7	1	1	32	20	1	4	1	1	1	60	60	3	3	1	27	1	4	1	1	2
Bur095	1	5	5	6	2	2	2	2	12	26	150	2	59	22	5	1	1	16	8	2	0	2	1	2	60	60	3	3	1	40	1	4	1	2	3
Bur096	1	5	5	6	2	2	2	2	1	30	150	2	47	31	5	1	1	32	8	2	0	2	1	2	60	60	3	3	1	67	1	4	1	1	2
Bur097	1	5	5	6	2	2	2	2	12		300	2	55	24	6	1	4	0	8	1	1	1	1	2	60	60	2	3	1	0	3	4	1	2	2
Bur098	1	5	5	6	2	2	2	2	12	35	350	3	50	29	6	1	1	20	20	2	0	2	1	2	60	60	2	3	1	93	1	4	1	2	2
Bur099	1	1	5	6	2	2	2	2	1	52	350	1	51	24	9	1	1	20	12	2	21	2	1	1	60	60	3	3	1	75	1	4	1	1	2

## Sheet: Mali-weather data
date	tminMal01	tmaxMal01	precMal01	tminMal02	tmaxMal02	precMal02	tminMal04	tmaxMal04	precMal04	tminMal05	tmaxMal05	precMal05	tminMal06	tmaxMal06	precMal06	tminMal07	tmaxMal07	precMal07	tminMal08	tmaxMal08	precMal08	tminMal09	tmaxMal09	precMal09	tminMal10	tmaxMal10	precMal10	tminMal11	tmaxMal11	precMal11	tminMal12	tmaxMal12	precMal12	tminMal13	tmaxMal13	precMal13	tminMal14	tmaxMal14	precMal14	tminMal15	tmaxMal15	precMal15	tminMal16	tmaxMal16	precMal16	tminMal17	tmaxMal17	precMal17	tminMal18
1995-01-01	16.9	33.7	0	16.5	33.7	0	16.7	33.7	0	16.5	33.7	0	16.9	33.6	0	16.7	33.7	0	16.7	33.7	0	16.5	33.7	0	16.9	33.6	0	16.7	33.7	0	16.2	33.6	0	16.7	33.7	0	16.7	33.7	0	16.7	33.7	0	16.2	33.5	0	16.2	33.5	0	16.5
1995-01-02	18.8	33.7	0	18.3	33.8	0	18.4	33.8	0	18.3	33.8	0	18.5	33.8	0	18.4	33.8	0	18.4	33.8	0	18.3	33.8	0	18.5	33.8	0	18.4	33.8	0	18.2	33.7	0	18.4	33.8	0	18.4	33.8	0	18.4	33.8	0	18.5	33.5	0	18.5	33.5	0	18.3
1995-01-03	19.4	32.9	0	18.7	32.8	0	18.8	32.7	0	18.7	32.8	0	18.9	32.6	0	18.8	32.7	0	18.8	32.7	0	18.7	32.8	0	18.9	32.6	0	18.8	32.7	0	18.6	32.8	0	18.8	32.7	0	18.8	32.7	0	18.8	32.7	0	19.1	32.9	0	19.1	32.9	0	19.1
1995-01-04	16.9	33.8	0	16.5	33.5	0	16.7	33.5	0	16.5	33.5	0	17	33.4	0	16.7	33.5	0	16.7	33.5	0	16.5	33.5	0	17	33.4	0	16.7	33.5	0	16.2	33.5	0	16.7	33.5	0	16.7	33.5	0	16.7	33.5	0	16.2	33.8	0	16.2	33.8	0	16.5
1995-01-05	17.3	34.9	0	16.6	34.5	0	16.9	34.6	0	16.6	34.5	0	17.1	34.6	0	16.9	34.6	0	16.9	34.6	0	16.6	34.5	0	17.1	34.6	0	16.9	34.6	0	16.4	34.5	0	16.9	34.6	0	16.9	34.6	0	16.9	34.6	0	16.7	34.6	0	16.7	34.6	0	16.9
1995-01-06	18.1	31.3	0	18	31.2	0	18.1	31.3	0	18	31.2	0	18.2	31.4	0	18.1	31.3	0	18.1	31.3	0	18	31.2	0	18.2	31.4	0	18.1	31.3	0	17.8	31	0	18.1	31.3	0	18.1	31.3	0	18.1	31.3	0	17.7	30.9	0	17.7	30.9	0	17.6
1995-01-07	16.6	28.8	0	16.4	28.2	0	16.5	28.3	0	16.4	28.2	0	16.7	28.3	0	16.5	28.3	0	16.5	28.3	0	16.4	28.2	0	16.7	28.3	0	16.5	28.3	0	16.2	28.2	0	16.5	28.3	0	16.5	28.3	0	16.5	28.3	0	16.1	28.7	0	16.1	28.7	0	16.2
1995-01-08	16.6	31.3	0	16.4	30.8	0	16.6	30.9	0	16.4	30.8	0	16.8	30.9	0	16.6	30.9	0	16.6	30.9	0	16.4	30.8	0	16.8	30.9	0	16.6	30.9	0	16.1	30.8	0	16.6	30.9	0	16.6	30.9	0	16.6	30.9	0	16	31.1	0	16	31.1	0	16.2
1995-01-09	16.4	30.6	0	16.1	30.2	0	16.2	30.2	0	16.1	30.2	0	16.3	30.2	0	16.2	30.2	0	16.2	30.2	0	16.1	30.2	0	16.3	30.2	0	16.2	30.2	0	16	30.2	0	16.2	30.2	0	16.2	30.2	0	16.2	30.2	0	16.1	30.6	0	16.1	30.6	0	16.1
1995-01-10	16	28	0	15.8	27.5	0	15.9	27.6	0	15.8	27.5	0	16	27.6	0	15.9	27.6	0	15.9	27.6	0	15.8	27.5	0	16	27.6	0	15.9	27.6	0	15.6	27.5	0	15.9	27.6	0	15.9	27.6	0	15.9	27.6	0	15.6	27.8	0	15.6	27.8	0	15.5
1995-01-11	15.3	28.5	0	15	28	0	15.3	28.2	0	15	28	0	15.6	28.3	0	15.3	28.2	0	15.3	28.2	0	15	28	0	15.6	28.3	0	15.3	28.2	0	14.6	27.8	0	15.3	28.2	0	15.3	28.2	0	15.3	28.2	0	14.5	28.1	0	14.5	28.1	0	14.9
1995-01-12	14.5	30.3	0	14.4	30	0	14.6	30.1	0	14.4	30	0	14.9	30.2	0	14.6	30.1	0	14.6	30.1	0	14.4	30	0	14.9	30.2	0	14.6	30.1	0	14	29.8	0	14.6	30.1	0	14.6	30.1	0	14.6	30.1	0	13.8	29.8	0	13.8	29.8	0	14.1
1995-01-13	14.3	31.4	0	14.2	31.1	0	14.3	31.2	0	14.2	31.1	0	14.5	31.2	0	14.3	31.2	0	14.3	31.2	0	14.2	31.1	0	14.5	31.2	0	14.3	31.2	0	14	31	0	14.3	31.2	0	14.3	31.2	0	14.3	31.2	0	13.9	31	0	13.9	31	0	13.8
1995-01-14	16.1	32.6	0	16	32.4	0	16.1	32.4	0	16	32.4	0	16.3	32.4	0	16.1	32.4	0	16.1	32.4	0	16	32.4	0	16.3	32.4	0	16.1	32.4	0	15.7	32.3	0	16.1	32.4	0	16.1	32.4	0	16.1	32.4	0	15.6	32.4	0	15.6	32.4	0	15.6
1995-01-15	16.7	33.1	0	16.2	32.9	0	16.3	33	0	16.2	32.9	0	16.4	33	0	16.3	33	0	16.3	33	0	16.2	32.9	0	16.4	33	0	16.3	33	0	16.1	32.8	0	16.3	33	0	16.3	33	0	16.3	33	0	16.3	32.9	0	16.3	32.9	0	16.4
1995-01-16	17	32.1	0	16.7	31.7	0	16.9	31.8	0	16.7	31.7	0	17	31.9	0	16.9	31.8	0	16.9	31.8	0	16.7	31.7	0	17	31.9	0	16.9	31.8	0	16.5	31.6	0	16.9	31.8	0	16.9	31.8	0	16.9	31.8	0	16.6	31.8	0	16.6	31.8	0	16.7
1995-01-17	16.6	31.7	0	16.1	31.3	0	16.4	31.4	0	16.1	31.3	0	16.6	31.5	0	16.4	31.4	0	16.4	31.4	0	16.1	31.3	0	16.6	31.5	0	16.4	31.4	0	15.9	31.2	0	16.4	31.4	0	16.4	31.4	0	16.4	31.4	0	16	31.4	0	16	31.4	0	16.3
1995-01-18	15.9	32.6	0	15.3	32.5	0	15.4	32.6	0	15.3	32.5	0	15.6	32.8	0	15.4	32.6	0	15.4	32.6	0	15.3	32.5	0	15.6	32.8	0	15.4	32.6	0	15.1	32.3	0	15.4	32.6	0	15.4	32.6	0	15.4	32.6	0	15.4	32.1	0	15.4	32.1	0	15.5
1995-01-19	16.8	32.8	0	16.5	32.7	0	16.6	32.8	0	16.5	32.7	0	16.7	32.9	0	16.6	32.8	0	16.6	32.8	0	16.5	32.7	0	16.7	32.9	0	16.6	32.8	0	16.3	32.5	0	16.6	32.8	0	16.6	32.8	0	16.6	32.8	0	16.4	32.4	0	16.4	32.4	0	16.4
1995-01-20	16.7	32.4	0.29	16.4	32.3	0	16.6	32.4	0.25	16.4	32.3	0	16.8	32.4	0.06	16.6	32.4	0.25	16.6	32.4	0.25	16.4	32.3	0	16.8	32.4	0.06	16.6	32.4	0.25	16.1	32.2	0	16.6	32.4	0.25	16.6	32.4	0.25	16.6	32.4	0.25	16.2	32.2	0	16.2	32.2	0	16.3
1995-01-21	17.4	32.7	0	17	32.4	0	17.2	32.5	0	17	32.4	0	17.3	32.5	0	17.2	32.5	0	17.2	32.5	0	17	32.4	0	17.3	32.5	0	17.2	32.5	0	16.9	32.3	0	17.2	32.5	0	17.2	32.5	0	17.2	32.5	0	17	32.4	0	17	32.4	0	17
1995-01-22	17.5	33.4	0	17.2	33	0	17.3	33.1	0	17.2	33	0	17.3	33.1	0	17.3	33.1	0	17.3	33.1	0	17.2	33	0	17.3	33.1	0	17.3	33.1	0	17	33	0	17.3	33.1	0	17.3	33.1	0	17.3	33.1	0	17.1	33.2	0	17.1	33.2	0	17.1
1995-01-23	17.5	34.4	0	16.9	34.2	0	17	34.3	0	16.9	34.2	0	17	34.4	0	17	34.3	0	17	34.3	0	16.9	34.2	0	17	34.4	0	17	34.3	0	16.8	34.1	0	17	34.3	0	17	34.3	0	17	34.3	0	17.2	34.1	0	17.2	34.1	0	17.2
1995-01-24	19.6	33.1	0	19.3	32.7	0	19.5	32.8	0	19.3	32.7	0	19.7	32.8	0	19.5	32.8	0	19.5	32.8	0	19.3	32.7	0	19.7	32.8	0	19.5	32.8	0	19	32.6	0	19.5	32.8	0	19.5	32.8	0	19.5	32.8	0	19	32.8	0	19	32.8	0	19.2
1995-01-25	17.9	32.2	0	17.6	32	0	17.7	32.1	0	17.6	32	0	17.7	32.3	0	17.7	32.1	0	17.7	32.1	0	17.6	32	0	17.7	32.3	0	17.7	32.1	0	17.4	31.8	0	17.7	32.1	0	17.7	32.1	0	17.7	32.1	0	17.6	31.8	0	17.6	31.8	0	17.5
1995-01-26	17.4	32.2	0	17.3	32.1	0	17.4	32.2	0	17.3	32.1	0	17.7	32.2	0	17.4	32.2	0	17.4	32.2	0	17.3	32.1	0	17.7	32.2	0	17.4	32.2	0	16.9	31.9	0	17.4	32.2	0	17.4	32.2	0	17.4	32.2	0	16.8	31.8	0	16.8	31.8	0	17
1995-01-27	17.6	32.6	0	17.2	32.3	0	17.4	32.4	0	17.2	32.3	0	17.5	32.5	0	17.4	32.4	0	17.4	32.4	0	17.2	32.3	0	17.5	32.5	0	17.4	32.4	0	17	32.2	0	17.4	32.4	0	17.4	32.4	0	17.4	32.4	0	17.1	32.2	0	17.1	32.2	0	17.1
1995-01-28	19.7	32.9	0	19.4	32.6	0.05	19.6	32.7	0.03	19.4	32.6	0.05	19.8	32.7	0.37	19.6	32.7	0.03	19.6	32.7	0.03	19.4	32.6	0.05	19.8	32.7	0.37	19.6	32.7	0.03	19.1	32.5	0.01	19.6	32.7	0.03	19.6	32.7	0.03	19.6	32.7	0.03	19	32.7	0	19	32.7	0	19.2
1995-01-29	20.8	33.6	0	20.2	33	0	20.4	33.1	0	20.2	33	0	20.6	33.1	0.02	20.4	33.1	0	20.4	33.1	0	20.2	33	0	20.6	33.1	0.02	20.4	33.1	0	20.1	33	0	20.4	33.1	0	20.4	33.1	0	20.4	33.1	0	20.3	33.4	0	20.3	33.4	0	20.4
1995-01-30	20.1	32.5	0	19.6	31.9	0	19.8	32	0	19.6	31.9	0	19.9	32	0	19.8	32	0	19.8	32	0	19.6	31.9	0	19.9	32	0	19.8	32	0	19.5	31.9	0	19.8	32	0	19.8	32	0	19.8	32	0	19.6	32.4	0	19.6	32.4	0	19.7
1995-01-31	19.1	33.6	0	18.6	32.9	0	18.8	33	0	18.6	32.9	0	18.9	33	0	18.8	33	0	18.8	33	0	18.6	32.9	0	18.9	33	0	18.8	33	0	18.5	32.9	0	18.8	33	0	18.8	33	0	18.8	33	0	18.7	33.4	0	18.7	33.4	0	18.7
1995-02-01	18.8	32.3	0	18.6	31.9	0	18.7	31.9	0	18.6	31.9	0	18.8	31.8	0	18.7	31.9	0	18.7	31.9	0	18.6	31.9	0	18.8	31.8	0	18.7	31.9	0	18.4	32	0	18.7	31.9	0	18.7	31.9	0	18.7	31.9	0	18.4	32.4	0	18.4	32.4	0	18.3
1995-02-02	18.3	32.6	0	18.1	32.2	0	18.2	32.3	0	18.1	32.2	0	18.2	32.3	0	18.2	32.3	0	18.2	32.3	0	18.1	32.2	0	18.2	32.3	0	18.2	32.3	0	18	32.2	0	18.2	32.3	0	18.2	32.3	0	18.2	32.3	0	18.1	32.5	0	18.1	32.5	0	17.9
1995-02-03	18.7	33.1	0.16	18.4	32.7	0	18.5	32.8	0.09	18.4	32.7	0	18.5	32.8	0.07	18.5	32.8	0.09	18.5	32.8	0.09	18.4	32.7	0	18.5	32.8	0.07	18.5	32.8	0.09	18.3	32.7	0	18.5	32.8	0.09	18.5	32.8	0.09	18.5	32.8	0.09	18.4	33	0.07	18.4	33	0.07	18.3
1995-02-04	20.7	32.7	1.09	20.3	32.8	0	20.5	32.9	0.32	20.3	32.8	0	20.5	33	0.05	20.5	32.9	0.32	20.5	32.9	0.32	20.3	32.8	0	20.5	33	0.05	20.5	32.9	0.32	20.2	32.6	0	20.5	32.9	0.32	20.5	32.9	0.32	20.5	32.9	0.32	20.3	32.2	1.23	20.3	32.2	1.23	20.3
1995-02-05	19.5	33.1	0	19.3	33.2	0	19.4	33.2	0	19.3	33.2	0	19.5	33.2	0	19.4	33.2	0	19.4	33.2	0	19.3	33.2	0	19.5	33.2	0	19.4	33.2	0	19.1	33	0	19.4	33.2	0	19.4	33.2	0	19.4	33.2	0	19.2	32.8	0	19.2	32.8	0	19.1
1995-02-06	19.2	33.3	0	19.1	33.3	0	19.1	33.3	0	19.1	33.3	0	19.2	33.3	0	19.1	33.3	0	19.1	33.3	0	19.1	33.3	0	19.2	33.3	0	19.1	33.3	0	19	33.2	0	19.1	33.3	0	19.1	33.3	0	19.1	33.3	0	18.9	33.1	0	18.9	33.1	0	18.7
1995-02-07	19.3	34	0	19.2	33.7	0	19.2	33.7	0	19.2	33.7	0	19.3	33.7	0	19.2	33.7	0	19.2	33.7	0	19.2	33.7	0	19.3	33.7	0	19.2	33.7	0	19	33.7	0	19.2	33.7	0	19.2	33.7	0	19.2	33.7	0	18.9	33.8	0	18.9	33.8	0	18.8
1995-02-08	20.1	34.6	0	20	34.4	0	20.2	34.4	0	20	34.4	0	20.3	34.4	0	20.2	34.4	0	20.2	34.4	0	20	34.4	0	20.3	34.4	0	20.2	34.4	0	19.7	34.3	0	20.2	34.4	0	20.2	34.4	0	20.2	34.4	0	19.5	34.4	0	19.5	34.4	0	19.6
1995-02-09	19.1	35.2	0	18.9	34.9	0	19.1	34.9	0	18.9	34.9	0	19.2	34.8	0	19.1	34.9	0	19.1	34.9	0	18.9	34.9	0	19.2	34.8	0	19.1	34.9	0	18.7	34.9	0	19.1	34.9	0	19.1	34.9	0	19.1	34.9	0	18.6	35	0	18.6	35	0	18.6
1995-02-10	19.4	34.9	0	19.3	34.2	0	19.4	34.3	0	19.3	34.2	0	19.5	34.2	0	19.4	34.3	0	19.4	34.3	0	19.3	34.2	0	19.5	34.2	0	19.4	34.3	0	19.1	34.2	0	19.4	34.3	0	19.4	34.3	0	19.4	34.3	0	19	34.8	0	19	34.8	0	18.9
1995-02-11	19.5	32.8	0.54	19.1	32	0	19.3	32.1	0	19.1	32	0	19.4	32.1	0	19.3	32.1	0	19.3	32.1	0	19.1	32	0	19.4	32.1	0	19.3	32.1	0	18.9	31.9	0	19.3	32.1	0	19.3	32.1	0	19.3	32.1	0	19	32.4	0.19	19	32.4	0.19	19.1
1995-02-12	18.5	32.8	0	18.5	32.5	0	18.6	32.6	0	18.5	32.5	0	18.8	32.7	0	18.6	32.6	0	18.6	32.6	0	18.5	32.5	0	18.8	32.7	0	18.6	32.6	0	18.2	32.3	0	18.6	32.6	0	18.6	32.6	0	18.6	32.6	0	18	32.4	0	18	32.4	0	18
1995-02-13	18.7	33.2	0	18.5	32.9	0	18.6	33	0	18.5	32.9	0	18.8	33.1	0	18.6	33	0	18.6	33	0	18.5	32.9	0	18.8	33.1	0	18.6	33	0	18.3	32.8	0	18.6	33	0	18.6	33	0	18.6	33	0	18.2	32.8	0	18.2	32.8	0	18.3
1995-02-14	17.5	34.1	0	17.9	33.8	0	18	33.9	0	17.9	33.8	0	18.2	33.9	0	18	33.9	0	18	33.9	0	17.9	33.8	0	18.2	33.9	0	18	33.9	0	17.4	33.6	0	18	33.9	0	18	33.9	0	18	33.9	0	17	33.7	0	17	33.7	0	17
1995-02-15	19.9	35.2	0	19.6	34.9	0	19.7	35	0	19.6	34.9	0	19.9	34.9	0	19.7	35	0	19.7	35	0	19.6	34.9	0	19.9	34.9	0	19.7	35	0	19.4	34.9	0	19.7	35	0	19.7	35	0	19.7	35	0	19.4	35.1	0	19.4	35.1	0	19.4
1995-02-16	20.1	35	0	20	34.9	0	20.1	34.8	0	20	34.9	0	20.1	34.8	0	20.1	34.8	0	20.1	34.8	0	20	34.9	0	20.1	34.8	0	20.1	34.8	0	19.9	34.8	0	20.1	34.8	0	20.1	34.8	0	20.1	34.8	0	19.8	34.9	0	19.8	34.9	0	19.7
1995-02-17	20.4	35.3	0	20.1	35.1	0	20.2	35.1	0	20.1	35.1	0	20.2	35	0	20.2	35.1	0	20.2	35.1	0	20.1	35.1	0	20.2	35	0	20.2	35.1	0	20	35.1	0	20.2	35.1	0	20.2	35.1	0	20.2	35.1	0	20	35.3	0	20	35.3	0	19.9
1995-02-18	20.6	36	0	20.5	35.9	0	20.7	35.9	0	20.5	35.9	0	20.9	35.8	0	20.7	35.9	0	20.7	35.9	0	20.5	35.9	0	20.9	35.8	0	20.7	35.9	0	20.2	36	0	20.7	35.9	0	20.7	35.9	0	20.7	35.9	0	20	36	0	20	36	0	20.2
1995-02-19	21.3	36.1	0	21	35.9	0	21.1	35.8	0	21	35.9	0	21.2	35.8	0	21.1	35.8	0	21.1	35.8	0	21	35.9	0	21.2	35.8	0	21.1	35.8	0	20.8	35.9	0	21.1	35.8	0	21.1	35.8	0	21.1	35.8	0	20.8	36	0	20.8	36	0	20.8
1995-02-20	22	36.2	0	21.9	36	0	21.9	35.9	0	21.9	36	0	21.9	35.7	0	21.9	35.9	0	21.9	35.9	0	21.9	36	0	21.9	35.7	0	21.9	35.9	0	21.8	36.1	0	21.9	35.9	0	21.9	35.9	0	21.9	35.9	0	21.7	36.2	0	21.7	36.2	0	21.5
1995-02-21	20.5	36.1	0	20.4	35.9	0	20.4	35.8	0	20.4	35.9	0	20.5	35.6	0	20.4	35.8	0	20.4	35.8	0	20.4	35.9	0	20.5	35.6	0	20.4	35.8	0	20.3	36	0	20.4	35.8	0	20.4	35.8	0	20.4	35.8	0	20.2	36.2	0	20.2	36.2	0	20.1
1995-02-22	21.4	36.4	0	21.1	36.2	0	21.2	36.1	0	21.1	36.2	0	21.2	36	0	21.2	36.1	0	21.2	36.1	0	21.1	36.2	0	21.2	36	0	21.2	36.1	0	21	36.2	0	21.2	36.1	0	21.2	36.1	0	21.2	36.1	0	21	36.4	0	21	36.4	0	21
1995-02-23	20.5	36.6	0	20.6	36.4	0	20.6	36.3	0	20.6	36.4	0	20.7	36.2	0	20.6	36.3	0	20.6	36.3	0	20.6	36.4	0	20.7	36.2	0	20.6	36.3	0	20.4	36.5	0	20.6	36.3	0	20.6	36.3	0	20.6	36.3	0	19.9	36.6	0	19.9	36.6	0	20
1995-02-24	20.2	36.3	0	20.1	36	0	20.1	36	0	20.1	36	0	20.2	35.9	0	20.1	36	0	20.1	36	0	20.1	36	0	20.2	35.9	0	20.1	36	0	19.9	36	0	20.1	36	0	20.1	36	0	20.1	36	0	19.9	36.2	0	19.9	36.2	0	19.7
1995-02-25	20.7	36.2	0	20.5	35.8	0	20.6	35.8	0	20.5	35.8	0	20.7	35.7	0	20.6	35.8	0	20.6	35.8	0	20.5	35.8	0	20.7	35.7	0	20.6	35.8	0	20.4	35.9	0	20.6	35.8	0	20.6	35.8	0	20.6	35.8	0	20.3	36.1	0	20.3	36.1	0	20.3
1995-02-26	21.7	36.6	0	21.3	36.1	0	21.4	36.1	0	21.3	36.1	0	21.5	36	0	21.4	36.1	0	21.4	36.1	0	21.3	36.1	0	21.5	36	0	21.4	36.1	0	21.2	36.2	0	21.4	36.1	0	21.4	36.1	0	21.4	36.1	0	21.2	36.6	0	21.2	36.6	0	21.2
1995-02-27	24.1	37.9	0	23.2	37.2	0	23.4	37.2	0	23.2	37.2	0	23.4	36.9	0	23.4	37.2	0	23.4	37.2	0	23.2	37.2	0	23.4	36.9	0	23.4	37.2	0	23.1	37.4	0	23.4	37.2	0	23.4	37.2	0	23.4	37.2	0	23.8	38	0	23.8	38	0	23.8
1995-02-28	22.6	36	0	21.7	34.9	0	21.8	34.9	0	21.7	34.9	0	21.8	34.7	0	21.8	34.9	0	21.8	34.9	0	21.7	34.9	0	21.8	34.7	0	21.8	34.9	0	21.7	35.1	0	21.8	34.9	0	21.8	34.9	0	21.8	34.9	0	22.4	36.1	0	22.4	36.1	0	22.3
1995-03-01	25.1	35	0	24.6	34.3	0	24.7	34.3	0	24.6	34.3	0	24.7	34.2	0	24.7	34.3	0	24.7	34.3	0	24.6	34.3	0	24.7	34.2	0	24.7	34.3	0	24.5	34.4	0	24.7	34.3	0	24.7	34.3	0	24.7	34.3	0	24.9	35.1	0	24.9	35.1	0	24.8
1995-03-02	22.8	36.9	0	22.3	36.3	0	22.4	36.3	0	22.3	36.3	0	22.4	36.1	0	22.4	36.3	0	22.4	36.3	0	22.3	36.3	0	22.4	36.1	0	22.4	36.3	0	22.3	36.4	0	22.4	36.3	0	22.4	36.3	0	22.4	36.3	0	22.6	37	0	22.6	37	0	22.4
1995-03-03	25.1	36.6	0	24.7	36.1	0	24.8	36	0	24.7	36.1	0	24.8	35.9	0	24.8	36	0	24.8	36	0	24.7	36.1	0	24.8	35.9	0	24.8	36	0	24.6	36.2	0	24.8	36	0	24.8	36	0	24.8	36	0	24.8	36.8	0	24.8	36.8	0	24.7
1995-03-04	23.7	37.4	0	23.9	36.8	0	24.2	36.8	0	23.9	36.8	0	24.4	36.6	0	24.2	36.8	0	24.2	36.8	0	23.9	36.8	0	24.4	36.6	0	24.2	36.8	0	23.4	36.8	0	24.2	36.8	0	24.2	36.8	0	24.2	36.8	0	23.1	37.4	0	23.1	37.4	0	23.2
1995-03-05	23.9	37.2	0	23.9	36.7	0	24.1	36.7	0	23.9	36.7	0	24.1	36.6	0	24.1	36.7	0	24.1	36.7	0	23.9	36.7	0	24.1	36.6	0	24.1	36.7	0	23.7	36.8	0	24.1	36.7	0	24.1	36.7	0	24.1	36.7	0	23.5	37.3	0	23.5	37.3	0	23.5
1995-03-06	23.8	37.5	0	22.8	37	0	22.8	36.9	0	22.8	37	0	22.7	36.7	0	22.8	36.9	0	22.8	36.9	0	22.8	37	0	22.7	36.7	0	22.8	36.9	0	23	37.1	0	22.8	36.9	0	22.8	36.9	0	22.8	36.9	0	23.9	37.6	0	23.9	37.6	0	23.5
1995-03-07	22.4	38.2	0	21.9	37.7	0	22	37.5	0	21.9	37.7	0	22.1	37.3	0	22	37.5	0	22	37.5	0	21.9	37.7	0	22.1	37.3	0	22	37.5	0	21.8	37.9	0	22	37.5	0	22	37.5	0	22	37.5	0	22.1	38.4	0	22.1	38.4	0	22.1
1995-03-08	22.5	36.4	0	21.8	35.8	0	21.8	35.8	0	21.8	35.8	0	21.8	35.6	0	21.8	35.8	0	21.8	35.8	0	21.8	35.8	0	21.8	35.6	0	21.8	35.8	0	21.8	36	0	21.8	35.8	0	21.8	35.8	0	21.8	35.8	0	22.3	36.6	0	22.3	36.6	0	22.1
1995-03-09	23.7	37.1	0	23.2	36.4	0	23.3	36.3	0	23.2	36.4	0	23.3	36.1	0	23.3	36.3	0	23.3	36.3	0	23.2	36.4	0	23.3	36.1	0	23.3	36.3	0	23.2	36.7	0	23.3	36.3	0	23.3	36.3	0	23.3	36.3	0	23.5	37.4	0	23.5	37.4	0	23.4
1995-03-10	25.1	37.7	0	24.6	37	0	24.7	36.9	0	24.6	37	0	24.7	36.6	0	24.7	36.9	0	24.7	36.9	0	24.6	37	0	24.7	36.6	0	24.7	36.9	0	24.6	37.3	0	24.7	36.9	0	24.7	36.9	0	24.7	36.9	0	25	38.1	0	25	38.1	0	24.8
1995-03-11	24.1	37	0	23.5	36.3	0	23.6	36.2	0	23.5	36.3	0	23.5	35.8	0	23.6	36.2	0	23.6	36.2	0	23.5	36.3	0	23.5	35.8	0	23.6	36.2	0	23.6	36.7	0	23.6	36.2	0	23.6	36.2	0	23.6	36.2	0	24.1	37.6	0	24.1	37.6	0	23.8
1995-03-12	24.5	37.4	0	23.7	36.7	0	23.8	36.6	0	23.7	36.7	0	23.7	36.3	0	23.8	36.6	0	23.8	36.6	0	23.7	36.7	0	23.7	36.3	0	23.8	36.6	0	23.8	37	0	23.8	36.6	0	23.8	36.6	0	23.8	36.6	0	24.5	37.7	0.26	24.5	37.7	0.26	24.2
1995-03-13	24.5	36.6	0	23.9	35.9	0	23.9	35.9	0	23.9	35.9	0	23.7	35.7	0	23.9	35.9	0	23.9	35.9	0	23.9	35.9	0	23.7	35.7	0	23.9	35.9	0	24	36.2	0	23.9	35.9	0	23.9	35.9	0	23.9	35.9	0	24.5	36.8	0	24.5	36.8	0	24.1
1995-03-14	24.1	37.4	0	23.4	36.9	0	23.4	36.7	0	23.4	36.9	0	23.3	36.5	0	23.4	36.7	0	23.4	36.7	0	23.4	36.9	0	23.3	36.5	0	23.4	36.7	0	23.5	37.1	0	23.4	36.7	0	23.4	36.7	0	23.4	36.7	0	24.1	37.7	0	24.1	37.7	0	23.8
1995-03-15	25.4	36.6	0.12	24.7	36	0.09	24.6	35.9	1.99	24.7	36	0.09	24.5	35.7	3.26	24.6	35.9	1.99	24.6	35.9	1.99	24.7	36	0.09	24.5	35.7	3.26	24.6	35.9	1.99	24.9	36.2	0	24.6	35.9	1.99	24.6	35.9	1.99	24.6	35.9	1.99	25.6	36.9	0	25.6	36.9	0	25.1
1995-03-16	25	38.3	0	24.4	37.7	0	24.4	37.6	0	24.4	37.7	0	24.4	37.4	0	24.4	37.6	0	24.4	37.6	0	24.4	37.7	0	24.4	37.4	0	24.4	37.6	0	24.4	38	0	24.4	37.6	0	24.4	37.6	0	24.4	37.6	0	24.9	38.6	0	24.9	38.6	0	24.7
1995-03-17	24.5	36.6	0	23.8	36	0	23.8	35.8	0	23.8	36	0	23.6	35.5	0	23.8	35.8	0	23.8	35.8	0	23.8	36	0	23.6	35.5	0	23.8	35.8	0	23.9	36.3	0	23.8	35.8	0	23.8	35.8	0	23.8	35.8	0	24.7	37.1	0	24.7	37.1	0	24.3
1995-03-18	24.7	37.7	0	24.1	37.4	0	24.1	37.2	0	24.1	37.4	0	24	36.9	0	24.1	37.2	0	24.1	37.2	0	24.1	37.4	0	24	36.9	0	24.1	37.2	0	24.2	37.7	0	24.1	37.2	0	24.1	37.2	0	24.1	37.2	0	24.7	38.1	0	24.7	38.1	0	24.3
1995-03-19	25	38	1.48	24.6	37.6	1.56	24.6	37.3	4.06	24.6	37.6	1.56	24.5	36.9	5.37	24.6	37.3	4.06	24.6	37.3	4.06	24.6	37.6	1.56	24.5	36.9	5.37	24.6	37.3	4.06	24.7	38	1.65	24.6	37.3	4.06	24.6	37.3	4.06	24.6	37.3	4.06	25.1	38.6	0	25.1	38.6	0	24.7
1995-03-20	24.7	36.6	3.38	24.2	36.2	0	24.1	36	0	24.2	36.2	0	24	35.7	0	24.1	36	0	24.1	36	0	24.2	36.2	0	24	35.7	0	24.1	36	0	24.3	36.5	0	24.1	36	0	24.1	36	0	24.1	36	0	24.7	37	0	24.7	37	0	24.3
1995-03-21	25.6	37.5	0	25.3	37.2	0	25.1	36.9	0	25.3	37.2	0	24.9	36.6	0	25.1	36.9	0	25.1	36.9	0	25.3	37.2	0	24.9	36.6	0	25.1	36.9	0	25.5	37.5	0	25.1	36.9	0	25.1	36.9	0	25.1	36.9	0	25.9	37.9	0	25.9	37.9	0	25.2
1995-03-22	26.8	37.8	0	25.9	37.5	0	25.8	37.3	0	25.9	37.5	0	25.6	37	0	25.8	37.3	0	25.8	37.3	0	25.9	37.5	0	25.6	37	0	25.8	37.3	0	26.1	37.8	0	25.8	37.3	0	25.8	37.3	0	25.8	37.3	0	27.2	38.2	0	27.2	38.2	0	26.6
1995-03-23	24.4	34.8	2.3	24	34.6	0	23.9	34.4	0	24	34.6	0	23.6	34.2	0	23.9	34.4	0	23.9	34.4	0	24	34.6	0	23.6	34.2	0	23.9	34.4	0	24.2	34.8	0	23.9	34.4	0	23.9	34.4	0	23.9	34.4	0	24.6	35	0.83	24.6	35	0.83	24
1995-03-24	23.6	36.8	0	22.8	36.2	0.25	22.7	36	0	22.8	36.2	0.25	22.5	35.7	0	22.7	36	0	22.7	36	0	22.8	36.2	0.25	22.5	35.7	0	22.7	36	0	23.1	36.6	0	22.7	36	0	22.7	36	0	22.7	36	0	23.9	37.3	0	23.9	37.3	0	23.4
1995-03-25	25.2	38.1	1.13	24.6	37.5	2.79	24.5	37.2	0.2	24.6	37.5	2.79	24.2	36.9	0.12	24.5	37.2	0.2	24.5	37.2	0.2	24.6	37.5	2.79	24.2	36.9	0.12	24.5	37.2	0.2	24.9	37.9	1.95	24.5	37.2	0.2	24.5	37.2	0.2	24.5	37.2	0.2	25.5	38.6	0.12	25.5	38.6	0.12	24.8
1995-03-26	25.6	37.1	0	24.9	36.4	0	24.8	36.2	0	24.9	36.4	0	24.7	35.9	0	24.8	36.2	0	24.8	36.2	0	24.9	36.4	0	24.7	35.9	0	24.8	36.2	0	25.2	36.8	0	24.8	36.2	0	24.8	36.2	0	24.8	36.2	0	25.7	37.6	0	25.7	37.6	0	25.2
1995-03-27	24.4	34.6	0	23.8	33.2	4.77	23.7	33.1	3.08	23.8	33.2	4.77	23.6	32.9	2.05	23.7	33.1	3.08	23.7	33.1	3.08	23.8	33.2	4.77	23.6	32.9	2.05	23.7	33.1	3.08	23.9	33.6	0	23.7	33.1	3.08	23.7	33.1	3.08	23.7	33.1	3.08	24.5	35.1	3.9	24.5	35.1	3.9	24
1995-03-28	23.9	38.2	0	23.4	37.5	0	23.4	37.3	0	23.4	37.5	0	23.3	37	0	23.4	37.3	0	23.4	37.3	0	23.4	37.5	0	23.3	37	0	23.4	37.3	0	23.5	37.8	0	23.4	37.3	0	23.4	37.3	0	23.4	37.3	0	23.9	38.5	0	23.9	38.5	0	23.6
1995-03-29	24.1	38.5	0	23.7	37.9	0	23.7	37.7	0	23.7	37.9	0	23.7	37.4	0	23.7	37.7	0	23.7	37.7	0	23.7	37.9	0	23.7	37.4	0	23.7	37.7	0	23.7	38.3	0	23.7	37.7	0	23.7	37.7	0	23.7	37.7	0	24	39	0	24	39	0	23.7
1995-03-30	24.5	38.1	0	24	37.5	0	24	37.3	0	24	37.5	0	24	37	0	24	37.3	0	24	37.3	0	24	37.5	0	24	37	0	24	37.3	0	24.1	37.8	0	24	37.3	0	24	37.3	0	24	37.3	0	24.5	38.6	0	24.5	38.6	0	24.2
1995-03-31	25.3	37.8	2.27	24.7	37.1	0	24.7	37	0	24.7	37.1	0	24.6	36.7	0	24.7	37	0	24.7	37	0	24.7	37.1	0	24.6	36.7	0	24.7	37	0	24.8	37.4	0	24.7	37	0	24.7	37	0	24.7	37	0	25.3	38.1	2.82	25.3	38.1	2.82	25
1995-04-01	24.6	36.3	0	24.1	35.9	0	24.1	35.6	0	24.1	35.9	0	24	35.3	0	24.1	35.6	0	24.1	35.6	0	24.1	35.9	0	24	35.3	0	24.1	35.6	0	24.2	36.2	0	24.1	35.6	0	24.1	35.6	0	24.1	35.6	0	24.7	36.8	0	24.7	36.8	0	24.3
1995-04-02	24.8	38.8	4.54	24	38.1	0	24	37.8	0	24	38.1	0	23.9	37.3	0	24	37.8	0	24	37.8	0	24	38.1	0	23.9	37.3	0	24	37.8	0	24.2	38.5	0.13	24	37.8	0	24	37.8	0	24	37.8	0	24.8	39.4	0	24.8	39.4	0	24.5
1995-04-03	26.9	38.8	0.16	26.4	38.6	0	26.3	38.3	0	26.4	38.6	0	26	37.9	0.84	26.3	38.3	0	26.3	38.3	0	26.4	38.6	0	26	37.9	0.84	26.3	38.3	0	26.7	38.9	0	26.3	38.3	0	26.3	38.3	0	26.3	38.3	0	27.3	39.4	1.86	27.3	39.4	1.86	26.6
1995-04-04	26.4	38	0	25.8	37.4	0	25.8	37.2	0.97	25.8	37.4	0	25.6	36.8	3.05	25.8	37.2	0.97	25.8	37.2	0.97	25.8	37.4	0	25.6	36.8	3.05	25.8	37.2	0.97	26	37.8	0	25.8	37.2	0.97	25.8	37.2	0.97	25.8	37.2	0.97	26.5	38.5	0	26.5	38.5	0	26.1
1995-04-05	24.9	35.7	0.29	24.3	35.7	0	24.3	35.6	0.1	24.3	35.7	0	24.2	35.4	1.09	24.3	35.6	0.1	24.3	35.6	0.1	24.3	35.7	0	24.2	35.4	1.09	24.3	35.6	0.1	24.4	35.8	0	24.3	35.6	0.1	24.3	35.6	0.1	24.3	35.6	0.1	24.9	35.9	0.42	24.9	35.9	0.42	24.6
1995-04-06	24.9	38.9	0	24.4	38.5	0	24.3	38.3	0	24.4	38.5	0	24.2	37.9	0	24.3	38.3	0	24.3	38.3	0	24.4	38.5	0	24.2	37.9	0	24.3	38.3	0	24.5	38.8	0	24.3	38.3	0	24.3	38.3	0	24.3	38.3	0	25	39.3	0	25	39.3	0	24.6
1995-04-07	25.6	38.5	1.6	25	38.1	3.38	24.9	37.7	5.33	25	38.1	3.38	24.7	37.2	7.63	24.9	37.7	5.33	24.9	37.7	5.33	25	38.1	3.38	24.7	37.2	7.63	24.9	37.7	5.33	25.2	38.6	0.98	24.9	37.7	5.33	24.9	37.7	5.33	24.9	37.7	5.33	25.7	39.3	0	25.7	39.3	0	25.2
1995-04-08	26	37.4	0	25.1	36.8	2.85	25.1	36.6	2.82	25.1	36.8	2.85	24.9	36.2	7.5	25.1	36.6	2.82	25.1	36.6	2.82	25.1	36.8	2.85	24.9	36.2	7.5	25.1	36.6	2.82	25.3	37.2	4.77	25.1	36.6	2.82	25.1	36.6	2.82	25.1	36.6	2.82	26.1	38	0	26.1	38	0	25.7
1995-04-09	24.7	36.8	0	24.1	36.2	0	24	35.9	0	24.1	36.2	0	23.8	35.5	0	24	35.9	0	24	35.9	0	24.1	36.2	0	23.8	35.5	0	24	35.9	0	24.3	36.6	0	24	35.9	0	24	35.9	0	24	35.9	0	24.8	37.3	0	24.8	37.3	0	24.3
1995-04-10	26.3	38.3	0	25.5	37.6	0	25.5	37.4	0	25.5	37.6	0	25.4	37.1	0.26	25.5	37.4	0	25.5	37.4	0	25.5	37.6	0	25.4	37.1	0.26	25.5	37.4	0	25.6	38	0	25.5	37.4	0	25.5	37.4	0	25.5	37.4	0	26.4	38.8	0	26.4	38.8	0	26
1995-04-11	25	36	7.05	24.3	35.8	0	24.2	35.5	0	24.3	35.8	0	24	35.2	0	24.2	35.5	0	24.2	35.5	0	24.3	35.8	0	24	35.2	0	24.2	35.5	0	24.6	36.1	0	24.2	35.5	0	24.2	35.5	0	24.2	35.5	0	25.3	36.4	0	25.3	36.4	0	24.7
1995-04-12	25.6	39.2	1.17	24.9	38.8	0	24.8	38.5	0	24.9	38.8	0	24.7	38	0	24.8	38.5	0	24.8	38.5	0	24.9	38.8	0	24.7	38	0	24.8	38.5	0	25.1	39.2	0	24.8	38.5	0	24.8	38.5	0	24.8	38.5	0	25.8	39.8	0	25.8	39.8	0	25.3
1995-04-13	25.4	39.6	0	24.9	39.4	0	24.8	39.1	0	24.9	39.4	0	24.7	38.6	0	24.8	39.1	0	24.8	39.1	0	24.9	39.4	0	24.7	38.6	0	24.8	39.1	0	25	39.8	0	24.8	39.1	0	24.8	39.1	0	24.8	39.1	0	25.5	40.2	0	25.5	40.2	0	25.1
1995-04-14	24.7	37.3	0	24.2	37.1	0	24.2	36.9	0	24.2	37.1	0	24.1	36.6	0	24.2	36.9	0	24.2	36.9	0	24.2	37.1	0	24.1	36.6	0	24.2	36.9	0	24.3	37.4	0	24.2	36.9	0	24.2	36.9	0	24.2	36.9	0	24.7	37.8	0	24.7	37.8	0	24.4
1995-04-15	25	38.5	0.18	24.3	37.8	0	24.3	37.6	0	24.3	37.8	0	24.2	37.3	0	24.3	37.6	0	24.3	37.6	0	24.3	37.8	0	24.2	37.3	0	24.3	37.6	0	24.4	38.1	0	24.3	37.6	0	24.3	37.6	0	24.3	37.6	0	25	38.9	1.63	25	38.9	1.63	24.7
1995-04-16	23.2	35.5	0	22.6	35.4	0	22.6	35.2	0	22.6	35.4	0	22.5	35	0	22.6	35.2	0	22.6	35.2	0	22.6	35.4	0	22.5	35	0	22.6	35.2	0	22.8	35.6	0	22.6	35.2	0	22.6	35.2	0	22.6	35.2	0	23.3	35.7	0	23.3	35.7	0	22.9
1995-04-17	23.6	33.1	5.81	23	33	1.99	22.9	32.6	3.23	23	33	1.99	22.7	32.1	0	22.9	32.6	3.23	22.9	32.6	3.23	23	33	1.99	22.7	32.1	0	22.9	32.6	3.23	23.3	33.5	1.46	22.9	32.6	3.23	22.9	32.6	3.23	22.9	32.6	3.23	23.9	33.8	6.8	23.9	33.8	6.8	23.3
1995-04-18	25.8	36.1	0	25.1	35.8	0	25	35.6	0	25.1	35.8	0	24.7	35.3	0	25	35.6	0	25	35.6	0	25.1	35.8	0	24.7	35.3	0	25	35.6	0	25.4	36.1	0	25	35.6	0	25	35.6	0	25	35.6	0	26.1	36.5	2.8	26.1	36.5	2.8	25.5
1995-04-19	25.9	38.8	0	25	38.2	0	25	38	0	25	38.2	0	24.7	37.7	0	25	38	0	25	38	0	25	38.2	0	24.7	37.7	0	25	38	0	25.3	38.6	0	25	38	0	25	38	0	25	38	0	26.2	39.3	0	26.2	39.3	0	25.7
1995-04-20	26.6	39.5	0	25.9	39.3	0	25.8	39	0	25.9	39.3	0	25.7	38.6	0	25.8	39	0	25.8	39	0	25.9	39.3	0	25.7	38.6	0	25.8	39	0	26	39.7	0	25.8	39	0	25.8	39	0	25.8	39	0	26.7	40.1	0	26.7	40.1	0	26.3
1995-04-21	26.2	36.6	6.1	25.6	36.4	0	25.4	36.1	0.59	25.6	36.4	0	25.1	35.7	1.26	25.4	36.1	0.59	25.4	36.1	0.59	25.6	36.4	0	25.1	35.7	1.26	25.4	36.1	0.59	25.9	36.8	0.74	25.4	36.1	0.59	25.4	36.1	0.59	25.4	36.1	0.59	26.7	37.2	4.64	26.7	37.2	4.64	25.9
1995-04-22	25.4	36.9	0	24.8	36.8	0	24.8	36.6	0	24.8	36.8	0	24.7	36.4	0	24.8	36.6	0	24.8	36.6	0	24.8	36.8	0	24.7	36.4	0	24.8	36.6	0	24.9	37	0	24.8	36.6	0	24.8	36.6	0	24.8	36.6	0	25.5	37.2	0	25.5	37.2	0	25.1
1995-04-23	25.4	36.4	0	25.1	36.8	0	25.1	36.6	0	25.1	36.8	0	25	36.4	0	25.1	36.6	0	25.1	36.6	0	25.1	36.8	0	25	36.4	0	25.1	36.6	0	25.2	36.9	0	25.1	36.6	0	25.1	36.6	0	25.1	36.6	0	25.5	36.7	0	25.5	36.7	0	25.1
1995-04-24	25	35.9	6.45	24.5	36.2	1.02	24.4	35.8	0.31	24.5	36.2	1.02	24.2	35.3	1.73	24.4	35.8	0.31	24.4	35.8	0.31	24.5	36.2	1.02	24.2	35.3	1.73	24.4	35.8	0.31	24.6	36.6	0	24.4	35.8	0.31	24.4	35.8	0.31	24.4	35.8	0.31	25.2	36.6	3.6	25.2	36.6	3.6	24.7
1995-04-25	25.6	37.4	0	25	37.5	0	24.9	37.1	0	25	37.5	0	24.7	36.8	2.37	24.9	37.1	0	24.9	37.1	0	25	37.5	0	24.7	36.8	2.37	24.9	37.1	0	25.2	37.8	0	24.9	37.1	0	24.9	37.1	0	24.9	37.1	0	25.8	37.9	0	25.8	37.9	0	25.2
1995-04-26	26.1	36.2	0.12	25.3	35.5	6.2	25.2	35.3	6.48	25.3	35.5	6.2	25.1	35.1	7.32	25.2	35.3	6.48	25.2	35.3	6.48	25.3	35.5	6.2	25.1	35.1	7.32	25.2	35.3	6.48	25.5	35.8	8.17	25.2	35.3	6.48	25.2	35.3	6.48	25.2	35.3	6.48	26.3	36.5	6.06	26.3	36.5	6.06	25.9
1995-04-27	23.6	31.6	11.46	23.7	31.6	6.17	23.3	31	7.58	23.7	31.6	6.17	23	30.6	8.32	23.3	31	7.58	23.3	31	7.58	23.7	31.6	6.17	23	30.6	8.32	23.3	31	7.58	24	31.9	9.36	23.3	31	7.58	23.3	31	7.58	23.3	31	7.58	24	32.3	11.51	24	32.3	11.51	23.1
1995-04-28	24.9	37.8	0	24.9	37.6	0	24.7	37.2	0	24.9	37.6	0	24.5	36.8	0	24.7	37.2	0	24.7	37.2	0	24.9	37.6	0	24.5	36.8	0	24.7	37.2	0	25	38	0	24.7	37.2	0	24.7	37.2	0	24.7	37.2	0	25.2	38.5	0	25.2	38.5	0	24.4
1995-04-29	26.1	39.2	0	25.7	39.7	0	25.5	39.1	0	25.7	39.7	0	25.2	38.6	0	25.5	39.1	0	25.5	39.1	0	25.7	39.7	0	25.2	38.6	0	25.5	39.1	0	26	40.1	0	25.5	39.1	0	25.5	39.1	0	25.5	39.1	0	26.5	40.2	0	26.5	40.2	0	25.8
1995-04-30	26.3	38.1	0	26.3	38.4	0	26.3	37.8	0	26.3	38.4	0	26.3	37.2	0	26.3	37.8	0	26.3	37.8	0	26.3	38.4	0	26.3	37.2	0	26.3	37.8	0	26.2	38.9	0	26.3	37.8	0	26.3	37.8	0	26.3	37.8	0	26.3	39	0	26.3	39	0	26
1995-05-01	26.5	38.6	0	26.1	38.5	0	26	38	0	26.1	38.5	0	25.7	37.5	0	26	38	0	26	38	0	26.1	38.5	0	25.7	37.5	0	26	38	0	26.3	39	0	26	38	0	26	38	0	26	38	0	26.8	39.4	0	26.8	39.4	0	26.2
1995-05-02	25.4	37.2	0	25	37.3	0	25	36.9	0	25	37.3	0	24.8	36.4	0	25	36.9	0	25	36.9	0	25	37.3	0	24.8	36.4	0	25	36.9	0	25.2	37.7	0	25	36.9	0	25	36.9	0	25	36.9	0	25.6	38	0	25.6	38	0	25.1
1995-05-03	25	37.1	0.76	24.4	37	0	24.3	36.6	0	24.4	37	0	24.1	36.1	0	24.3	36.6	0	24.3	36.6	0	24.4	37	0	24.1	36.1	0	24.3	36.6	0	24.7	37.5	0	24.3	36.6	0	24.3	36.6	0	24.3	36.6	0	25.4	37.9	6.17	25.4	37.9	6.17	24.7
1995-05-04	24.8	38.6	0.78	24.2	38.5	7.6	24.1	38.1	7.92	24.2	38.5	7.6	24	37.6	9.74	24.1	38.1	7.92	24.1	38.1	7.92	24.2	38.5	7.6	24	37.6	9.74	24.1	38.1	7.92	24.4	38.9	1.13	24.1	38.1	7.92	24.1	38.1	7.92	24.1	38.1	7.92	25	39.3	2.49	25	39.3	2.49	24.5
1995-05-05	23.9	35.7	11.38	23.3	35.5	10.2	23.3	35.2	16.96	23.3	35.5	10.2	23.1	34.8	14.23	23.3	35.2	16.96	23.3	35.2	16.96	23.3	35.5	10.2	23.1	34.8	14.23	23.3	35.2	16.96	23.6	35.9	12	23.3	35.2	16.96	23.3	35.2	16.96	23.3	35.2	16.96	24.2	36.4	10.42	24.2	36.4	10.42	23.7
1995-05-06	24.9	37.6	0.52	24.4	37.1	0	24.4	36.8	0	24.4	37.1	0	24.2	36.4	0	24.4	36.8	0	24.4	36.8	0	24.4	37.1	0	24.2	36.4	0	24.4	36.8	0	24.6	37.6	0	24.4	36.8	0	24.4	36.8	0	24.4	36.8	0	25.1	38.2	0.35	25.1	38.2	0.35	24.6
1995-05-07	24.3	36.6	0	23.8	36.4	0	23.8	36.1	0	23.8	36.4	0	23.6	35.7	0	23.8	36.1	0	23.8	36.1	0	23.8	36.4	0	23.6	35.7	0	23.8	36.1	0	24	36.9	0	23.8	36.1	0	23.8	36.1	0	23.8	36.1	0	24.5	37.3	0	24.5	37.3	0	24
1995-05-08	26.3	38.5	0	25.9	38.5	0	25.8	38.1	0	25.9	38.5	0	25.7	37.7	0	25.8	38.1	0	25.8	38.1	0	25.9	38.5	0	25.7	37.7	0	25.8	38.1	0	26	39	0	25.8	38.1	0	25.8	38.1	0	25.8	38.1	0	26.4	39.2	1.14	26.4	39.2	1.14	26
1995-05-09	26.2	37.6	2.59	25.7	38.2	2.56	25.6	37.7	2.74	25.7	38.2	2.56	25.4	37.2	2.09	25.6	37.7	2.74	25.6	37.7	2.74	25.7	38.2	2.56	25.4	37.2	2.09	25.6	37.7	2.74	25.9	38.7	0.62	25.6	37.7	2.74	25.6	37.7	2.74	25.6	37.7	2.74	26.5	38.5	2.3	26.5	38.5	2.3	25.9
1995-05-10	25.4	36.6	1.91	25	36.6	4.81	24.9	36.4	5.78	25	36.6	4.81	24.8	36	6.18	24.9	36.4	5.78	24.9	36.4	5.78	25	36.6	4.81	24.8	36	6.18	24.9	36.4	5.78	25.1	36.9	2.67	24.9	36.4	5.78	24.9	36.4	5.78	24.9	36.4	5.78	25.6	36.9	1.63	25.6	36.9	1.63	25.1
1995-05-11	23.5	29.8	20.01	23.2	30	22.2	23.1	29.8	18.82	23.2	30	22.2	22.9	29.7	16.91	23.1	29.8	18.82	23.1	29.8	18.82	23.2	30	22.2	22.9	29.7	16.91	23.1	29.8	18.82	23.4	30.1	25.07	23.1	29.8	18.82	23.1	29.8	18.82	23.1	29.8	18.82	23.7	30	28.9	23.7	30	28.9	23.2
1995-05-12	24.6	35.6	0	24.3	35.7	0	24.2	35.3	0	24.3	35.7	0	24.1	34.9	0	24.2	35.3	0	24.2	35.3	0	24.3	35.7	0	24.1	34.9	0	24.2	35.3	0	24.4	36.1	0	24.2	35.3	0	24.2	35.3	0	24.2	35.3	0	24.8	36.2	0	24.8	36.2	0	24.2
1995-05-13	25	36.3	6.53	24.5	35.9	0	24.4	35.6	0	24.5	35.9	0	24.2	35.2	0	24.4	35.6	0	24.4	35.6	0	24.5	35.9	0	24.2	35.2	0	24.4	35.6	0	24.7	36.3	0	24.4	35.6	0	24.4	35.6	0	24.4	35.6	0	25.2	37	0.21	25.2	37	0.21	24.7
1995-05-14	24.2	34.3	6.95	23.7	33.9	0	23.6	33.6	0.5	23.7	33.9	0	23.4	33.2	0	23.6	33.6	0.5	23.6	33.6	0.5	23.7	33.9	0	23.4	33.2	0	23.6	33.6	0.5	23.9	34.4	15.01	23.6	33.6	0.5	23.6	33.6	0.5	23.6	33.6	0.5	24.4	35	12.26	24.4	35	12.26	23.8
1995-05-15	25.6	37	0	25.4	36.7	0	25.2	36.2	0	25.4	36.7	0	24.9	35.7	0	25.2	36.2	0	25.2	36.2	0	25.4	36.7	0	24.9	35.7	0	25.2	36.2	0	25.6	37.2	0	25.2	36.2	0	25.2	36.2	0	25.2	36.2	0	25.9	37.8	0	25.9	37.8	0	25.2
1995-05-16	25.9	36.4	3.05	26.1	36.4	0	25.8	36	0	26.1	36.4	0	25.6	35.6	0	25.8	36	0	25.8	36	0	26.1	36.4	0	25.6	35.6	0	25.8	36	0	26.2	36.8	0	25.8	36	0	25.8	36	0	25.8	36	0	26.1	37.1	0	26.1	37.1	0	25.4
1995-05-17	26.9	37.2	3.89	26.6	37.2	5.3	26.4	36.8	1.24	26.6	37.2	5.3	26.2	36.3	0	26.4	36.8	1.24	26.4	36.8	1.24	26.6	37.2	5.3	26.2	36.3	0	26.4	36.8	1.24	26.8	37.7	5.67	26.4	36.8	1.24	26.4	36.8	1.24	26.4	36.8	1.24	27.1	38	4.18	27.1	38	4.18	26.5
1995-05-18	26.8	37.1	3.41	26.1	36.7	4.43	25.9	36.3	9.15	26.1	36.7	4.43	25.6	35.9	9.92	25.9	36.3	9.15	25.9	36.3	9.15	26.1	36.7	4.43	25.6	35.9	9.92	25.9	36.3	9.15	26.6	37.2	4.43	25.9	36.3	9.15	25.9	36.3	9.15	25.9	36.3	9.15	27.4	37.9	5.1	27.4	37.9	5.1	26.6
1995-05-19	25.5	36.2	0	25.3	36.3	0	25.1	35.8	0	25.3	36.3	0	24.9	35.4	0	25.1	35.8	0	25.1	35.8	0	25.3	36.3	0	24.9	35.4	0	25.1	35.8	0	25.5	36.7	0	25.1	35.8	0	25.1	35.8	0	25.1	35.8	0	25.9	36.9	3.44	25.9	36.9	3.44	25.1
1995-05-20	26.9	38.2	0	26.5	38.1	0	26.4	37.7	0	26.5	38.1	0	26.2	37.2	0	26.4	37.7	0	26.4	37.7	0	26.5	38.1	0	26.2	37.2	0	26.4	37.7	0	26.7	38.6	0	26.4	37.7	0	26.4	37.7	0	26.4	37.7	0	27.2	39	0	27.2	39	0	26.6
1995-05-21	26.5	38.5	5.33	26.3	38.3	5.77	26.1	37.9	6.53	26.3	38.3	5.77	25.9	37.6	6.05	26.1	37.9	6.53	26.1	37.9	6.53	26.3	38.3	5.77	25.9	37.6	6.05	26.1	37.9	6.53	26.4	38.7	4.53	26.1	37.9	6.53	26.1	37.9	6.53	26.1	37.9	6.53	26.7	39.1	2.23	26.7	39.1	2.23	26.1
1995-05-22	25.3	35.6	0	25	35.1	0	24.8	34.7	0	25	35.1	0	24.6	34.2	0	24.8	34.7	0	24.8	34.7	0	25	35.1	0	24.6	34.2	0	24.8	34.7	0	25.2	35.7	0	24.8	34.7	0	24.8	34.7	0	24.8	34.7	0	25.6	36.5	1.29	25.6	36.5	1.29	25
1995-05-23	24.9	35.4	0	24.7	35.2	2.58	24.5	34.8	0.13	24.7	35.2	2.58	24.4	34.3	0.53	24.5	34.8	0.13	24.5	34.8	0.13	24.7	35.2	2.58	24.4	34.3	0.53	24.5	34.8	0.13	24.8	35.7	0.57	24.5	34.8	0.13	24.5	34.8	0.13	24.5	34.8	0.13	25.2	36.1	2.47	25.2	36.1	2.47	24.6
1995-05-24	25.3	35.2	1.82	24.9	35	5.26	24.7	34.6	7.72	24.9	35	5.26	24.5	34.1	9.11	24.7	34.6	7.72	24.7	34.6	7.72	24.9	35	5.26	24.5	34.1	9.11	24.7	34.6	7.72	25.2	35.5	4.77	24.7	34.6	7.72	24.7	34.6	7.72	24.7	34.6	7.72	25.7	36.1	2.18	25.7	36.1	2.18	24.9
1995-05-25	24.1	30.9	8.17	23.8	30.5	11.7	23.6	30.2	11.58	23.8	30.5	11.7	23.4	29.8	7.31	23.6	30.2	11.58	23.6	30.2	11.58	23.8	30.5	11.7	23.4	29.8	7.31	23.6	30.2	11.58	24	30.9	14.19	23.6	30.2	11.58	23.6	30.2	11.58	23.6	30.2	11.58	24.4	31.5	11.15	24.4	31.5	11.15	23.8
1995-05-26	23.9	36.2	0	23.6	35.9	0	23.4	35.5	0	23.6	35.9	0	23.2	35	0	23.4	35.5	0	23.4	35.5	0	23.6	35.9	0	23.2	35	0	23.4	35.5	0	23.8	36.5	0	23.4	35.5	0	23.4	35.5	0	23.4	35.5	0	24.2	37	0	24.2	37	0	23.6
1995-05-27	24.8	33.4	0	25	34.2	15.99	24.8	33.7	12.82	25	34.2	15.99	24.7	33.3	7.79	24.8	33.7	12.82	24.8	33.7	12.82	25	34.2	15.99	24.7	33.3	7.79	24.8	33.7	12.82	25	34.5	6.3	24.8	33.7	12.82	24.8	33.7	12.82	24.8	33.7	12.82	25	34	0.81	25	34	0.81	24.3
1995-05-28	24.3	35	0	24.2	34.9	5.76	24.1	34.6	6.91	24.2	34.9	5.76	23.9	34.2	7.5	24.1	34.6	6.91	24.1	34.6	6.91	24.2	34.9	5.76	23.9	34.2	7.5	24.1	34.6	6.91	24.4	35.3	0	24.1	34.6	6.91	24.1	34.6	6.91	24.1	34.6	6.91	24.6	35.6	0	24.6	35.6	0	23.9
1995-05-29	23.1	33.2	0	22.7	32.9	0	22.6	32.8	0	22.7	32.9	0	22.5	32.6	0	22.6	32.8	0	22.6	32.8	0	22.7	32.9	0	22.5	32.6	0	22.6	32.8	0	22.8	33	0	22.6	32.8	0	22.6	32.8	0	22.6	32.8	0	23.2	33.4	0	23.2	33.4	0	22.8
1995-05-30	25.7	35.2	0	25.3	34.7	12.73	25.3	34.5	13.59	25.3	34.7	12.73	25.2	34.2	12.35	25.3	34.5	13.59	25.3	34.5	13.59	25.3	34.7	12.73	25.2	34.2	12.35	25.3	34.5	13.59	25.4	35	14.92	25.3	34.5	13.59	25.3	34.5	13.59	25.3	34.5	13.59	25.8	35.6	3.17	25.8	35.6	3.17	25.4
1995-05-31	24.2	34.6	15.26	23.8	34.3	14.85	23.7	34	15.74	23.8	34.3	14.85	23.5	33.7	8.57	23.7	34	15.74	23.7	34	15.74	23.8	34.3	14.85	23.5	33.7	8.57	23.7	34	15.74	23.9	34.6	13.68	23.7	34	15.74	23.7	34	15.74	23.7	34	15.74	24.4	35.2	9.57	24.4	35.2	9.57	23.8
1995-06-01	24	35.6	0	23.5	35.3	0	23.4	35	0	23.5	35.3	0	23.3	34.7	0	23.4	35	0	23.4	35	0	23.5	35.3	0	23.3	34.7	0	23.4	35	0	23.7	35.6	0	23.4	35	0	23.4	35	0	23.4	35	0	24.1	36.1	14.76	24.1	36.1	14.76	23.6
1995-06-02	24.7	36.2	0	24.3	35.8	5	24.3	35.5	1.24	24.3	35.8	5	24.1	35.2	0	24.3	35.5	1.24	24.3	35.5	1.24	24.3	35.8	5	24.1	35.2	0	24.3	35.5	1.24	24.5	36.2	5.23	24.3	35.5	1.24	24.3	35.5	1.24	24.3	35.5	1.24	24.8	36.8	0	24.8	36.8	0	24.4
1995-06-03	24.7	36.1	1.01	24.4	35.9	0	24.2	35.5	0	24.4	35.9	0	24	35	1.3	24.2	35.5	0	24.2	35.5	0	24.4	35.9	0	24	35	1.3	24.2	35.5	0	24.6	36.4	4.61	24.2	35.5	0	24.2	35.5	0	24.2	35.5	0	24.9	36.9	5.61	24.9	36.9	5.61	24.3
1995-06-04	25.3	35.6	8.87	24.9	35.5	0	24.7	35.1	0	24.9	35.5	0	24.4	34.6	0	24.7	35.1	0	24.7	35.1	0	24.9	35.5	0	24.4	34.6	0	24.7	35.1	0	25.1	36	7.24	24.7	35.1	0	24.7	35.1	0	24.7	35.1	0	25.6	36.3	2.85	25.6	36.3	2.85	25
1995-06-05	26.5	37.8	1.36	26.5	37.9	0	26.3	37.4	0	26.5	37.9	0	26.2	36.9	0	26.3	37.4	0	26.3	37.4	0	26.5	37.9	0	26.2	36.9	0	26.3	37.4	0	26.6	38.4	3.63	26.3	37.4	0	26.3	37.4	0	26.3	37.4	0	26.8	38.5	0	26.8	38.5	0	26.1
1995-06-06	23.2	33.3	36.17	23	33.3	29.23	22.7	32.8	31.52	23	33.3	29.23	22.5	32.5	32.09	22.7	32.8	31.52	22.7	32.8	31.52	23	33.3	29.23	22.5	32.5	32.09	22.7	32.8	31.52	23.2	33.7	33.4	22.7	32.8	31.52	22.7	32.8	31.52	22.7	32.8	31.52	23.6	34	22.34	23.6	34	22.34	22.8
1995-06-07	24.8	34.7	1.9	24.5	34.4	0	24.3	34	0	24.5	34.4	0	24.1	33.6	0	24.3	34	0	24.3	34	0	24.5	34.4	0	24.1	33.6	0	24.3	34	0	24.7	34.9	7.72	24.3	34	0	24.3	34	0	24.3	34	0	25.1	35.5	0.99	25.1	35.5	0.99	24.5
1995-06-08	23.1	32.6	10.37	23.1	33	0	22.9	32.6	0	23.1	33	0	22.7	32.3	0	22.9	32.6	0	22.9	32.6	0	23.1	33	0	22.7	32.3	0	22.9	32.6	0	23.2	33.3	0	22.9	32.6	0	22.9	32.6	0	22.9	32.6	0	23.4	33.2	15.29	23.4	33.2	15.29	22.7
1995-06-09	22.7	34.3	0	22.5	34.6	0	22.2	34.1	0	22.5	34.6	0	21.9	33.7	0	22.2	34.1	0	22.2	34.1	0	22.5	34.6	0	21.9	33.7	0	22.2	34.1	0	22.9	35	0	22.2	34.1	0	22.2	34.1	0	22.2	34.1	0	23.2	34.8	0	23.2	34.8	0	22.3
1995-06-10	24.9	37	0	24.7	37.6	0	24.5	37.1	0	24.7	37.6	0	24.2	36.5	0	24.5	37.1	0	24.5	37.1	0	24.7	37.6	0	24.2	36.5	0	24.5	37.1	0	24.9	38.1	0	24.5	37.1	0	24.5	37.1	0	24.5	37.1	0	25.3	37.7	0	25.3	37.7	0	24.6
1995-06-11	24.8	36.1	0	24.5	35.7	0	24.2	35.2	0	24.5	35.7	0	23.9	34.6	0	24.2	35.2	0	24.2	35.2	0	24.5	35.7	0	23.9	34.6	0	24.2	35.2	0	24.8	36.3	0	24.2	35.2	0	24.2	35.2	0	24.2	35.2	0	25.3	37	0	25.3	37	0	24.5
1995-06-12	25.6	35	6.54	25.2	35.1	9.1	25.1	34.8	11.6	25.2	35.1	9.1	24.9	34.4	12.43	25.1	34.8	11.6	25.1	34.8	11.6	25.2	35.1	9.1	24.9	34.4	12.43	25.1	34.8	11.6	25.4	35.5	7.51	25.1	34.8	11.6	25.1	34.8	11.6	25.1	34.8	11.6	25.9	35.7	4.61	25.9	35.7	4.61	25.2
1995-06-13	23.8	34.1	8.34	23.6	34.1	0	23.4	33.8	0	23.6	34.1	0	23.3	33.4	0	23.4	33.8	0	23.4	33.8	0	23.6	34.1	0	23.3	33.4	0	23.4	33.8	0	23.8	34.5	5.58	23.4	33.8	0	23.4	33.8	0	23.4	33.8	0	24.1	34.8	6.28	24.1	34.8	6.28	23.5
1995-06-14	23.5	33	6.54	23.2	32.5	6.65	23	32	5.8	23.2	32.5	6.65	22.9	31.5	6.63	23	32	5.8	23	32	5.8	23.2	32.5	6.65	22.9	31.5	6.63	23	32	5.8	23.4	33.1	5.58	23	32	5.8	23	32	5.8	23	32	5.8	23.7	33.8	0	23.7	33.8	0	23.1
1995-06-15	25	34	3.9	24.7	33.5	6.43	24.6	33.2	2.66	24.7	33.5	6.43	24.4	32.7	0	24.6	33.2	2.66	24.6	33.2	2.66	24.7	33.5	6.43	24.4	32.7	0	24.6	33.2	2.66	24.9	34	3.06	24.6	33.2	2.66	24.6	33.2	2.66	24.6	33.2	2.66	25.2	34.7	5.49	25.2	34.7	5.49	24.7
1995-06-16	25.5	35.5	0	25.1	35.2	6.49	25	34.7	4.99	25.1	35.2	6.49	24.8	34.2	0.28	25	34.7	4.99	25	34.7	4.99	25.1	35.2	6.49	24.8	34.2	0.28	25	34.7	4.99	25.3	35.9	5.44	25	34.7	4.99	25	34.7	4.99	25	34.7	4.99	25.7	36.5	2.62	25.7	36.5	2.62	25.1
1995-06-17	24.3	32.8	6.22	24.5	33.4	7.42	24.2	33	7.52	24.5	33.4	7.42	24	32.7	10.34	24.2	33	7.52	24.2	33	7.52	24.5	33.4	7.42	24	32.7	10.34	24.2	33	7.52	24.6	33.7	10.09	24.2	33	7.52	24.2	33	7.52	24.2	33	7.52	24.5	33.2	7.43	24.5	33.2	7.43	23.8
1995-06-18	24.2	34.3	0	24.2	34.4	0	24	34	0	24.2	34.4	0	23.8	33.6	0	24	34	0	24	34	0	24.2	34.4	0	23.8	33.6	0	24	34	0	24.3	34.8	0	24	34	0	24	34	0	24	34	0	24.4	35	0	24.4	35	0	23.8
1995-06-19	25.6	35.5	0	25.5	35.5	0	25.3	35.1	0	25.5	35.5	0	25.1	34.6	0	25.3	35.1	0	25.3	35.1	0	25.5	35.5	0	25.1	34.6	0	25.3	35.1	0	25.7	36	0	25.3	35.1	0	25.3	35.1	0	25.3	35.1	0	25.9	36.3	0	25.9	36.3	0	25.3
1995-06-20	24.9	35.1	0	24.9	35.4	0	24.7	35	0	24.9	35.4	0	24.5	34.6	0	24.7	35	0	24.7	35	0	24.9	35.4	0	24.5	34.6	0	24.7	35	0	25	35.8	0	24.7	35	0	24.7	35	0	24.7	35	0	25.1	35.8	0	25.1	35.8	0	24.5
1995-06-21	23.4	32.4	8.95	23.7	32.5	10.55	23.4	32	7.81	23.7	32.5	10.55	23.2	31.6	6.76	23.4	32	7.81	23.4	32	7.81	23.7	32.5	10.55	23.2	31.6	6.76	23.4	32	7.81	23.8	33	15.05	23.4	32	7.81	23.4	32	7.81	23.4	32	7.81	23.6	33	8.73	23.6	33	8.73	22.9
1995-06-22	24.9	34.1	0	24.8	33.9	0	24.6	33.4	0	24.8	33.9	0	24.4	32.9	0	24.6	33.4	0	24.6	33.4	0	24.8	33.9	0	24.4	32.9	0	24.6	33.4	0	25	34.4	0	24.6	33.4	0	24.6	33.4	0	24.6	33.4	0	25.3	34.9	0	25.3	34.9	0	24.6
1995-06-23	22.1	30.1	16.28	21.7	29.8	5.27	21.6	29.6	5.26	21.7	29.8	5.27	21.5	29.5	4.39	21.6	29.6	5.26	21.6	29.6	5.26	21.7	29.8	5.27	21.5	29.5	4.39	21.6	29.6	5.26	21.9	30	11.82	21.6	29.6	5.26	21.6	29.6	5.26	21.6	29.6	5.26	22.3	30.5	17.86	22.3	30.5	17.86	21.8
1995-06-24	23.1	32.5	0	22.6	32.3	0	22.5	31.9	0	22.6	32.3	0	22.3	31.6	0	22.5	31.9	0	22.5	31.9	0	22.6	32.3	0	22.3	31.6	0	22.5	31.9	0	22.9	32.7	0	22.5	31.9	0	22.5	31.9	0	22.5	31.9	0	23.4	33.2	0	23.4	33.2	0	22.8
1995-06-25	23.3	31.5	10.12	23.4	32.4	5.27	23.1	31.9	5.26	23.4	32.4	5.27	22.9	31.6	5.92	23.1	31.9	5.26	23.1	31.9	5.26	23.4	32.4	5.27	22.9	31.6	5.92	23.1	31.9	5.26	23.6	32.7	5.91	23.1	31.9	5.26	23.1	31.9	5.26	23.1	31.9	5.26	23.7	32.1	12.1	23.7	32.1	12.1	22.9
1995-06-26	22.7	31.5	1.29	22.7	31.7	5.07	22.5	31.2	4.98	22.7	31.7	5.07	22.4	30.8	11.91	22.5	31.2	4.98	22.5	31.2	4.98	22.7	31.7	5.07	22.4	30.8	11.91	22.5	31.2	4.98	22.8	32.1	0	22.5	31.2	4.98	22.5	31.2	4.98	22.5	31.2	4.98	22.9	32.2	0	22.9	32.2	0	22.3
1995-06-27	24	31.8	0	23.9	31.7	0	23.8	31.3	0	23.9	31.7	0	23.6	30.9	0	23.8	31.3	0	23.8	31.3	0	23.9	31.7	0	23.6	30.9	0	23.8	31.3	0	24.1	32.1	0	23.8	31.3	0	23.8	31.3	0	23.8	31.3	0	24.2	32.4	0	24.2	32.4	0	23.6
1995-06-28	23.6	33.5	0	23.4	33.1	0	23.3	32.8	0	23.4	33.1	0	23.1	32.4	0	23.3	32.8	0	23.3	32.8	0	23.4	33.1	0	23.1	32.4	0	23.3	32.8	0	23.6	33.5	0	23.3	32.8	0	23.3	32.8	0	23.3	32.8	0	23.9	34.1	0	23.9	34.1	0	23.3
1995-06-29	24.1	34.9	0	23.7	34.7	0	23.6	34.3	0	23.7	34.7	0	23.4	33.9	0	23.6	34.3	0	23.6	34.3	0	23.7	34.7	0	23.4	33.9	0	23.6	34.3	0	23.9	35.3	0	23.6	34.3	0	23.6	34.3	0	23.6	34.3	0	24.4	35.7	0	24.4	35.7	0	23.8
1995-06-30	25.1	33.2	6.91	24.9	33.1	0	24.7	32.8	0	24.9	33.1	0	24.5	32.4	0	24.7	32.8	0	24.7	32.8	0	24.9	33.1	0	24.5	32.4	0	24.7	32.8	0	25.1	33.5	0	24.7	32.8	0	24.7	32.8	0	24.7	32.8	0	25.4	33.8	6.33	25.4	33.8	6.33	24.7
1995-07-01	23.3	31.5	22.76	23.1	31.5	62.92	23.1	31.2	48.76	23.1	31.5	62.92	23	30.9	57.33	23.1	31.2	48.76	23.1	31.2	48.76	23.1	31.5	62.92	23	30.9	57.33	23.1	31.2	48.76	23.1	31.7	44.11	23.1	31.2	48.76	23.1	31.2	48.76	23.1	31.2	48.76	23.2	31.8	13.23	23.2	31.8	13.23	22.9
1995-07-02	24.1	31.1	0	23.9	30.7	14.22	23.8	30.4	10.22	23.9	30.7	14.22	23.6	30	8.01	23.8	30.4	10.22	23.8	30.4	10.22	23.9	30.7	14.22	23.6	30	8.01	23.8	30.4	10.22	24.1	31.1	4.19	23.8	30.4	10.22	23.8	30.4	10.22	23.8	30.4	10.22	24.3	31.6	7.75	24.3	31.6	7.75	23.8
1995-07-03	23.9	32.8	0	23.7	32.1	0	23.5	31.7	0	23.7	32.1	0	23.2	31.2	0	23.5	31.7	0	23.5	31.7	0	23.7	32.1	0	23.2	31.2	0	23.5	31.7	0	24	32.6	0	23.5	31.7	0	23.5	31.7	0	23.5	31.7	0	24.3	33.5	0	24.3	33.5	0	23.5
1995-07-04	24.2	32.1	1.44	24.2	33	3	24	32.4	14.08	24.2	33	3	23.6	31.9	16.67	24	32.4	14.08	24	32.4	14.08	24.2	33	3	23.6	31.9	16.67	24	32.4	14.08	24.5	33.4	0	24	32.4	14.08	24	32.4	14.08	24	32.4	14.08	24.7	32.9	0	24.7	32.9	0	23.8
1995-07-05	23.5	31	0	23.6	31.2	0	23.3	30.6	0	23.6	31.2	0	23.1	30.1	0	23.3	30.6	0	23.3	30.6	0	23.6	31.2	0	23.1	30.1	0	23.3	30.6	0	23.8	31.7	0	23.3	30.6	0	23.3	30.6	0	23.3	30.6	0	23.9	31.7	0	23.9	31.7	0	23.1
1995-07-06	24.1	32.5	0	23.9	32.5	0	23.8	32.1	0	23.9	32.5	0	23.6	31.6	0	23.8	32.1	0	23.8	32.1	0	23.9	32.5	0	23.6	31.6	0	23.8	32.1	0	24.1	32.9	0	23.8	32.1	0	23.8	32.1	0	23.8	32.1	0	24.3	33.2	0	24.3	33.2	0	23.7
1995-07-07	24.2	33.2	8.01	24	33	12.87	23.8	32.7	12.24	24	33	12.87	23.6	32.3	12.9	23.8	32.7	12.24	23.8	32.7	12.24	24	33	12.87	23.6	32.3	12.9	23.8	32.7	12.24	24.2	33.4	7	23.8	32.7	12.24	23.8	32.7	12.24	23.8	32.7	12.24	24.5	33.9	7.87	24.5	33.9	7.87	23.9
1995-07-08	24	31.6	0	23.6	31.5	8.71	23.4	31.2	8.06	23.6	31.5	8.71	23.2	30.8	11.81	23.4	31.2	8.06	23.4	31.2	8.06	23.6	31.5	8.71	23.2	30.8	11.81	23.4	31.2	8.06	23.8	31.9	0	23.4	31.2	8.06	23.4	31.2	8.06	23.4	31.2	8.06	24.3	32.2	6.96	24.3	32.2	6.96	23.7
1995-07-09	24.5	32.7	8.28	24.5	32.6	4.18	24.3	32.4	2.28	24.5	32.6	4.18	24.1	32	0	24.3	32.4	2.28	24.3	32.4	2.28	24.5	32.6	4.18	24.1	32	0	24.3	32.4	2.28	24.6	33	0	24.3	32.4	2.28	24.3	32.4	2.28	24.3	32.4	2.28	24.8	33.2	9.17	24.8	33.2	9.17	24.1
1995-07-10	22.5	30	23.25	22.3	29.7	17.42	22.2	29.5	16.73	22.3	29.7	17.42	22	29.3	7.75	22.2	29.5	16.73	22.2	29.5	16.73	22.3	29.7	17.42	22	29.3	7.75	22.2	29.5	16.73	22.4	29.9	28.17	22.2	29.5	16.73	22.2	29.5	16.73	22.2	29.5	16.73	22.6	30.4	30.52	22.6	30.4	30.52	22.1
1995-07-11	22.7	29.7	0	22.7	29.8	0	22.6	29.6	0	22.7	29.8	0	22.4	29.3	0	22.6	29.6	0	22.6	29.6	0	22.7	29.8	0	22.4	29.3	0	22.6	29.6	0	22.8	30.1	0	22.6	29.6	0	22.6	29.6	0	22.6	29.6	0	22.8	30.1	0	22.8	30.1	0	22.3
1995-07-12	22.7	32.6	0	22.5	32	0	22.3	31.7	0	22.5	32	0	22.1	31.4	0	22.3	31.7	0	22.3	31.7	0	22.5	32	0	22.1	31.4	0	22.3	31.7	0	22.7	32.4	0	22.3	31.7	0	22.3	31.7	0	22.3	31.7	0	23	33.1	0	23	33.1	0	22.4
1995-07-13	24	32.7	19.41	23.8	32.3	21.4	23.7	32	20.34	23.8	32.3	21.4	23.6	31.7	12.49	23.7	32	20.34	23.7	32	20.34	23.8	32.3	21.4	23.6	31.7	12.49	23.7	32	20.34	23.9	32.6	23.61	23.7	32	20.34	23.7	32	20.34	23.7	32	20.34	24.1	33.1	21.6	24.1	33.1	21.6	23.6
1995-07-14	22.9	31.9	1.38	22.7	31.7	28.55	22.5	31.3	36.3	22.7	31.7	28.55	22.4	30.9	35.33	22.5	31.3	36.3	22.5	31.3	36.3	22.7	31.7	28.55	22.4	30.9	35.33	22.5	31.3	36.3	22.8	32.1	18.77	22.5	31.3	36.3	22.5	31.3	36.3	22.5	31.3	36.3	23.1	32.6	0	23.1	32.6	0	22.5
1995-07-15	23.8	32.2	0	23.9	32.3	0	23.7	31.8	0	23.9	32.3	0	23.5	31.4	0	23.7	31.8	0	23.7	31.8	0	23.9	32.3	0	23.5	31.4	0	23.7	31.8	0	24.1	32.8	0	23.7	31.8	0	23.7	31.8	0	23.7	31.8	0	24.2	33	0	24.2	33	0	23.4
1995-07-16	24.3	33	0	24.8	34.3	0.25	24.6	33.8	3.72	24.8	34.3	0.25	24.4	33.4	0	24.6	33.8	3.72	24.6	33.8	3.72	24.8	34.3	0.25	24.4	33.4	0	24.6	33.8	3.72	25	34.7	0	24.6	33.8	3.72	24.6	33.8	3.72	24.6	33.8	3.72	24.6	33.2	0	24.6	33.2	0	23.7
1995-07-17	23.3	29.7	10.01	23.4	29.6	14.93	23.2	29.1	10.94	23.4	29.6	14.93	23	28.7	11.65	23.2	29.1	10.94	23.2	29.1	10.94	23.4	29.6	14.93	23	28.7	11.65	23.2	29.1	10.94	23.6	30.2	1.39	23.2	29.1	10.94	23.2	29.1	10.94	23.2	29.1	10.94	23.6	30.4	10.54	23.6	30.4	10.54	22.9
1995-07-18	22.4	30.5	0	22.1	30.6	0	22	30.3	0	22.1	30.6	0	21.9	30.1	0	22	30.3	0	22	30.3	0	22.1	30.6	0	21.9	30.1	0	22	30.3	0	22.2	30.8	1.7	22	30.3	0	22	30.3	0	22	30.3	0	22.5	30.8	0	22.5	30.8	0	22.1
1995-07-19	22.6	31.3	7.88	22.5	30.9	5.66	22.4	30.8	2.44	22.5	30.9	5.66	22.2	30.6	0	22.4	30.8	2.44	22.4	30.8	2.44	22.5	30.9	5.66	22.2	30.6	0	22.4	30.8	2.44	22.7	31.1	9.2	22.4	30.8	2.44	22.4	30.8	2.44	22.4	30.8	2.44	22.9	31.5	9.77	22.9	31.5	9.77	22.3
1995-07-20	23	31.5	12.89	22.7	31.5	3.29	22.6	31.1	9.79	22.7	31.5	3.29	22.5	30.5	10.69	22.6	31.1	9.79	22.6	31.1	9.79	22.7	31.5	3.29	22.5	30.5	10.69	22.6	31.1	9.79	22.9	32.1	5.46	22.6	31.1	9.79	22.6	31.1	9.79	22.6	31.1	9.79	23.3	32.6	9.74	23.3	32.6	9.74	22.7
1995-07-21	21.9	29.3	0	21.6	28.8	11.53	21.5	28.6	13.22	21.6	28.8	11.53	21.4	28.4	13.88	21.5	28.6	13.22	21.5	28.6	13.22	21.6	28.8	11.53	21.4	28.4	13.88	21.5	28.6	13.22	21.7	29	10.16	21.5	28.6	13.22	21.5	28.6	13.22	21.5	28.6	13.22	22	29.6	2.36	22	29.6	2.36	21.5
1995-07-22	23	30.8	0	22.8	30.8	0	22.7	30.5	0	22.8	30.8	0	22.5	30.2	0.26	22.7	30.5	0	22.7	30.5	0	22.8	30.8	0	22.5	30.2	0.26	22.7	30.5	0	23	31.1	0	22.7	30.5	0	22.7	30.5	0	22.7	30.5	0	23.3	31.3	1.43	23.3	31.3	1.43	22.7
1995-07-23	22	29.5	7.06	21.8	28.8	11.23	21.7	28.5	9.23	21.8	28.8	11.23	21.6	28.1	13.36	21.7	28.5	9.23	21.7	28.5	9.23	21.8	28.8	11.23	21.6	28.1	13.36	21.7	28.5	9.23	21.9	29.3	6.19	21.7	28.5	9.23	21.7	28.5	9.23	21.7	28.5	9.23	22.1	30.3	9.1	22.1	30.3	9.1	21.6
1995-07-24	22.5	31.5	5.01	22.3	31.2	6.11	22.2	31	5.44	22.3	31.2	6.11	22	30.7	1.23	22.2	31	5.44	22.2	31	5.44	22.3	31.2	6.11	22	30.7	1.23	22.2	31	5.44	22.4	31.5	7.38	22.2	31	5.44	22.2	31	5.44	22.2	31	5.44	22.7	32	0.18	22.7	32	0.18	22.2
1995-07-25	23.5	32.7	0	23.3	32.6	6.07	23.1	32.3	0.94	23.3	32.6	6.07	23	32	0	23.1	32.3	0.94	23.1	32.3	0.94	23.3	32.6	6.07	23	32	0	23.1	32.3	0.94	23.4	32.9	5.9	23.1	32.3	0.94	23.1	32.3	0.94	23.1	32.3	0.94	23.7	33.1	0.36	23.7	33.1	0.36	23.1
1995-07-26	23.4	31.1	9.08	23.3	31	11.75	23.2	30.8	10.69	23.3	31	11.75	23.1	30.5	7.05	23.2	30.8	10.69	23.2	30.8	10.69	23.3	31	11.75	23.1	30.5	7.05	23.2	30.8	10.69	23.4	31.3	9.07	23.2	30.8	10.69	23.2	30.8	10.69	23.2	30.8	10.69	23.5	31.6	14.8	23.5	31.6	14.8	23
1995-07-27	22.4	30.2	9.12	22.3	30.4	4.77	22.3	30.1	1.52	22.3	30.4	4.77	22.2	29.8	10.89	22.3	30.1	1.52	22.3	30.1	1.52	22.3	30.4	4.77	22.2	29.8	10.89	22.3	30.1	1.52	22.4	30.7	5.15	22.3	30.1	1.52	22.3	30.1	1.52	22.3	30.1	1.52	22.5	30.7	9.64	22.5	30.7	9.64	22
1995-07-28	23.1	31.1	4.86	22.8	30.8	5.38	22.7	30.6	3.73	22.8	30.8	5.38	22.5	30.2	2.4	22.7	30.6	3.73	22.7	30.6	3.73	22.8	30.8	5.38	22.5	30.2	2.4	22.7	30.6	3.73	23	31.1	4.97	22.7	30.6	3.73	22.7	30.6	3.73	22.7	30.6	3.73	23.3	31.6	6	23.3	31.6	6	22.8
1995-07-29	23.5	31.9	10.13	23.3	31.4	13.42	23.2	31.3	9.94	23.3	31.4	13.42	23.1	31.1	7.52	23.2	31.3	9.94	23.2	31.3	9.94	23.3	31.4	13.42	23.1	31.1	7.52	23.2	31.3	9.94	23.4	31.7	10.79	23.2	31.3	9.94	23.2	31.3	9.94	23.2	31.3	9.94	23.6	32.3	8.89	23.6	32.3	8.89	23.1
1995-07-30	22.7	29.8	14.71	22.6	29.4	15.48	22.5	29.3	13.68	22.6	29.4	15.48	22.4	29.1	15.8	22.5	29.3	13.68	22.5	29.3	13.68	22.6	29.4	15.48	22.4	29.1	15.8	22.5	29.3	13.68	22.7	29.6	15.68	22.5	29.3	13.68	22.5	29.3	13.68	22.5	29.3	13.68	22.8	30.1	18.08	22.8	30.1	18.08	22.4
1995-07-31	23.4	31	9.1	23.1	30.5	3.01	23	30.4	2.36	23.1	30.5	3.01	22.9	30.3	4.38	23	30.4	2.36	23	30.4	2.36	23.1	30.5	3.01	22.9	30.3	4.38	23	30.4	2.36	23.2	30.7	4.62	23	30.4	2.36	23	30.4	2.36	23	30.4	2.36	23.5	31.3	10.29	23.5	31.3	10.29	23
1995-08-01	22.8	30.4	2.99	22.9	30.4	21.53	22.7	30.1	17.05	22.9	30.4	21.53	22.6	29.7	8.42	22.7	30.1	17.05	22.7	30.1	17.05	22.9	30.4	21.53	22.6	29.7	8.42	22.7	30.1	17.05	22.9	30.7	1.76	22.7	30.1	17.05	22.7	30.1	17.05	22.7	30.1	17.05	22.8	30.8	5.1	22.8	30.8	5.1	22.3
1995-08-02	21.6	28.5	22.28	21.6	28	37.06	21.5	27.9	36.67	21.6	28	37.06	21.4	27.7	45.27	21.5	27.9	36.67	21.5	27.9	36.67	21.6	28	37.06	21.4	27.7	45.27	21.5	27.9	36.67	21.6	28.2	27.29	21.5	27.9	36.67	21.5	27.9	36.67	21.5	27.9	36.67	21.6	28.8	6.94	21.6	28.8	6.94	21.2
1995-08-03	22.7	29.6	14.77	22.4	29.5	18.9	22.3	29.4	20.89	22.4	29.5	18.9	22.2	29.3	21.03	22.3	29.4	20.89	22.3	29.4	20.89	22.4	29.5	18.9	22.2	29.3	21.03	22.3	29.4	20.89	22.6	29.6	26.28	22.3	29.4	20.89	22.3	29.4	20.89	22.3	29.4	20.89	22.9	29.9	10.57	22.9	29.9	10.57	22.4
1995-08-04	22.4	28.8	20.4	22.3	28.7	9.45	22.2	28.6	13.88	22.3	28.7	9.45	22	28.5	22.87	22.2	28.6	13.88	22.2	28.6	13.88	22.3	28.7	9.45	22	28.5	22.87	22.2	28.6	13.88	22.4	28.9	14.25	22.2	28.6	13.88	22.2	28.6	13.88	22.2	28.6	13.88	22.5	28.9	22.89	22.5	28.9	22.89	22
1995-08-05	22.3	29.4	21.91	22.2	29.4	12.88	22.2	29.2	16.45	22.2	29.4	12.88	22.1	29	11.66	22.2	29.2	16.45	22.2	29.2	16.45	22.2	29.4	12.88	22.1	29	11.66	22.2	29.2	16.45	22.2	29.6	19.53	22.2	29.2	16.45	22.2	29.2	16.45	22.2	29.2	16.45	22.3	29.8	13.51	22.3	29.8	13.51	21.9
1995-08-06	22.5	30.4	19.35	22.3	30.3	32.04	22.2	30	58.55	22.3	30.3	32.04	22	29.8	74.06	22.2	30	58.55	22.2	30	58.55	22.3	30.3	32.04	22	29.8	74.06	22.2	30	58.55	22.5	30.5	35.57	22.2	30	58.55	22.2	30	58.55	22.2	30	58.55	22.7	30.9	2.88	22.7	30.9	2.88	22.2
1995-08-07	23.6	31.4	0	23.3	30.9	21.32	23.2	30.7	11.44	23.3	30.9	21.32	23.1	30.4	7.91	23.2	30.7	11.44	23.2	30.7	11.44	23.3	30.9	21.32	23.1	30.4	7.91	23.2	30.7	11.44	23.5	31.3	19.4	23.2	30.7	11.44	23.2	30.7	11.44	23.2	30.7	11.44	23.8	32	0	23.8	32	0	23.3
1995-08-08	22.4	30.2	12.57	22.5	30.8	26.6	22.3	30.6	19.34	22.5	30.8	26.6	22.1	30.4	3.47	22.3	30.6	19.34	22.3	30.6	19.34	22.5	30.8	26.6	22.1	30.4	3.47	22.3	30.6	19.34	22.5	30.9	6.74	22.3	30.6	19.34	22.3	30.6	19.34	22.3	30.6	19.34	22.6	30.5	3.3	22.6	30.5	3.3	22
1995-08-09	21.9	28.3	17.44	21.9	28.6	23.2	21.8	28.6	28.09	21.9	28.6	23.2	21.7	28.6	37.03	21.8	28.6	28.09	21.8	28.6	28.09	21.9	28.6	23.2	21.7	28.6	37.03	21.8	28.6	28.09	22	28.5	29.4	21.8	28.6	28.09	21.8	28.6	28.09	21.8	28.6	28.09	22	28.1	4.85	22	28.1	4.85	21.5
1995-08-10	23.1	30.6	0	23	30.1	4.65	23	30.1	10.42	23	30.1	4.65	23.1	30	5.3	23	30.1	10.42	23	30.1	10.42	23	30.1	4.65	23.1	30	5.3	23	30.1	10.42	23	30.2	21.23	23	30.1	10.42	23	30.1	10.42	23	30.1	10.42	23	30.7	33.75	23	30.7	33.75	22.7
1995-08-11	22	30.2	3.78	21.8	30.5	0.92	21.8	30.4	2.82	21.8	30.5	0.92	21.7	30.3	2.61	21.8	30.4	2.82	21.8	30.4	2.82	21.8	30.5	0.92	21.7	30.3	2.61	21.8	30.4	2.82	21.9	30.5	9.35	21.8	30.4	2.82	21.8	30.4	2.82	21.8	30.4	2.82	21.9	30.2	5.14	21.9	30.2	5.14	21.6
1995-08-12	22.4	30.9	0	22.4	30.9	0.38	22.3	30.7	0	22.4	30.9	0.38	22.1	30.5	0	22.3	30.7	0	22.3	30.7	0	22.4	30.9	0.38	22.1	30.5	0	22.3	30.7	0	22.5	31.1	0	22.3	30.7	0	22.3	30.7	0	22.3	30.7	0	22.6	31.2	0	22.6	31.2	0	22.1
1995-08-13	22.9	31.3	0.65	22.8	31	0	22.6	30.9	0	22.8	31	0	22.5	30.6	0	22.6	30.9	0	22.6	30.9	0	22.8	31	0	22.5	30.6	0	22.6	30.9	0	22.9	31.3	0	22.6	30.9	0	22.6	30.9	0	22.6	30.9	0	23.1	31.7	0	23.1	31.7	0	22.5
1995-08-14	22.2	29.6	3.14	22	29.9	3.95	21.9	29.6	8.5	22	29.9	3.95	21.7	29.1	11.1	21.9	29.6	8.5	21.9	29.6	8.5	22	29.9	3.95	21.7	29.1	11.1	21.9	29.6	8.5	22.2	30.2	8.98	21.9	29.6	8.5	21.9	29.6	8.5	21.9	29.6	8.5	22.4	30.2	20.73	22.4	30.2	20.73	21.8
1995-08-15	21.1	29	8.93	20.9	28.9	9	20.8	28.8	15.11	20.9	28.9	9	20.7	28.6	12.86	20.8	28.8	15.11	20.8	28.8	15.11	20.9	28.9	9	20.7	28.6	12.86	20.8	28.8	15.11	20.9	29.1	1.47	20.8	28.8	15.11	20.8	28.8	15.11	20.8	28.8	15.11	21.2	29.3	0.56	21.2	29.3	0.56	20.8
1995-08-16	22.6	30.7	3.37	22.5	30.2	8.11	22.4	30.1	5.42	22.5	30.2	8.11	22.3	30	7.37	22.4	30.1	5.42	22.4	30.1	5.42	22.5	30.2	8.11	22.3	30	7.37	22.4	30.1	5.42	22.5	30.3	8.96	22.4	30.1	5.42	22.4	30.1	5.42	22.4	30.1	5.42	22.7	30.8	23.06	22.7	30.8	23.06	22.3
1995-08-17	21.9	29.9	6.68	21.8	29.7	10.13	21.7	29.6	11.61	21.8	29.7	10.13	21.6	29.6	16.87	21.7	29.6	11.61	21.7	29.6	11.61	21.8	29.7	10.13	21.6	29.6	16.87	21.7	29.6	11.61	21.8	29.8	7.28	21.7	29.6	11.61	21.7	29.6	11.61	21.7	29.6	11.61	21.9	29.9	7.13	21.9	29.9	7.13	21.5
1995-08-18	21.8	31.3	0	21.6	31.1	8.72	21.5	30.9	15.35	21.6	31.1	8.72	21.3	30.6	31.7	21.5	30.9	15.35	21.5	30.9	15.35	21.6	31.1	8.72	21.3	30.6	31.7	21.5	30.9	15.35	21.7	31.4	6.42	21.5	30.9	15.35	21.5	30.9	15.35	21.5	30.9	15.35	21.9	31.8	0	21.9	31.8	0	21.4
1995-08-19	21.6	29.6	6.68	21.5	29.7	8.63	21.3	29.5	6.26	21.5	29.7	8.63	21.2	29.3	17.59	21.3	29.5	6.26	21.3	29.5	6.26	21.5	29.7	8.63	21.2	29.3	17.59	21.3	29.5	6.26	21.6	29.8	7.28	21.3	29.5	6.26	21.3	29.5	6.26	21.3	29.5	6.26	21.7	29.7	7.13	21.7	29.7	7.13	21.2
1995-08-20	23.2	30.9	0	22.8	30.8	0	22.8	30.5	0	22.8	30.8	0	22.7	30.3	0.35	22.8	30.5	0	22.8	30.5	0	22.8	30.8	0	22.7	30.3	0.35	22.8	30.5	0	23	31	0	22.8	30.5	0	22.8	30.5	0	22.8	30.5	0	23.4	31.4	0	23.4	31.4	0	23
1995-08-21	23.1	30.9	33.12	23.1	30.8	12.39	22.9	30.6	25.01	23.1	30.8	12.39	22.8	30.3	32.22	22.9	30.6	25.01	22.9	30.6	25.01	23.1	30.8	12.39	22.8	30.3	32.22	22.9	30.6	25.01	23.2	31.1	19.62	22.9	30.6	25.01	22.9	30.6	25.01	22.9	30.6	25.01	23.3	31.3	43.53	23.3	31.3	43.53	22.7
1995-08-22	22	30.5	12.02	21.7	30.3	9.31	21.6	30.1	1.09	21.7	30.3	9.31	21.5	29.9	4.18	21.6	30.1	1.09	21.6	30.1	1.09	21.7	30.3	9.31	21.5	29.9	4.18	21.6	30.1	1.09	21.8	30.5	2.02	21.6	30.1	1.09	21.6	30.1	1.09	21.6	30.1	1.09	22	30.7	15.09	22	30.7	15.09	21.6
1995-08-23	22.5	29.7	16	22.3	29.8	13.37	22.2	29.6	12.64	22.3	29.8	13.37	22.1	29.4	12.98	22.2	29.6	12.64	22.2	29.6	12.64	22.3	29.8	13.37	22.1	29.4	12.98	22.2	29.6	12.64	22.5	29.9	14.46	22.2	29.6	12.64	22.2	29.6	12.64	22.2	29.6	12.64	22.7	29.9	23.85	22.7	29.9	23.85	22.2
1995-08-24	21.5	30	14.37	21.5	29.7	24.25	21.4	29.6	31.29	21.5	29.7	24.25	21.3	29.4	44.37	21.4	29.6	31.29	21.4	29.6	31.29	21.5	29.7	24.25	21.3	29.4	44.37	21.4	29.6	31.29	21.5	29.9	29.78	21.4	29.6	31.29	21.4	29.6	31.29	21.4	29.6	31.29	21.5	30.3	11.93	21.5	30.3	11.93	21.1
1995-08-25	21.6	28.3	0	21.4	28.3	0	21.3	28.1	0	21.4	28.3	0	21.2	27.9	0	21.3	28.1	0	21.3	28.1	0	21.4	28.3	0	21.2	27.9	0	21.3	28.1	0	21.5	28.4	0	21.3	28.1	0	21.3	28.1	0	21.3	28.1	0	21.7	28.5	0	21.7	28.5	0	21.2
1995-08-26	22.9	31	9.93	22.7	30.8	27.91	22.5	30.6	30.67	22.7	30.8	27.91	22.4	30.4	26.39	22.5	30.6	30.67	22.5	30.6	30.67	22.7	30.8	27.91	22.4	30.4	26.39	22.5	30.6	30.67	22.8	31	21.49	22.5	30.6	30.67	22.5	30.6	30.67	22.5	30.6	30.67	23.1	31.3	10	23.1	31.3	10	22.5
1995-08-27	21.8	31	16.69	21.5	30.9	0	21.4	30.7	0	21.5	30.9	0	21.3	30.5	1.46	21.4	30.7	0	21.4	30.7	0	21.5	30.9	0	21.3	30.5	1.46	21.4	30.7	0	21.6	31.1	10.67	21.4	30.7	0	21.4	30.7	0	21.4	30.7	0	21.9	31.3	12.09	21.9	31.3	12.09	21.4
1995-08-28	22.9	31.5	0	22.7	31.2	22.29	22.6	31	13.25	22.7	31.2	22.29	22.5	30.8	42.1	22.6	31	13.25	22.6	31	13.25	22.7	31.2	22.29	22.5	30.8	42.1	22.6	31	13.25	22.8	31.4	10.21	22.6	31	13.25	22.6	31	13.25	22.6	31	13.25	23.1	31.9	0	23.1	31.9	0	22.5
1995-08-29	23.2	31.5	0	22.7	31	0	22.6	30.8	1.85	22.7	31	0	22.5	30.5	0	22.6	30.8	1.85	22.6	30.8	1.85	22.7	31	0	22.5	30.5	0	22.6	30.8	1.85	22.8	31.3	0	22.6	30.8	1.85	22.6	30.8	1.85	22.6	30.8	1.85	23.3	32	0	23.3	32	0	22.9
1995-08-30	21.4	30.1	12.96	21.4	30.4	10.12	21.4	30.3	10.69	21.4	30.4	10.12	21.3	30.3	7.87	21.4	30.3	10.69	21.4	30.3	10.69	21.4	30.4	10.12	21.3	30.3	7.87	21.4	30.3	10.69	21.4	30.4	20.9	21.4	30.3	10.69	21.4	30.3	10.69	21.4	30.3	10.69	21.3	29.9	20	21.3	29.9	20	20.9
1995-08-31	20.8	29.9	0	20.6	29.8	10.12	20.5	29.7	11.24	20.6	29.8	10.12	20.5	29.6	13.2	20.5	29.7	11.24	20.5	29.7	11.24	20.6	29.8	10.12	20.5	29.6	13.2	20.5	29.7	11.24	20.6	29.9	0	20.5	29.7	11.24	20.5	29.7	11.24	20.5	29.7	11.24	20.8	30.1	0	20.8	30.1	0	20.5
1995-09-01	22.7	30.9	8.61	22.8	30.7	0	22.6	30.6	0	22.8	30.7	0	22.5	30.5	3.03	22.6	30.6	0	22.6	30.6	0	22.8	30.7	0	22.5	30.5	3.03	22.6	30.6	0	22.8	30.9	2.24	22.6	30.6	0	22.6	30.6	0	22.6	30.6	0	22.8	31.1	4.43	22.8	31.1	4.43	22.3
1995-09-02	23	32.4	4.29	22.9	32	0	22.9	31.9	0	22.9	32	0	22.8	31.7	0	22.9	31.9	0	22.9	31.9	0	22.9	32	0	22.8	31.7	0	22.9	31.9	0	22.9	32.2	0	22.9	31.9	0	22.9	31.9	0	22.9	31.9	0	23	32.7	0	23	32.7	0	22.5
1995-09-03	23.1	31	3.31	23	30.9	16.86	22.9	30.8	24.8	23	30.9	16.86	22.8	30.6	24.13	22.9	30.8	24.8	22.9	30.8	24.8	23	30.9	16.86	22.8	30.6	24.13	22.9	30.8	24.8	23	31.1	21.02	22.9	30.8	24.8	22.9	30.8	24.8	22.9	30.8	24.8	23.2	31.3	9.48	23.2	31.3	9.48	22.7
1995-09-04	21.9	31.5	0.21	21.6	31	5.65	21.5	30.9	9.83	21.6	31	5.65	21.4	30.8	7.93	21.5	30.9	9.83	21.5	30.9	9.83	21.6	31	5.65	21.4	30.8	7.93	21.5	30.9	9.83	21.6	31.2	5.34	21.5	30.9	9.83	21.5	30.9	9.83	21.5	30.9	9.83	22	31.7	4.99	22	31.7	4.99	21.6
1995-09-05	23.4	32.7	5.13	23.2	32.3	0	23.1	32.2	0	23.2	32.3	0	23	32	0	23.1	32.2	0	23.1	32.2	0	23.2	32.3	0	23	32	0	23.1	32.2	0	23.3	32.6	0	23.1	32.2	0	23.1	32.2	0	23.1	32.2	0	23.6	33	0	23.6	33	0	23
1995-09-06	23.5	32.2	17.42	23.4	32	0	23.2	31.8	1.92	23.4	32	0	23	31.5	9.63	23.2	31.8	1.92	23.2	31.8	1.92	23.4	32	0	23	31.5	9.63	23.2	31.8	1.92	23.5	32.3	0.66	23.2	31.8	1.92	23.2	31.8	1.92	23.2	31.8	1.92	23.7	32.7	11.99	23.7	32.7	11.99	23.1
1995-09-07	22.3	31.4	7.15	22.1	30.9	12.16	22	30.8	13.46	22.1	30.9	12.16	21.9	30.6	13.95	22	30.8	13.46	22	30.8	13.46	22.1	30.9	12.16	21.9	30.6	13.95	22	30.8	13.46	22.2	31.1	19.02	22	30.8	13.46	22	30.8	13.46	22	30.8	13.46	22.4	31.7	16.62	22.4	31.7	16.62	22
1995-09-08	21.8	30.6	0	21.6	30.8	0	21.5	30.6	0	21.6	30.8	0	21.3	30.4	0	21.5	30.6	0	21.5	30.6	0	21.6	30.8	0	21.3	30.4	0	21.5	30.6	0	21.7	31	0	21.5	30.6	0	21.5	30.6	0	21.5	30.6	0	22	30.8	0	22	30.8	0	21.5
1995-09-09	21.7	32	0	21.5	31.9	0	21.5	31.8	0	21.5	31.9	0	21.4	31.6	0	21.5	31.8	0	21.5	31.8	0	21.5	31.9	0	21.4	31.6	0	21.5	31.8	0	21.5	32.1	0	21.5	31.8	0	21.5	31.8	0	21.5	31.8	0	21.7	32.2	0	21.7	32.2	0	21.3
1995-09-10	23.4	32.6	6.37	23.4	32.4	0	23.3	32.2	0	23.4	32.4	0	23.2	32	0	23.3	32.2	0	23.3	32.2	0	23.4	32.4	0	23.2	32	0	23.3	32.2	0	23.4	32.6	0	23.3	32.2	0	23.3	32.2	0	23.3	32.2	0	23.4	32.9	4.43	23.4	32.9	4.43	23
1995-09-11	22.2	31.4	0.87	21.7	31	0.89	21.7	30.8	6.07	21.7	31	0.89	21.6	30.6	8.45	21.7	30.8	6.07	21.7	30.8	6.07	21.7	31	0.89	21.6	30.6	8.45	21.7	30.8	6.07	21.8	31.3	0	21.7	30.8	6.07	21.7	30.8	6.07	21.7	30.8	6.07	22.3	31.8	11.31	22.3	31.8	11.31	21.9
1995-09-12	22.6	32.8	3.29	22.4	32.6	6.94	22.3	32.5	8.4	22.4	32.6	6.94	22.2	32.2	8.45	22.3	32.5	8.4	22.3	32.5	8.4	22.4	32.6	6.94	22.2	32.2	8.45	22.3	32.5	8.4	22.5	32.8	6.3	22.3	32.5	8.4	22.3	32.5	8.4	22.3	32.5	8.4	22.7	33.1	0	22.7	33.1	0	22.2
1995-09-13	21.8	31.1	5.88	21.8	31	14.1	21.7	30.8	16.79	21.8	31	14.1	21.6	30.5	14.87	21.7	30.8	16.79	21.7	30.8	16.79	21.8	31	14.1	21.6	30.5	14.87	21.7	30.8	16.79	21.9	31.3	13.72	21.7	30.8	16.79	21.7	30.8	16.79	21.7	30.8	16.79	21.9	31.6	5.34	21.9	31.6	5.34	21.3
1995-09-14	22.6	32.3	5.88	22.4	32	0	22.3	31.9	0	22.4	32	0	22.1	31.7	0	22.3	31.9	0	22.3	31.9	0	22.4	32	0	22.1	31.7	0	22.3	31.9	0	22.5	32.2	0	22.3	31.9	0	22.3	31.9	0	22.3	31.9	0	22.7	32.6	7.21	22.7	32.6	7.21	22.2
1995-09-15	22.5	31.6	6.74	22.4	31.4	6.94	22.3	31.3	8.4	22.4	31.4	6.94	22.2	31.2	4.37	22.3	31.3	8.4	22.3	31.3	8.4	22.4	31.4	6.94	22.2	31.2	4.37	22.3	31.3	8.4	22.5	31.5	4.78	22.3	31.3	8.4	22.3	31.3	8.4	22.3	31.3	8.4	22.6	31.7	3.28	22.6	31.7	3.28	22.1
1995-09-16	23.1	31.7	10.23	23.1	31.9	0	23	31.6	2.62	23.1	31.9	0	22.9	31.4	1.63	23	31.6	2.62	23	31.6	2.62	23.1	31.9	0	22.9	31.4	1.63	23	31.6	2.62	23.2	32.1	0	23	31.6	2.62	23	31.6	2.62	23	31.6	2.62	23.3	32.1	8.81	23.3	32.1	8.81	22.7
1995-09-17	22.7	30.3	8.86	22.4	30.2	23.1	22.3	30	33.35	22.4	30.2	23.1	22.1	29.7	34.38	22.3	30	33.35	22.3	30	33.35	22.4	30.2	23.1	22.1	29.7	34.38	22.3	30	33.35	22.6	30.5	21.93	22.3	30	33.35	22.3	30	33.35	22.3	30	33.35	22.9	30.7	10.76	22.9	30.7	10.76	22.3
1995-09-18	22.2	29.5	0	22	29.1	6.53	22	29	8.78	22	29.1	6.53	21.9	28.8	10.56	22	29	8.78	22	29	8.78	22	29.1	6.53	21.9	28.8	10.56	22	29	8.78	22	29.4	4.58	22	29	8.78	22	29	8.78	22	29	8.78	22.2	29.8	0	22.2	29.8	0	21.8
1995-09-19	22.6	32	0	22.5	31.3	0	22.3	31.2	0	22.5	31.3	0	22.1	30.9	0	22.3	31.2	0	22.3	31.2	0	22.5	31.3	0	22.1	30.9	0	22.3	31.2	0	22.6	31.6	0	22.3	31.2	0	22.3	31.2	0	22.3	31.2	0	22.8	32.4	0	22.8	32.4	0	22.2
1995-09-20	23.3	32.4	10.23	23	31.9	6.77	22.9	31.7	6.7	23	31.9	6.77	22.7	31.4	5.45	22.9	31.7	6.7	22.9	31.7	6.7	23	31.9	6.77	22.7	31.4	5.45	22.9	31.7	6.7	23.2	32.3	5.92	22.9	31.7	6.7	22.9	31.7	6.7	22.9	31.7	6.7	23.5	33	0	23.5	33	0	22.9
1995-09-21	23.3	32.6	7.16	22.9	32.3	20.19	22.7	32.1	20.05	22.9	32.3	20.19	22.5	31.8	8.38	22.7	32.1	20.05	22.7	32.1	20.05	22.9	32.3	20.19	22.5	31.8	8.38	22.7	32.1	20.05	23.2	32.6	10.11	22.7	32.1	20.05	22.7	32.1	20.05	22.7	32.1	20.05	23.7	33.1	0	23.7	33.1	0	22.9
1995-09-22	22.2	30.6	26.71	21.9	30.5	20.31	21.8	30.1	21.24	21.9	30.5	20.31	21.6	29.8	16.76	21.8	30.1	21.24	21.8	30.1	21.24	21.9	30.5	20.31	21.6	29.8	16.76	21.8	30.1	21.24	22.1	30.9	19.92	21.8	30.1	21.24	21.8	30.1	21.24	21.8	30.1	21.24	22.4	31.3	20.69	22.4	31.3	20.69	21.8
1995-09-23	22.3	31.8	0	22	31.5	0	21.9	31.3	0	22	31.5	0	21.7	31	0	21.9	31.3	0	21.9	31.3	0	22	31.5	0	21.7	31	0	21.9	31.3	0	22.1	31.9	0	21.9	31.3	0	21.9	31.3	0	21.9	31.3	0	22.4	32.3	0	22.4	32.3	0	21.9
1995-09-24	22.2	31	9.3	22.2	31.2	0	22.1	30.8	0	22.2	31.2	0	21.9	30.5	0	22.1	30.8	0	22.1	30.8	0	22.2	31.2	0	21.9	30.5	0	22.1	30.8	0	22.3	31.5	0	22.1	30.8	0	22.1	30.8	0	22.1	30.8	0	22.2	31.4	11.72	22.2	31.4	11.72	21.7
1995-09-25	22.4	30.2	26.55	22.2	29.8	19.01	22	29.6	12.09	22.2	29.8	19.01	21.8	29.5	19.02	22	29.6	12.09	22	29.6	12.09	22.2	29.8	19.01	21.8	29.5	19.02	22	29.6	12.09	22.4	29.9	12.85	22	29.6	12.09	22	29.6	12.09	22	29.6	12.09	22.6	30.4	1.47	22.6	30.4	1.47	22
1995-09-26	22.7	31.6	0	22.5	31.3	0	22.5	31.1	0	22.5	31.3	0	22.4	31	0	22.5	31.1	0	22.5	31.1	0	22.5	31.3	0	22.4	31	0	22.5	31.1	0	22.6	31.4	0.64	22.5	31.1	0	22.5	31.1	0	22.5	31.1	0	22.8	31.8	0.56	22.8	31.8	0.56	22.3
1995-09-27	22.5	32.8	0	22.2	32.2	2.61	22.1	32	0.39	22.2	32.2	2.61	21.9	31.7	6.33	22.1	32	0.39	22.1	32	0.39	22.2	32.2	2.61	21.9	31.7	6.33	22.1	32	0.39	22.3	32.5	0	22.1	32	0.39	22.1	32	0.39	22.1	32	0.39	22.6	33.2	1.56	22.6	33.2	1.56	22.2
1995-09-28	22.8	32.4	1.29	22.4	31.9	16.78	22.3	31.6	21.67	22.4	31.9	16.78	22.2	31.3	21.13	22.3	31.6	21.67	22.3	31.6	21.67	22.4	31.9	16.78	22.2	31.3	21.13	22.3	31.6	21.67	22.5	32.2	14.93	22.3	31.6	21.67	22.3	31.6	21.67	22.3	31.6	21.67	23	33	6.48	23	33	6.48	22.5
1995-09-29	23.1	32.8	0	22.8	32.5	0	22.7	32.2	0	22.8	32.5	0	22.5	31.9	0	22.7	32.2	0	22.7	32.2	0	22.8	32.5	0	22.5	31.9	0	22.7	32.2	0	23	32.9	0	22.7	32.2	0	22.7	32.2	0	22.7	32.2	0	23.3	33.4	0	23.3	33.4	0	22.7
1995-09-30	22.2	32.6	3.05	22.2	32.5	0	22	32.2	0.76	22.2	32.5	0	21.8	31.8	8.46	22	32.2	0.76	22	32.2	0.76	22.2	32.5	0	21.8	31.8	8.46	22	32.2	0.76	22.3	32.8	0	22	32.2	0.76	22	32.2	0.76	22	32.2	0.76	22.4	33.2	3.47	22.4	33.2	3.47	21.8
1995-10-01	23.5	33.9	0	23.3	33.8	0	23.1	33.5	0	23.3	33.8	0	22.9	33.1	0	23.1	33.5	0	23.1	33.5	0	23.3	33.8	0	22.9	33.1	0	23.1	33.5	0	23.5	34.1	3.31	23.1	33.5	0	23.1	33.5	0	23.1	33.5	0	23.7	34.5	0	23.7	34.5	0	23.1
1995-10-02	22.1	33.1	5.63	21.9	33	5.62	21.8	32.7	7.87	21.9	33	5.62	21.6	32.3	0	21.8	32.7	7.87	21.8	32.7	7.87	21.9	33	5.62	21.6	32.3	0	21.8	32.7	7.87	22.1	33.4	5.08	21.8	32.7	7.87	21.8	32.7	7.87	21.8	32.7	7.87	22.3	33.7	0	22.3	33.7	0	21.8
1995-10-03	22.9	31.2	11.19	22.8	31.3	0	22.6	30.9	0	22.8	31.3	0	22.5	30.6	0.59	22.6	30.9	0	22.6	30.9	0	22.8	31.3	0	22.5	30.6	0.59	22.6	30.9	0	22.9	31.6	1.39	22.6	30.9	0	22.6	30.9	0	22.6	30.9	0	23.1	31.8	4.35	23.1	31.8	4.35	22.5
1995-10-04	22.3	33.4	0.4	22	33.3	0	21.8	33	0	22	33.3	0	21.5	32.6	0	21.8	33	0	21.8	33	0	22	33.3	0	21.5	32.6	0	21.8	33	0	22.3	33.7	0	21.8	33	0	21.8	33	0	21.8	33	0	22.7	34	0	22.7	34	0	22
1995-10-05	22.5	32.2	1.13	22.4	32.2	7.58	22.3	31.9	0.21	22.4	32.2	7.58	22.1	31.6	0	22.3	31.9	0.21	22.3	31.9	0.21	22.4	32.2	7.58	22.1	31.6	0	22.3	31.9	0.21	22.6	32.5	9.32	22.3	31.9	0.21	22.3	31.9	0.21	22.3	31.9	0.21	22.7	32.6	6.51	22.7	32.6	6.51	22.1
1995-10-06	21.6	32	0	21.3	31.7	1.54	21.2	31.3	0.43	21.3	31.7	1.54	21	31	6.18	21.2	31.3	0.43	21.2	31.3	0.43	21.3	31.7	1.54	21	31	6.18	21.2	31.3	0.43	21.5	32.1	7.98	21.2	31.3	0.43	21.2	31.3	0.43	21.2	31.3	0.43	21.8	32.7	1.3	21.8	32.7	1.3	21.2
1995-10-07	22.5	33.7	5.06	22.5	33.4	11.42	22.3	33.1	2.09	22.5	33.4	11.42	22.1	32.7	5.43	22.3	33.1	2.09	22.3	33.1	2.09	22.5	33.4	11.42	22.1	32.7	5.43	22.3	33.1	2.09	22.7	33.9	8.04	22.3	33.1	2.09	22.3	33.1	2.09	22.3	33.1	2.09	22.8	34.4	2.71	22.8	34.4	2.71	22.2
1995-10-08	22.2	32.8	9.7	21.9	32.6	7.85	21.7	32.3	6.49	21.9	32.6	7.85	21.4	31.9	1.11	21.7	32.3	6.49	21.7	32.3	6.49	21.9	32.6	7.85	21.4	31.9	1.11	21.7	32.3	6.49	22.1	33	8.55	21.7	32.3	6.49	21.7	32.3	6.49	21.7	32.3	6.49	22.5	33.5	5.15	22.5	33.5	5.15	21.8
1995-10-09	22.8	30.6	22.46	22.6	30.7	17.41	22.4	30.3	26.16	22.6	30.7	17.41	22.2	30	18.64	22.4	30.3	26.16	22.4	30.3	26.16	22.6	30.7	17.41	22.2	30	18.64	22.4	30.3	26.16	22.7	31.1	22.4	22.4	30.3	26.16	22.4	30.3	26.16	22.4	30.3	26.16	23	31.2	9.86	23	31.2	9.86	22.4
1995-10-10	22.6	32.5	0	22.4	31.8	7.63	22.2	31.6	8.71	22.4	31.8	7.63	22	31.3	7.74	22.2	31.6	8.71	22.2	31.6	8.71	22.4	31.8	7.63	22	31.3	7.74	22.2	31.6	8.71	22.6	32.3	6.39	22.2	31.6	8.71	22.2	31.6	8.71	22.2	31.6	8.71	22.9	33.2	0	22.9	33.2	0	22.2
1995-10-11	23.4	34	1.96	23.4	33.6	10.23	23.3	33.3	7.01	23.4	33.6	10.23	23.1	32.9	8.4	23.3	33.3	7.01	23.3	33.3	7.01	23.4	33.6	10.23	23.1	32.9	8.4	23.3	33.3	7.01	23.5	34	8.92	23.3	33.3	7.01	23.3	33.3	7.01	23.3	33.3	7.01	23.5	34.6	4.27	23.5	34.6	4.27	23
1995-10-12	23.3	33.8	0	23.3	33.6	0	23.1	33.3	0	23.3	33.6	0	22.9	32.8	2.78	23.1	33.3	0	23.1	33.3	0	23.3	33.6	0	22.9	32.8	2.78	23.1	33.3	0	23.4	34.1	0	23.1	33.3	0	23.1	33.3	0	23.1	33.3	0	23.5	34.6	0	23.5	34.6	0	22.9
1995-10-13	22.9	34.7	0	22.5	34.3	0	22.4	34	5.47	22.5	34.3	0	22.3	33.7	5.21	22.4	34	5.47	22.4	34	5.47	22.5	34.3	0	22.3	33.7	5.21	22.4	34	5.47	22.7	34.6	0	22.4	34	5.47	22.4	34	5.47	22.4	34	5.47	23	35.2	4.86	23	35.2	4.86	22.5
1995-10-14	23	34.5	3.67	22.9	34.3	0.4	22.8	34.1	0	22.9	34.3	0.4	22.7	33.8	0	22.8	34.1	0	22.8	34.1	0	22.9	34.3	0.4	22.7	33.8	0	22.8	34.1	0	22.9	34.6	0	22.8	34.1	0	22.8	34.1	0	22.8	34.1	0	23.1	34.9	2.78	23.1	34.9	2.78	22.7
1995-10-15	23	35	0	22.9	34.9	0.55	22.8	34.6	0	22.9	34.9	0.55	22.6	34.3	0.46	22.8	34.6	0	22.8	34.6	0	22.9	34.9	0.55	22.6	34.3	0.46	22.8	34.6	0	23.1	35.2	8.63	22.8	34.6	0	22.8	34.6	0	22.8	34.6	0	23.2	35.6	0.98	23.2	35.6	0.98	22.6
1995-10-16	22	34.8	0	21.9	34.7	0	21.7	34.4	0	21.9	34.7	0	21.6	34.1	1.57	21.7	34.4	0	21.7	34.4	0	21.9	34.7	0	21.6	34.1	1.57	21.7	34.4	0	22	35	0	21.7	34.4	0	21.7	34.4	0	21.7	34.4	0	22.2	35.4	0	22.2	35.4	0	21.6
1995-10-17	23.1	34.4	0	22.9	34.2	0	22.8	33.9	0	22.9	34.2	0	22.7	33.6	4.83	22.8	33.9	0	22.8	33.9	0	22.9	34.2	0	22.7	33.6	4.83	22.8	33.9	0	23	34.5	0	22.8	33.9	0	22.8	33.9	0	22.8	33.9	0	23.2	34.9	0	23.2	34.9	0	22.7
1995-10-18	22.9	34.8	3.75	22.6	34.5	0	22.5	34.2	0.57	22.6	34.5	0	22.3	33.9	10.38	22.5	34.2	0.57	22.5	34.2	0.57	22.6	34.5	0	22.3	33.9	10.38	22.5	34.2	0.57	22.8	34.8	1.11	22.5	34.2	0.57	22.5	34.2	0.57	22.5	34.2	0.57	23.1	35.3	9.03	23.1	35.3	9.03	22.6
1995-10-19	23.3	34	0	23.3	33.7	0	23.2	33.5	0	23.3	33.7	0	23.1	33.2	0	23.2	33.5	0	23.2	33.5	0	23.3	33.7	0	23.1	33.2	0	23.2	33.5	0	23.4	34	0	23.2	33.5	0	23.2	33.5	0	23.2	33.5	0	23.4	34.5	0	23.4	34.5	0	22.9
1995-10-20	23.7	33.9	0	23.6	33.6	0	23.6	33.4	0	23.6	33.6	0	23.5	33.1	0	23.6	33.4	0	23.6	33.4	0	23.6	33.6	0	23.5	33.1	0	23.6	33.4	0	23.6	33.9	0	23.6	33.4	0	23.6	33.4	0	23.6	33.4	0	23.7	34.4	0	23.7	34.4	0	23.3
1995-10-21	22.6	33.5	0	22.2	33.4	5.46	22.2	33.1	7.67	22.2	33.4	5.46	22.1	32.9	0.55	22.2	33.1	7.67	22.2	33.1	7.67	22.2	33.4	5.46	22.1	32.9	0.55	22.2	33.1	7.67	22.4	33.6	0	22.2	33.1	7.67	22.2	33.1	7.67	22.2	33.1	7.67	22.7	33.9	0	22.7	33.9	0	22.2
1995-10-22	23.4	34.7	2.14	23	34.4	0	22.9	34.1	0	23	34.4	0	22.7	33.8	0	22.9	34.1	0	22.9	34.1	0	23	34.4	0	22.7	33.8	0	22.9	34.1	0	23.2	34.8	0	22.9	34.1	0	22.9	34.1	0	22.9	34.1	0	23.7	35.3	1.16	23.7	35.3	1.16	23.1
1995-10-23	22.9	34.5	0	22.8	34.3	0	22.6	34	0	22.8	34.3	0	22.5	33.6	0	22.6	34	0	22.6	34	0	22.8	34.3	0	22.5	33.6	0	22.6	34	0	22.8	34.6	0	22.6	34	0	22.6	34	0	22.6	34	0	23	35.1	0	23	35.1	0	22.5
1995-10-24	23.3	35.2	0	23.7	34.8	0	23.7	34.6	0	23.7	34.8	0	23.6	34.3	0	23.7	34.6	0	23.7	34.6	0	23.7	34.8	0	23.6	34.3	0	23.7	34.6	0	23.6	35.1	0	23.7	34.6	0	23.7	34.6	0	23.7	34.6	0	23.3	35.6	0	23.3	35.6	0	22.9
1995-10-25	23.2	35	0	23	34.7	0	22.9	34.5	0	23	34.7	0	22.8	34.2	0	22.9	34.5	0	22.9	34.5	0	23	34.7	0	22.8	34.2	0	22.9	34.5	0	23.1	35	0	22.9	34.5	0	22.9	34.5	0	22.9	34.5	0	23.3	35.4	0	23.3	35.4	0	22.8
1995-10-26	22.1	35	0	21.6	34.8	0	21.6	34.6	0	21.6	34.8	0	21.7	34.3	0	21.6	34.6	0	21.6	34.6	0	21.6	34.8	0	21.7	34.3	0	21.6	34.6	0	21.6	35.1	0	21.6	34.6	0	21.6	34.6	0	21.6	34.6	0	21.9	35.5	0	21.9	35.5	0	21.8
1995-10-27	21.1	34.7	0.97	20.5	34.6	0	20.5	34.3	0	20.5	34.6	0	20.4	33.9	0	20.5	34.3	0	20.5	34.3	0	20.5	34.6	0	20.4	33.9	0	20.5	34.3	0	20.7	34.9	0	20.5	34.3	0	20.5	34.3	0	20.5	34.3	0	21.3	35.3	4.4	21.3	35.3	4.4	20.9
1995-10-28	22.6	34.3	6.36	22.2	34.1	0	22.1	33.8	0	22.2	34.1	0	22	33.5	0	22.1	33.8	0	22.1	33.8	0	22.2	34.1	0	22	33.5	0	22.1	33.8	0	22.3	34.5	0	22.1	33.8	0	22.1	33.8	0	22.1	33.8	0	22.8	34.9	0	22.8	34.9	0	22.3
1995-10-29	22.8	35	0	22.7	34.7	0	22.6	34.5	0	22.7	34.7	0	22.5	34.2	0	22.6	34.5	0	22.6	34.5	0	22.7	34.7	0	22.5	34.2	0	22.6	34.5	0	22.7	35	0	22.6	34.5	0	22.6	34.5	0	22.6	34.5	0	22.8	35.4	0	22.8	35.4	0	22.4
1995-10-30	22	35.1	0	22	34.8	0	21.9	34.5	0	22	34.8	0	21.9	34.2	0	21.9	34.5	0	21.9	34.5	0	22	34.8	0	21.9	34.2	0	21.9	34.5	0	22	35.1	0	21.9	34.5	0	21.9	34.5	0	21.9	34.5	0	21.9	35.6	0	21.9	35.6	0	21.6
1995-10-31	21	35.4	0	20.7	35	0	20.7	34.7	0	20.7	35	0	20.7	34.4	0	20.7	34.7	0	20.7	34.7	0	20.7	35	0	20.7	34.4	0	20.7	34.7	0	20.7	35.4	0	20.7	34.7	0	20.7	34.7	0	20.7	34.7	0	20.9	36	0	20.9	36	0	20.7
1995-11-01	22.5	35.9	0	22.3	35.4	0	22.3	35.1	0	22.3	35.4	0	22.3	34.6	0	22.3	35.1	0	22.3	35.1	0	22.3	35.4	0	22.3	34.6	0	22.3	35.1	0	22.3	35.8	0	22.3	35.1	0	22.3	35.1	0	22.3	35.1	0	22.4	36.5	0	22.4	36.5	0	22.1
1995-11-02	22.4	34.7	0	22.3	34.5	0.68	22.3	34.2	0.33	22.3	34.5	0.68	22.2	33.9	0.16	22.3	34.2	0.33	22.3	34.2	0.33	22.3	34.5	0.68	22.2	33.9	0.16	22.3	34.2	0.33	22.3	34.9	0.5	22.3	34.2	0.33	22.3	34.2	0.33	22.3	34.2	0.33	22.4	35.3	0	22.4	35.3	0	22
1995-11-03	21	35	0	20.8	34.8	0	20.8	34.6	0	20.8	34.8	0	20.7	34.2	0	20.8	34.6	0	20.8	34.6	0	20.8	34.8	0	20.7	34.2	0	20.8	34.6	0	20.7	35.1	0.14	20.8	34.6	0	20.8	34.6	0	20.8	34.6	0	20.9	35.4	0	20.9	35.4	0	20.6
1995-11-04	22.8	35	0	22.7	34.8	0	22.7	34.5	0	22.7	34.8	0	22.6	34.2	0	22.7	34.5	0	22.7	34.5	0	22.7	34.8	0	22.6	34.2	0	22.7	34.5	0	22.8	35.1	0	22.7	34.5	0	22.7	34.5	0	22.7	34.5	0	22.8	35.5	0	22.8	35.5	0	22.4
1995-11-05	22.6	34.8	0	22.2	34.5	0	22.2	34.2	0	22.2	34.5	0	22.2	33.8	0	22.2	34.2	0	22.2	34.2	0	22.2	34.5	0	22.2	33.8	0	22.2	34.2	0	22.3	34.8	0	22.2	34.2	0	22.2	34.2	0	22.2	34.2	0	22.5	35.3	0	22.5	35.3	0	22.2
1995-11-06	21.3	33.6	7.7	20.5	33.4	2.11	20.5	33.1	1.84	20.5	33.4	2.11	20.4	32.7	2.44	20.5	33.1	1.84	20.5	33.1	1.84	20.5	33.4	2.11	20.4	32.7	2.44	20.5	33.1	1.84	20.6	33.7	2.28	20.5	33.1	1.84	20.5	33.1	1.84	20.5	33.1	1.84	21.4	34.2	6.67	21.4	34.2	6.67	21
1995-11-07	23	35.7	0	22.6	35.3	0	22.5	35.1	0	22.6	35.3	0	22.4	34.7	0	22.5	35.1	0	22.5	35.1	0	22.6	35.3	0	22.4	34.7	0	22.5	35.1	0	22.6	35.6	0	22.5	35.1	0	22.5	35.1	0	22.5	35.1	0	23	36.1	0	23	36.1	0	22.6
1995-11-08	23.2	35.2	0	22.9	34.8	0.09	22.9	34.6	0.07	22.9	34.8	0.09	22.9	34.4	0	22.9	34.6	0.07	22.9	34.6	0.07	22.9	34.8	0.09	22.9	34.4	0	22.9	34.6	0.07	22.9	35.1	0	22.9	34.6	0.07	22.9	34.6	0.07	22.9	34.6	0.07	23.1	35.5	0	23.1	35.5	0	22.9
1995-11-09	22	34.6	0	21.9	34	0	21.9	33.8	0	21.9	34	0	21.9	33.6	0	21.9	33.8	0	21.9	33.8	0	21.9	34	0	21.9	33.6	0	21.9	33.8	0	21.8	34.3	0	21.9	33.8	0	21.9	33.8	0	21.9	33.8	0	21.7	34.9	0	21.7	34.9	0	21.5
1995-11-10	23.9	35.8	0	23.9	35.3	0	23.8	35.1	0	23.9	35.3	0	23.7	34.8	0	23.8	35.1	0	23.8	35.1	0	23.9	35.3	0	23.7	34.8	0	23.8	35.1	0	24	35.7	0	23.8	35.1	0	23.8	35.1	0	23.8	35.1	0	24	36.3	0	24	36.3	0	23.4
1995-11-11	22.7	35	0	22.5	34.7	0	22.4	34.6	0	22.5	34.7	0	22.3	34.3	0	22.4	34.6	0	22.4	34.6	0	22.5	34.7	0	22.3	34.3	0	22.4	34.6	0	22.6	35	0	22.4	34.6	0	22.4	34.6	0	22.4	34.6	0	22.8	35.3	0	22.8	35.3	0	22.3
1995-11-12	21	35.3	0	20.9	35.2	0	20.9	35.1	0	20.9	35.2	0	20.8	34.9	0	20.9	35.1	0	20.9	35.1	0	20.9	35.2	0	20.8	34.9	0	20.9	35.1	0	20.9	35.4	0	20.9	35.1	0	20.9	35.1	0	20.9	35.1	0	20.9	35.5	0	20.9	35.5	0	20.6
1995-11-13	21.3	35.3	0	21.4	35.3	0	21.4	35	0	21.4	35.3	0	21.4	34.8	0	21.4	35	0	21.4	35	0	21.4	35.3	0	21.4	34.8	0	21.4	35	0	21.3	35.5	0	21.4	35	0	21.4	35	0	21.4	35	0	21.1	35.6	0	21.1	35.6	0	20.8
1995-11-14	20.6	35.5	0	20.7	35.5	0	20.6	35.3	0	20.7	35.5	0	20.6	35	0	20.6	35.3	0	20.6	35.3	0	20.7	35.5	0	20.6	35	0	20.6	35.3	0	20.6	35.7	0	20.6	35.3	0	20.6	35.3	0	20.6	35.3	0	20.5	35.9	0	20.5	35.9	0	20.1
1995-11-15	19.5	35.2	0	19.5	35	0	19.6	34.8	0	19.5	35	0	19.7	34.6	0	19.6	34.8	0	19.6	34.8	0	19.5	35	0	19.7	34.6	0	19.6	34.8	0	19.3	35.2	0	19.6	34.8	0	19.6	34.8	0	19.6	34.8	0	19.1	35.5	0	19.1	35.5	0	19
1995-11-16	19.7	34.8	0	19.7	34.7	0	19.7	34.6	0	19.7	34.7	0	19.7	34.4	0	19.7	34.6	0	19.7	34.6	0	19.7	34.7	0	19.7	34.4	0	19.7	34.6	0	19.6	34.8	0	19.7	34.6	0	19.7	34.6	0	19.7	34.6	0	19.5	35	0	19.5	35	0	19.3
1995-11-17	19	35.5	0	18.8	35.3	0	18.8	35.2	0	18.8	35.3	0	18.8	35	0	18.8	35.2	0	18.8	35.2	0	18.8	35.3	0	18.8	35	0	18.8	35.2	0	18.7	35.5	0	18.8	35.2	0	18.8	35.2	0	18.8	35.2	0	18.8	35.7	0	18.8	35.7	0	18.5
1995-11-18	18.9	34.9	0	18.7	34.9	0	18.8	34.7	0	18.7	34.9	0	18.8	34.6	0	18.8	34.7	0	18.8	34.7	0	18.7	34.9	0	18.8	34.6	0	18.8	34.7	0	18.6	35	0	18.8	34.7	0	18.8	34.7	0	18.8	34.7	0	18.7	35.1	0	18.7	35.1	0	18.5
1995-11-19	20	34.2	0	19.9	34.1	0	19.9	34	0	19.9	34.1	0	19.9	33.8	0	19.9	34	0	19.9	34	0	19.9	34.1	0	19.9	33.8	0	19.9	34	0	19.8	34.2	0	19.9	34	0	19.9	34	0	19.9	34	0	19.8	34.3	0	19.8	34.3	0	19.5
1995-11-20	18.6	34.3	0	18.5	34.3	0	18.6	34.1	0	18.5	34.3	0	18.7	33.9	0	18.6	34.1	0	18.6	34.1	0	18.5	34.3	0	18.7	33.9	0	18.6	34.1	0	18.3	34.4	0	18.6	34.1	0	18.6	34.1	0	18.6	34.1	0	18.1	34.5	0	18.1	34.5	0	18.1
1995-11-21	18.4	34.1	0	18.3	33.9	0	18.3	33.8	0	18.3	33.9	0	18.3	33.6	0	18.3	33.8	0	18.3	33.8	0	18.3	33.9	0	18.3	33.6	0	18.3	33.8	0	18.3	34.1	0	18.3	33.8	0	18.3	33.8	0	18.3	33.8	0	18.3	34.3	0	18.3	34.3	0	17.9
1995-11-22	17.9	33.6	0	17.8	33.5	0	17.9	33.4	0	17.8	33.5	0	17.9	33.2	0	17.9	33.4	0	17.9	33.4	0	17.8	33.5	0	17.9	33.2	0	17.9	33.4	0	17.7	33.6	0	17.9	33.4	0	17.9	33.4	0	17.9	33.4	0	17.7	33.7	0	17.7	33.7	0	17.5
1995-11-23	18	34	0	17.7	33.8	0	17.7	33.7	0	17.7	33.8	0	17.6	33.6	0	17.7	33.7	0	17.7	33.7	0	17.7	33.8	0	17.6	33.6	0	17.7	33.7	0	17.7	33.9	0	17.7	33.7	0	17.7	33.7	0	17.7	33.7	0	17.9	34.1	0	17.9	34.1	0	17.7
1995-11-24	19.2	33.8	0	18.9	33.8	0	18.9	33.7	0	18.9	33.8	0	19	33.7	0	18.9	33.7	0	18.9	33.7	0	18.9	33.8	0	19	33.7	0	18.9	33.7	0	18.8	33.8	0	18.9	33.7	0	18.9	33.7	0	18.9	33.7	0	18.9	33.8	0	18.9	33.8	0	18.8
1995-11-25	19.7	33.7	0	19.5	33.7	0	19.5	33.6	0	19.5	33.7	0	19.5	33.6	0	19.5	33.6	0	19.5	33.6	0	19.5	33.7	0	19.5	33.6	0	19.5	33.6	0	19.4	33.7	0	19.5	33.6	0	19.5	33.6	0	19.5	33.6	0	19.5	33.8	0	19.5	33.8	0	19.3
1995-11-26	20	34.7	0	19.8	34.7	0	19.8	34.5	0	19.8	34.7	0	19.8	34.4	0	19.8	34.5	0	19.8	34.5	0	19.8	34.7	0	19.8	34.4	0	19.8	34.5	0	19.8	34.7	0	19.8	34.5	0	19.8	34.5	0	19.8	34.5	0	19.9	34.8	0	19.9	34.8	0	19.7
1995-11-27	20.7	35.4	0	20.4	35.2	0	20.5	35.1	0	20.4	35.2	0	20.5	34.9	0	20.5	35.1	0	20.5	35.1	0	20.4	35.2	0	20.5	34.9	0	20.5	35.1	0	20.4	35.3	0	20.5	35.1	0	20.5	35.1	0	20.5	35.1	0	20.5	35.5	0	20.5	35.5	0	20.3
1995-11-28	21.7	35.4	0	21.5	34.9	0	21.6	34.8	0	21.5	34.9	0	21.7	34.6	0	21.6	34.8	0	21.6	34.8	0	21.5	34.9	0	21.7	34.6	0	21.6	34.8	0	21.4	35.1	0	21.6	34.8	0	21.6	34.8	0	21.6	34.8	0	21.4	35.6	0	21.4	35.6	0	21.3
1995-11-29	21.4	34.3	0	21.4	33.8	0	21.3	33.7	0	21.4	33.8	0	21.3	33.6	0	21.3	33.7	0	21.3	33.7	0	21.4	33.8	0	21.3	33.6	0	21.3	33.7	0	21.3	34	0	21.3	33.7	0	21.3	33.7	0	21.3	33.7	0	21.2	34.5	0	21.2	34.5	0	20.9
1995-11-30	21.3	35.5	0	21.3	35.1	0	21.4	35	0	21.3	35.1	0	21.5	34.8	0	21.4	35	0	21.4	35	0	21.3	35.1	0	21.5	34.8	0	21.4	35	0	21.2	35.3	0	21.4	35	0	21.4	35	0	21.4	35	0	21	35.8	0	21	35.8	0	20.8
1995-12-01	20	34	0	19.8	33.3	0	19.7	33.3	0	19.8	33.3	0	19.8	33.2	0	19.7	33.3	0	19.7	33.3	0	19.8	33.3	0	19.8	33.2	0	19.7	33.3	0	19.8	33.5	0	19.7	33.3	0	19.7	33.3	0	19.7	33.3	0	19.9	34.1	0	19.9	34.1	0	19.4
1995-12-02	21.5	30.5	0	21.2	29.7	0	21.2	29.7	0	21.2	29.7	0	21.3	29.6	0.06	21.2	29.7	0	21.2	29.7	0	21.2	29.7	0	21.3	29.6	0.06	21.2	29.7	0	21.1	29.9	0.32	21.2	29.7	0	21.2	29.7	0	21.2	29.7	0	21.3	30.6	0	21.3	30.6	0	21.1
1995-12-03	21.8	31.8	0.53	21.3	31	0	21.4	31	0	21.3	31	0	21.4	30.9	0	21.4	31	0	21.4	31	0	21.3	31	0	21.4	30.9	0	21.4	31	0	21.2	31.1	0	21.4	31	0	21.4	31	0	21.4	31	0	21.6	31.9	0	21.6	31.9	0	21.4
1995-12-04	20.7	32.2	0	20.1	31.4	0	20.2	31.4	0	20.1	31.4	0	20.2	31.3	0	20.2	31.4	0	20.2	31.4	0	20.1	31.4	0	20.2	31.3	0	20.2	31.4	0	20	31.6	0	20.2	31.4	0	20.2	31.4	0	20.2	31.4	0	20.5	32.2	0	20.5	32.2	0	20.4
1995-12-05	18.7	33.4	0.26	18.5	32.7	0	18.6	32.6	0	18.5	32.7	0	18.8	32.5	0	18.6	32.6	0	18.6	32.6	0	18.5	32.7	0	18.8	32.5	0	18.6	32.6	0	18.2	32.9	0	18.6	32.6	0	18.6	32.6	0	18.6	32.6	0	18.2	33.5	0	18.2	33.5	0	18.2
1995-12-06	19.3	33.6	0	18.8	33	0	18.9	33	0	18.8	33	0	19	32.9	0	18.9	33	0	18.9	33	0	18.8	33	0	19	32.9	0	18.9	33	0	18.7	33.2	0	18.9	33	0	18.9	33	0	18.9	33	0	19	33.7	0	19	33.7	0	18.9
1995-12-07	20	33.5	0.5	19.6	32.8	0.03	19.7	32.8	0	19.6	32.8	0.03	19.8	32.6	0.33	19.7	32.8	0	19.7	32.8	0	19.6	32.8	0.03	19.8	32.6	0.33	19.7	32.8	0	19.5	33	0.05	19.7	32.8	0	19.7	32.8	0	19.7	32.8	0	19.6	33.7	0.17	19.6	33.7	0.17	19.6
1995-12-08	21.2	32.6	0.04	21.2	31.6	0.02	21.2	31.6	0.01	21.2	31.6	0.02	21.3	31.5	0	21.2	31.6	0.01	21.2	31.6	0.01	21.2	31.6	0.02	21.3	31.5	0	21.2	31.6	0.01	21.1	31.7	0.01	21.2	31.6	0.01	21.2	31.6	0.01	21.2	31.6	0.01	21	32.7	0	21	32.7	0	20.8
1995-12-09	20.3	34.2	0	19.8	33.1	0.01	19.9	33.1	0	19.8	33.1	0.01	19.9	33	0	19.9	33.1	0	19.9	33.1	0	19.8	33.1	0.01	19.9	33	0	19.9	33.1	0	19.8	33.3	0.02	19.9	33.1	0	19.9	33.1	0	19.9	33.1	0	20.1	34.3	0	20.1	34.3	0	20.1
1995-12-10	20.4	32.4	0	20.2	31.6	0	20.3	31.6	0	20.2	31.6	0	20.3	31.6	0	20.3	31.6	0	20.3	31.6	0	20.2	31.6	0	20.3	31.6	0	20.3	31.6	0	20.1	31.6	0.05	20.3	31.6	0	20.3	31.6	0	20.3	31.6	0	20.1	32.4	0.45	20.1	32.4	0.45	20
1995-12-11	20.5	33.4	0	20	32.7	0	20	32.7	0	20	32.7	0	20	32.6	0	20	32.7	0	20	32.7	0	20	32.7	0	20	32.6	0	20	32.7	0	19.9	32.8	0	20	32.7	0	20	32.7	0	20	32.7	0	20.4	33.4	0	20.4	33.4	0	20.2
1995-12-12	20.7	34.6	0	20.5	33.8	0	20.5	33.8	0	20.5	33.8	0	20.6	33.7	0	20.5	33.8	0	20.5	33.8	0	20.5	33.8	0	20.6	33.7	0	20.5	33.8	0	20.3	34	0	20.5	33.8	0	20.5	33.8	0	20.5	33.8	0	20.4	34.7	0	20.4	34.7	0	20.3
1995-12-13	21.7	33.9	0	21.5	33.2	0	21.6	33.2	0	21.5	33.2	0	21.7	33	0	21.6	33.2	0	21.6	33.2	0	21.5	33.2	0	21.7	33	0	21.6	33.2	0	21.3	33.3	0	21.6	33.2	0	21.6	33.2	0	21.6	33.2	0	21.3	34	0	21.3	34	0	21.3
1995-12-14	20.8	33.7	0	20.8	32.8	0	20.8	32.8	0	20.8	32.8	0	20.9	32.6	0	20.8	32.8	0	20.8	32.8	0	20.8	32.8	0	20.9	32.6	0	20.8	32.8	0	20.6	32.9	0	20.8	32.8	0	20.8	32.8	0	20.8	32.8	0	20.5	33.9	0	20.5	33.9	0	20.4
1995-12-15	21.4	31.7	0	21	29.8	0.02	21.1	29.9	0.01	21	29.8	0.02	21.2	29.7	0.17	21.1	29.9	0.01	21.1	29.9	0.01	21	29.8	0.02	21.2	29.7	0.17	21.1	29.9	0.01	20.9	30.2	0	21.1	29.9	0.01	21.1	29.9	0.01	21.1	29.9	0.01	21.1	31.9	0.1	21.1	31.9	0.1	21
1995-12-16	21.6	32.2	0	21.2	31.5	0	21.2	31.5	0	21.2	31.5	0	21.1	31.5	0	21.2	31.5	0	21.2	31.5	0	21.2	31.5	0	21.1	31.5	0	21.2	31.5	0	21.2	31.5	0	21.2	31.5	0	21.2	31.5	0	21.2	31.5	0	21.5	32.2	0	21.5	32.2	0	21.2
1995-12-17	22	34.1	0	21.7	33.3	0	21.7	33.3	0	21.7	33.3	0	21.7	33.2	0	21.7	33.3	0	21.7	33.3	0	21.7	33.3	0	21.7	33.2	0	21.7	33.3	0	21.6	33.5	0	21.7	33.3	0	21.7	33.3	0	21.7	33.3	0	21.8	34.2	0	21.8	34.2	0	21.6
1995-12-18	21.6	34.4	0	21.6	33.8	0	21.6	33.8	0	21.6	33.8	0	21.7	33.7	0	21.6	33.8	0	21.6	33.8	0	21.6	33.8	0	21.7	33.7	0	21.6	33.8	0	21.5	33.9	0	21.6	33.8	0	21.6	33.8	0	21.6	33.8	0	21.3	34.5	0	21.3	34.5	0	21.1
1995-12-19	20.9	34.7	0	20.8	34.1	0	20.9	34.1	0	20.8	34.1	0	20.9	34	0	20.9	34.1	0	20.9	34.1	0	20.8	34.1	0	20.9	34	0	20.9	34.1	0	20.7	34.3	0	20.9	34.1	0	20.9	34.1	0	20.9	34.1	0	20.7	34.9	0	20.7	34.9	0	20.5
1995-12-20	21.4	34.1	0	21.2	33.6	0	21.2	33.6	0	21.2	33.6	0	21.2	33.4	0	21.2	33.6	0	21.2	33.6	0	21.2	33.6	0	21.2	33.4	0	21.2	33.6	0	21.1	33.7	0	21.2	33.6	0	21.2	33.6	0	21.2	33.6	0	21.1	34.2	0	21.1	34.2	0	20.9
1995-12-21	20.6	33.2	0	20.2	32.8	0	20.3	32.7	0	20.2	32.8	0	20.4	32.6	0	20.3	32.7	0	20.3	32.7	0	20.2	32.8	0	20.4	32.6	0	20.3	32.7	0	20.1	32.8	0	20.3	32.7	0	20.3	32.7	0	20.3	32.7	0	20.3	33.3	0	20.3	33.3	0	20.3
1995-12-22	20.1	33.4	0.02	19.8	32.8	0	20	32.8	0	19.8	32.8	0	20.2	32.7	0	20	32.8	0	20	32.8	0	19.8	32.8	0	20.2	32.7	0	20	32.8	0	19.6	32.9	0	20	32.8	0	20	32.8	0	20	32.8	0	19.6	33.4	0	19.6	33.4	0	19.6
1995-12-23	18.9	33	0	18.3	32.2	0	18.5	32.3	0	18.3	32.2	0	18.7	32.3	0	18.5	32.3	0	18.5	32.3	0	18.3	32.2	0	18.7	32.3	0	18.5	32.3	0	18.1	32.3	0	18.5	32.3	0	18.5	32.3	0	18.5	32.3	0	18.5	33	0	18.5	33	0	18.6
1995-12-24	18.3	33.2	0	17.5	32.5	0	17.6	32.5	0	17.5	32.5	0	17.7	32.3	0	17.6	32.5	0	17.6	32.5	0	17.5	32.5	0	17.7	32.3	0	17.6	32.5	0	17.5	32.7	0	17.6	32.5	0	17.6	32.5	0	17.6	32.5	0	18.1	33.3	0	18.1	33.3	0	18
1995-12-25	18.9	33.2	0	18.3	33	0	18.4	32.8	0	18.3	33	0	18.5	32.6	0	18.4	32.8	0	18.4	32.8	0	18.3	33	0	18.5	32.6	0	18.4	32.8	0	18.3	33.1	0	18.4	32.8	0	18.4	32.8	0	18.4	32.8	0	18.7	33.3	0	18.7	33.3	0	18.6
1995-12-26	18.3	31.7	0	18.1	31.6	0	18.2	31.5	0	18.1	31.6	0	18.2	31.4	0.02	18.2	31.5	0	18.2	31.5	0	18.1	31.6	0	18.2	31.4	0.02	18.2	31.5	0	17.9	31.7	0	18.2	31.5	0	18.2	31.5	0	18.2	31.5	0	17.9	31.7	0	17.9	31.7	0	17.8
1995-12-27	17.9	31.6	0	17.9	31.5	0	17.9	31.5	0	17.9	31.5	0	18	31.4	0.02	17.9	31.5	0	17.9	31.5	0	17.9	31.5	0	18	31.4	0.02	17.9	31.5	0	17.8	31.5	0	17.9	31.5	0	17.9	31.5	0	17.9	31.5	0	17.6	31.6	0	17.6	31.6	0	17.4
1995-12-28	17.3	32.1	0	17.2	31.7	0	17.2	31.7	0	17.2	31.7	0	17.3	31.5	0	17.2	31.7	0	17.2	31.7	0	17.2	31.7	0	17.3	31.5	0	17.2	31.7	0	17.1	31.9	0	17.2	31.7	0	17.2	31.7	0	17.2	31.7	0	17	32.2	0	17	32.2	0	16.9
1995-12-29	16.7	32.7	0	16.4	32.5	0	16.5	32.3	0	16.4	32.5	0	16.6	32.2	0	16.5	32.3	0	16.5	32.3	0	16.4	32.5	0	16.6	32.2	0	16.5	32.3	0	16.3	32.6	0	16.5	32.3	0	16.5	32.3	0	16.5	32.3	0	16.4	32.8	0	16.4	32.8	0	16.4
1995-12-30	16.4	34.2	0	16.1	34.1	0	16.3	34	0	16.1	34.1	0	16.4	33.9	0	16.3	34	0	16.3	34	0	16.1	34.1	0	16.4	33.9	0	16.3	34	0	16	34.2	0	16.3	34	0	16.3	34	0	16.3	34	0	16	34.2	0.08	16	34.2	0.08	16
1995-12-31	17.2	34.4	0	17.1	34.3	0	17.2	34.1	0	17.1	34.3	0	17.3	34	0	17.2	34.1	0	17.2	34.1	0	17.1	34.3	0	17.3	34	0	17.2	34.1	0	16.9	34.4	0	17.2	34.1	0	17.2	34.1	0	17.2	34.1	0	16.8	34.6	0	16.8	34.6	0	16.8
1996-01-01	17.5	34.7	0	17.2	34.3	0	17.3	34.2	0	17.2	34.3	0	17.4	34	0	17.3	34.2	0	17.3	34.2	0	17.2	34.3	0	17.4	34	0	17.3	34.2	0	17.1	34.5	0	17.3	34.2	0	17.3	34.2	0	17.3	34.2	0	17.1	34.9	0	17.1	34.9	0	17.1
1996-01-02	18.2	35.1	0	18.2	34.7	0	18.2	34.6	0	18.2	34.7	0	18.3	34.4	0.03	18.2	34.6	0	18.2	34.6	0	18.2	34.7	0	18.3	34.4	0.03	18.2	34.6	0	18	34.9	0	18.2	34.6	0	18.2	34.6	0	18.2	34.6	0	17.9	35.3	0	17.9	35.3	0	17.7
1996-01-03	18.4	35.6	0	18.1	35.3	0	18.2	35.2	0	18.1	35.3	0	18.2	35.1	0	18.2	35.2	0	18.2	35.2	0	18.1	35.3	0	18.2	35.1	0	18.2	35.2	0	18.1	35.5	0	18.2	35.2	0	18.2	35.2	0	18.2	35.2	0	18.2	35.8	0	18.2	35.8	0	17.9
1996-01-04	19.3	35.4	0	19.2	35	0	19.2	34.8	0	19.2	35	0	19.2	34.5	0	19.2	34.8	0	19.2	34.8	0	19.2	35	0	19.2	34.5	0	19.2	34.8	0	19.1	35.2	0	19.2	34.8	0	19.2	34.8	0	19.2	34.8	0	19.1	35.7	0	19.1	35.7	0	18.9
1996-01-05	19.6	35.7	0	19.3	35.5	0	19.4	35.3	0	19.3	35.5	0	19.6	35	0	19.4	35.3	0	19.4	35.3	0	19.3	35.5	0	19.6	35	0	19.4	35.3	0	19.1	35.8	0	19.4	35.3	0	19.4	35.3	0	19.4	35.3	0	19.2	36	0	19.2	36	0	19.2
1996-01-06	19.4	35.4	0	19.2	35.1	0	19.4	35	0	19.2	35.1	0	19.7	34.8	0	19.4	35	0	19.4	35	0	19.2	35.1	0	19.7	34.8	0	19.4	35	0	18.9	35.3	0	19.4	35	0	19.4	35	0	19.4	35	0	18.8	35.7	0	18.8	35.7	0	19
1996-01-07	20.1	35.3	0	19.9	35	0	20	34.9	0	19.9	35	0	20.2	34.7	0	20	34.9	0	20	34.9	0	19.9	35	0	20.2	34.7	0	20	34.9	0	19.7	35.2	0	20	34.9	0	20	34.9	0	20	34.9	0	19.7	35.5	0	19.7	35.5	0	19.7
1996-01-08	19.8	35.5	0	19.5	35.3	0.05	19.7	35.2	0	19.5	35.3	0.05	19.8	35	0	19.7	35.2	0	19.7	35.2	0	19.5	35.3	0.05	19.8	35	0	19.7	35.2	0	19.3	35.5	0	19.7	35.2	0	19.7	35.2	0	19.7	35.2	0	19.3	35.7	0	19.3	35.7	0	19.3
1996-01-09	19.2	35.8	0	18.8	35.6	0	19	35.4	0	18.8	35.6	0	19.1	35.2	0	19	35.4	0	19	35.4	0	18.8	35.6	0	19.1	35.2	0	19	35.4	0	18.7	35.8	0	19	35.4	0	19	35.4	0	19	35.4	0	18.7	35.9	0	18.7	35.9	0	18.8
1996-01-10	18	34.8	0	17.8	34.5	0	18	34.4	0	17.8	34.5	0	18.1	34.3	0	18	34.4	0	18	34.4	0	17.8	34.5	0	18.1	34.3	0	18	34.4	0	17.6	34.6	0	18	34.4	0	18	34.4	0	18	34.4	0	17.5	34.9	0	17.5	34.9	0	17.5
1996-01-11	18.5	34	0	18.4	33.6	0	18.5	33.7	0	18.4	33.6	0	18.7	33.6	0	18.5	33.7	0	18.5	33.7	0	18.4	33.6	0	18.7	33.6	0	18.5	33.7	0	18.2	33.7	0	18.5	33.7	0	18.5	33.7	0	18.5	33.7	0	18.1	33.9	0	18.1	33.9	0	18.1
1996-01-12	18.4	34	0	18.3	33.5	0	18.5	33.5	0	18.3	33.5	0	18.7	33.5	0	18.5	33.5	0	18.5	33.5	0	18.3	33.5	0	18.7	33.5	0	18.5	33.5	0	18.1	33.6	0	18.5	33.5	0	18.5	33.5	0	18.5	33.5	0	17.9	33.9	0	17.9	33.9	0	18
1996-01-13	18.2	34.6	0	17.9	34.1	0	18.1	34.1	0	17.9	34.1	0	18.3	34	0	18.1	34.1	0	18.1	34.1	0	17.9	34.1	0	18.3	34	0	18.1	34.1	0	17.7	34.2	0	18.1	34.1	0	18.1	34.1	0	18.1	34.1	0	17.7	34.6	0	17.7	34.6	0	17.8
1996-01-14	17.7	33.8	0	17.4	33.5	0	17.5	33.4	0	17.4	33.5	0	17.6	33.4	0	17.5	33.4	0	17.5	33.4	0	17.4	33.5	0	17.6	33.4	0	17.5	33.4	0	17.3	33.5	0	17.5	33.4	0	17.5	33.4	0	17.5	33.4	0	17.4	33.8	0	17.4	33.8	0	17.3
1996-01-15	18.3	33.8	0.02	17.7	33.5	0	17.9	33.5	0.09	17.7	33.5	0	18.1	33.4	0	17.9	33.5	0.09	17.9	33.5	0.09	17.7	33.5	0	18.1	33.4	0	17.9	33.5	0.09	17.5	33.5	0	17.9	33.5	0.09	17.9	33.5	0.09	17.9	33.5	0.09	17.7	33.8	0	17.7	33.8	0	17.9
1996-01-16	20.9	33.9	0	20.4	33	0	20.5	33	0.03	20.4	33	0	20.6	32.8	0.06	20.5	33	0.03	20.5	33	0.03	20.4	33	0	20.6	32.8	0.06	20.5	33	0.03	20.3	33.2	0	20.5	33	0.03	20.5	33	0.03	20.5	33	0.03	20.6	34	0	20.6	34	0	20.6
1996-01-17	20.7	32.2	0	20.3	31.6	0	20.4	31.7	0	20.3	31.6	0	20.5	31.7	0.17	20.4	31.7	0	20.4	31.7	0	20.3	31.6	0	20.5	31.7	0.17	20.4	31.7	0	20.1	31.6	0	20.4	31.7	0	20.4	31.7	0	20.4	31.7	0	20.3	32	0	20.3	32	0	20.3
1996-01-18	20.8	32.4	0.06	20.4	31.9	0	20.5	32	0	20.4	31.9	0	20.6	32	0	20.5	32	0	20.5	32	0	20.4	31.9	0	20.6	32	0	20.5	32	0	20.3	31.9	0	20.5	32	0	20.5	32	0	20.5	32	0	20.4	32.3	0	20.4	32.3	0	20.4
1996-01-19	20.7	32.3	0	20.4	32	0	20.5	32.1	0	20.4	32	0	20.6	32.1	0	20.5	32.1	0	20.5	32.1	0	20.4	32	0	20.6	32.1	0	20.5	32.1	0	20.2	31.9	0	20.5	32.1	0	20.5	32.1	0	20.5	32.1	0	20.3	32.2	0	20.3	32.2	0	20.3
1996-01-20	21.3	32.9	0	20.8	32.5	0	21	32.6	0	20.8	32.5	0	21.1	32.6	0	21	32.6	0	21	32.6	0	20.8	32.5	0	21.1	32.6	0	21	32.6	0	20.6	32.4	0	21	32.6	0	21	32.6	0	21	32.6	0	20.8	32.7	0	20.8	32.7	0	20.9
1996-01-21	22.4	34.3	0	22	33.8	0	22.2	33.6	0	22	33.8	0	22.2	33.3	0	22.2	33.6	0	22.2	33.6	0	22	33.8	0	22.2	33.3	0	22.2	33.6	0	21.9	34.1	0	22.2	33.6	0	22.2	33.6	0	22.2	33.6	0	22.1	34.6	0	22.1	34.6	0	22
1996-01-22	21.2	35.9	0	20.7	35.5	0	20.8	35.3	0	20.7	35.5	0	20.9	35.1	0	20.8	35.3	0	20.8	35.3	0	20.7	35.5	0	20.9	35.1	0	20.8	35.3	0	20.7	35.7	0	20.8	35.3	0	20.8	35.3	0	20.8	35.3	0	20.9	36.1	0	20.9	36.1	0	20.8
1996-01-23	21.1	35.9	0	20.7	35.4	0	20.8	35.4	0	20.7	35.4	0	20.9	35.2	0	20.8	35.4	0	20.8	35.4	0	20.7	35.4	0	20.9	35.2	0	20.8	35.4	0	20.6	35.6	0	20.8	35.4	0	20.8	35.4	0	20.8	35.4	0	20.8	36	0	20.8	36	0	20.7
1996-01-24	21.3	35.7	0	21	35.3	0	21.1	35.3	0	21	35.3	0	21.2	35.2	0	21.1	35.3	0	21.1	35.3	0	21	35.3	0	21.2	35.2	0	21.1	35.3	0	20.9	35.4	0	21.1	35.3	0	21.1	35.3	0	21.1	35.3	0	21	35.7	0	21	35.7	0	20.8
1996-01-25	21.2	34.9	0	20.9	34.4	0	21	34.5	0	20.9	34.4	0	21.1	34.4	0	21	34.5	0	21	34.5	0	20.9	34.4	0	21.1	34.4	0	21	34.5	0	20.7	34.4	0	21	34.5	0	21	34.5	0	21	34.5	0	20.8	34.8	0	20.8	34.8	0	20.7
1996-01-26	21.1	35.4	0	20.4	34.9	0	20.6	34.8	0	20.4	34.9	0	20.7	34.6	0	20.6	34.8	0	20.6	34.8	0	20.4	34.9	0	20.7	34.6	0	20.6	34.8	0	20.3	35	0	20.6	34.8	0	20.6	34.8	0	20.6	34.8	0	20.7	35.5	0	20.7	35.5	0	20.7
1996-01-27	21.9	35.9	0	21.5	35.3	0	21.6	35.2	0	21.5	35.3	0	21.7	35.1	0	21.6	35.2	0	21.6	35.2	0	21.5	35.3	0	21.7	35.1	0	21.6	35.2	0	21.4	35.5	0	21.6	35.2	0	21.6	35.2	0	21.6	35.2	0	21.6	36.1	0	21.6	36.1	0	21.5
1996-01-28	21.7	37.7	0	21.3	37.1	0	21.4	37.1	0	21.3	37.1	0	21.4	36.9	0	21.4	37.1	0	21.4	37.1	0	21.3	37.1	0	21.4	36.9	0	21.4	37.1	0	21.2	37.3	0	21.4	37.1	0	21.4	37.1	0	21.4	37.1	0	21.4	37.9	0	21.4	37.9	0	21.3
1996-01-29	23.9	38.1	0	23.6	37.9	0	23.6	37.8	0	23.6	37.9	0	23.6	37.5	0	23.6	37.8	0	23.6	37.8	0	23.6	37.9	0	23.6	37.5	0	23.6	37.8	0	23.6	38.1	0	23.6	37.8	0	23.6	37.8	0	23.6	37.8	0	23.7	38.3	0	23.7	38.3	0	23.5
1996-01-30	23.2	37.7	0	23.1	37.5	0	23.2	37.3	0	23.1	37.5	0	23.2	37.1	0	23.2	37.3	0	23.2	37.3	0	23.1	37.5	0	23.2	37.1	0	23.2	37.3	0	23	37.7	0	23.2	37.3	0	23.2	37.3	0	23.2	37.3	0	22.9	38	0	22.9	38	0	22.7
1996-01-31	22.4	37.3	0	22.3	37.1	0	22.3	37	0	22.3	37.1	0	22.4	36.9	0	22.3	37	0	22.3	37	0	22.3	37.1	0	22.4	36.9	0	22.3	37	0	22.2	37.1	0	22.3	37	0	22.3	37	0	22.3	37	0	22.1	37.3	0	22.1	37.3	0	21.9
1996-02-01	22	37.2	0	21.8	37.1	0	21.9	37	0	21.8	37.1	0	21.9	36.8	0	21.9	37	0	21.9	37	0	21.8	37.1	0	21.9	36.8	0	21.9	37	0	21.7	37.2	0	21.9	37	0	21.9	37	0	21.9	37	0	21.8	37.3	0	21.8	37.3	0	21.6
1996-02-02	23.2	37.3	0	23.1	37	0	23	36.9	0	23.1	37	0	22.9	36.7	0	23	36.9	0	23	36.9	0	23.1	37	0	22.9	36.7	0	23	36.9	0	23.1	37.2	0	23	36.9	0	23	36.9	0	23	36.9	0	23.2	37.5	0	23.2	37.5	0	22.8
1996-02-03	22	37.5	0	21.7	36.8	0	21.8	36.7	0	21.7	36.8	0	21.8	36.4	0	21.8	36.7	0	21.8	36.7	0	21.7	36.8	0	21.8	36.4	0	21.8	36.7	0	21.7	37.1	0	21.8	36.7	0	21.8	36.7	0	21.8	36.7	0	21.9	37.9	0	21.9	37.9	0	21.7
1996-02-04	23.1	37.1	0	22.7	36.5	0	22.7	36.4	0	22.7	36.5	0	22.8	36.1	0	22.7	36.4	0	22.7	36.4	0	22.7	36.5	0	22.8	36.1	0	22.7	36.4	0	22.6	36.7	0	22.7	36.4	0	22.7	36.4	0	22.7	36.4	0	22.8	37.4	0	22.8	37.4	0	22.7
1996-02-05	23.3	37.3	0	22.9	36.9	0	22.9	36.7	0	22.9	36.9	0	23	36.4	0	22.9	36.7	0	22.9	36.7	0	22.9	36.9	0	23	36.4	0	22.9	36.7	0	22.8	37.2	0	22.9	36.7	0	22.9	36.7	0	22.9	36.7	0	23	37.7	0	23	37.7	0	22.9
1996-02-06	23.4	37.7	0	23.2	37.3	0	23.3	37.2	0	23.2	37.3	0	23.3	37	0	23.3	37.2	0	23.3	37.2	0	23.2	37.3	0	23.3	37	0	23.3	37.2	0	23.1	37.4	0	23.3	37.2	0	23.3	37.2	0	23.3	37.2	0	23.2	37.8	0	23.2	37.8	0	22.9
1996-02-07	22.3	36.3	0	22.1	35.9	0	22.2	35.8	0	22.1	35.9	0	22.2	35.6	0	22.2	35.8	0	22.2	35.8	0	22.1	35.9	0	22.2	35.6	0	22.2	35.8	0	22	36	0	22.2	35.8	0	22.2	35.8	0	22.2	35.8	0	21.9	36.4	0	21.9	36.4	0	21.8
1996-02-08	20	36.9	0	19.6	36.4	0	19.7	36.4	0	19.6	36.4	0	19.9	36.2	0	19.7	36.4	0	19.7	36.4	0	19.6	36.4	0	19.9	36.2	0	19.7	36.4	0	19.4	36.6	0	19.7	36.4	0	19.7	36.4	0	19.7	36.4	0	19.5	37	0	19.5	37	0	19.6
1996-02-09	20.7	36.6	0	20.3	36	0	20.4	35.9	0	20.3	36	0	20.6	35.7	0	20.4	35.9	0	20.4	35.9	0	20.3	36	0	20.6	35.7	0	20.4	35.9	0	20.1	36.2	0	20.4	35.9	0	20.4	35.9	0	20.4	35.9	0	20.3	36.7	0	20.3	36.7	0	20.3
1996-02-10	21.3	37.7	0	20.9	37.3	0	21.1	37.2	0	20.9	37.3	0	21.3	36.9	0	21.1	37.2	0	21.1	37.2	0	20.9	37.3	0	21.3	36.9	0	21.1	37.2	0	20.7	37.5	0	21.1	37.2	0	21.1	37.2	0	21.1	37.2	0	20.8	38	0	20.8	38	0	20.9
1996-02-11	22.5	37.1	0	22	36.7	0	22.1	36.6	0	22	36.7	0	22.2	36.4	0	22.1	36.6	0	22.1	36.6	0	22	36.7	0	22.2	36.4	0	22.1	36.6	0	21.8	36.8	0	22.1	36.6	0	22.1	36.6	0	22.1	36.6	0	22.1	37.3	0	22.1	37.3	0	22.1
1996-02-12	21.1	35.1	0	20.5	34.6	0	20.6	34.6	0	20.5	34.6	0	20.7	34.6	0	20.6	34.6	0	20.6	34.6	0	20.5	34.6	0	20.7	34.6	0	20.6	34.6	0	20.4	34.7	0	20.6	34.6	0	20.6	34.6	0	20.6	34.6	0	20.8	35.1	0	20.8	35.1	0	20.7
1996-02-13	21	34.5	0	20.4	34.1	0	20.5	34	0	20.4	34.1	0	20.5	33.9	0	20.5	34	0	20.5	34	0	20.4	34.1	0	20.5	33.9	0	20.5	34	0	20.3	34.2	0	20.5	34	0	20.5	34	0	20.5	34	0	20.7	34.6	0	20.7	34.6	0	20.7
1996-02-14	23.3	34.3	0	22.5	33.7	0	22.6	33.7	0	22.5	33.7	0	22.7	33.5	0	22.6	33.7	0	22.6	33.7	0	22.5	33.7	0	22.7	33.5	0	22.6	33.7	0	22.4	33.9	0	22.6	33.7	0	22.6	33.7	0	22.6	33.7	0	23	34.5	0.37	23	34.5	0.37	23
1996-02-15	21.6	35.1	0	21	34.5	0	21.1	34.4	0	21	34.5	0	21.2	34.1	0	21.1	34.4	0	21.1	34.4	0	21	34.5	0	21.2	34.1	0	21.1	34.4	0	21	34.7	0	21.1	34.4	0	21.1	34.4	0	21.1	34.4	0	21.4	35.4	0	21.4	35.4	0	21.3
1996-02-16	22.2	35.2	0	21.6	34.4	0.01	21.7	34.2	0.09	21.6	34.4	0.01	21.7	34	0.11	21.7	34.2	0.09	21.7	34.2	0.09	21.6	34.4	0.01	21.7	34	0.11	21.7	34.2	0.09	21.6	34.7	0	21.7	34.2	0.09	21.7	34.2	0.09	21.7	34.2	0.09	22	35.6	0	22	35.6	0	21.9
1996-02-17	22.8	36.3	0	22.4	35.6	0	22.4	35.6	0	22.4	35.6	0	22.4	35.4	0	22.4	35.6	0	22.4	35.6	0	22.4	35.6	0	22.4	35.4	0	22.4	35.6	0	22.4	35.8	0	22.4	35.6	0	22.4	35.6	0	22.4	35.6	0	22.6	36.5	0	22.6	36.5	0	22.4
1996-02-18	23	36	0	22.8	35.7	0	22.8	35.6	0	22.8	35.7	0	22.8	35.5	0	22.8	35.6	0	22.8	35.6	0	22.8	35.7	0	22.8	35.5	0	22.8	35.6	0	22.7	35.8	0	22.8	35.6	0	22.8	35.6	0	22.8	35.6	0	22.8	36.1	0	22.8	36.1	0	22.6
1996-02-19	23.2	35.7	0	23.1	35.6	0	23.1	35.5	0	23.1	35.6	0	23.1	35.4	0	23.1	35.5	0	23.1	35.5	0	23.1	35.6	0	23.1	35.4	0	23.1	35.5	0	23	35.6	0	23.1	35.5	0	23.1	35.5	0	23.1	35.5	0	23	35.7	0	23	35.7	0	22.7
1996-02-20	22.3	35.9	0	22.2	35.9	0	22.2	35.8	0	22.2	35.9	0	22.2	35.7	0	22.2	35.8	0	22.2	35.8	0	22.2	35.9	0	22.2	35.7	0	22.2	35.8	0	22.1	36	0	22.2	35.8	0	22.2	35.8	0	22.2	35.8	0	22	35.9	0	22	35.9	0	21.8
1996-02-21	21.4	35.8	0	21.2	35.6	0	21.3	35.5	0	21.2	35.6	0	21.4	35.3	0	21.3	35.5	0	21.3	35.5	0	21.2	35.6	0	21.4	35.3	0	21.3	35.5	0	21.1	35.7	0	21.3	35.5	0	21.3	35.5	0	21.3	35.5	0	21.1	35.8	0	21.1	35.8	0	20.9
1996-02-22	21.9	36.4	0	21.6	36.2	0	21.7	36	0	21.6	36.2	0	21.7	35.8	0	21.7	36	0	21.7	36	0	21.6	36.2	0	21.7	35.8	0	21.7	36	0	21.6	36.5	0	21.7	36	0	21.7	36	0	21.7	36	0	21.7	36.7	0	21.7	36.7	0	21.4
1996-02-23	21.5	37.6	0	21.4	37.3	0	21.4	37.1	0	21.4	37.3	0	21.4	36.9	0	21.4	37.1	0	21.4	37.1	0	21.4	37.3	0	21.4	36.9	0	21.4	37.1	0	21.3	37.4	0	21.4	37.1	0	21.4	37.1	0	21.4	37.1	0	21.3	37.8	0	21.3	37.8	0	21
1996-02-24	22.6	38.6	0	22.2	38	0	22.2	37.9	0	22.2	38	0	22.2	37.6	0	22.2	37.9	0	22.2	37.9	0	22.2	38	0	22.2	37.6	0	22.2	37.9	0	22.1	38.3	0	22.2	37.9	0	22.2	37.9	0	22.2	37.9	0	22.4	38.9	0	22.4	38.9	0	22.1
1996-02-25	22.7	38.4	0	22.3	37.9	0	22.3	37.7	0	22.3	37.9	0	22.3	37.4	0	22.3	37.7	0	22.3	37.7	0	22.3	37.9	0	22.3	37.4	0	22.3	37.7	0	22.3	38.2	0	22.3	37.7	0	22.3	37.7	0	22.3	37.7	0	22.5	38.8	0	22.5	38.8	0	22.3
1996-02-26	24.2	37.9	0	23.6	37.3	0	23.7	37.2	0	23.6	37.3	0	23.6	37	0	23.7	37.2	0	23.7	37.2	0	23.6	37.3	0	23.6	37	0	23.7	37.2	0	23.7	37.5	0	23.7	37.2	0	23.7	37.2	0	23.7	37.2	0	24.1	38.1	0	24.1	38.1	0	23.9
1996-02-27	23.6	36.5	0	23.2	35.8	0	23.2	35.8	0	23.2	35.8	0	23.2	35.7	0	23.2	35.8	0	23.2	35.8	0	23.2	35.8	0	23.2	35.7	0	23.2	35.8	0	23.1	36	0	23.2	35.8	0	23.2	35.8	0	23.2	35.8	0	23.5	36.7	0	23.5	36.7	0	23.3
1996-02-28	22.5	35.2	0	21.9	35	0	22	34.9	0	21.9	35	0	22.1	34.8	0	22	34.9	0	22	34.9	0	21.9	35	0	22.1	34.8	0	22	34.9	0	21.9	35	0	22	34.9	0	22	34.9	0	22	34.9	0	22.3	35.3	0	22.3	35.3	0	22.2
1996-02-29	22.6	34.7	0	22.1	34.4	0	22.2	34.4	0	22.1	34.4	0	22.3	34.3	0	22.2	34.4	0	22.2	34.4	0	22.1	34.4	0	22.3	34.3	0	22.2	34.4	0	21.9	34.5	0	22.2	34.4	0	22.2	34.4	0	22.2	34.4	0	22.2	34.6	0	22.2	34.6	0	22.2
1996-03-01	22.9	35.6	0.25	22.6	35.2	0	22.6	35.1	0	22.6	35.2	0	22.6	35	0	22.6	35.1	0	22.6	35.1	0	22.6	35.2	0	22.6	35	0	22.6	35.1	0	22.5	35.3	0	22.6	35.1	0	22.6	35.1	0	22.6	35.1	0	22.7	35.6	0.39	22.7	35.6	0.39	22.6
1996-03-02	22.5	37.2	0	22	36.7	0	22	36.5	0	22	36.7	0	22.1	36.3	0	22	36.5	0	22	36.5	0	22	36.7	0	22.1	36.3	0	22	36.5	0	21.9	36.9	0	22	36.5	0	22	36.5	0	22	36.5	0	22.3	37.5	0	22.3	37.5	0	22.2
1996-03-03	23.1	35.9	0	22.7	35.1	0.15	22.7	34.9	0	22.7	35.1	0.15	22.7	34.7	0	22.7	34.9	0	22.7	34.9	0	22.7	35.1	0.15	22.7	34.7	0	22.7	34.9	0	22.7	35.4	0	22.7	34.9	0	22.7	34.9	0	22.7	34.9	0	22.9	36.3	0	22.9	36.3	0	22.7
1996-03-04	23.6	36.4	0	23	35.4	0	23	35.3	0	23	35.4	0	22.9	35	0	23	35.3	0	23	35.3	0	23	35.4	0	22.9	35	0	23	35.3	0	23	35.7	0	23	35.3	0	23	35.3	0	23	35.3	0	23.5	36.7	0	23.5	36.7	0	23.2
1996-03-05	24.9	37.4	0	24.2	36.5	0	24.1	36.4	0	24.2	36.5	0	24	36.1	0	24.1	36.4	0	24.1	36.4	0	24.2	36.5	0	24	36.1	0	24.1	36.4	0	24.3	36.8	0	24.1	36.4	0	24.1	36.4	0	24.1	36.4	0	24.9	37.8	0	24.9	37.8	0	24.5
1996-03-06	25.6	36.6	0	25	35.9	0	24.9	35.8	0	25	35.9	0	24.8	35.7	0	24.9	35.8	0	24.9	35.8	0	25	35.9	0	24.8	35.7	0	24.9	35.8	0	25.1	36	0	24.9	35.8	0	24.9	35.8	0	24.9	35.8	0	25.7	36.8	0	25.7	36.8	0	25.3
1996-03-07	24.8	37.8	0	24.1	37.1	0	24.1	37	0	24.1	37.1	0	23.9	36.7	0	24.1	37	0	24.1	37	0	24.1	37.1	0	23.9	36.7	0	24.1	37	0	24.3	37.3	0	24.1	37	0	24.1	37	0	24.1	37	0	24.9	38.1	0	24.9	38.1	0	24.5
1996-03-08	25.3	36.6	0	24.6	35.7	0	24.6	35.6	0	24.6	35.7	0	24.4	35.3	0	24.6	35.6	0	24.6	35.6	0	24.6	35.7	0	24.4	35.3	0	24.6	35.6	0	24.7	36.1	0	24.6	35.6	0	24.6	35.6	0	24.6	35.6	0	25.4	37.1	0	25.4	37.1	0	24.9
1996-03-09	25.5	35.6	0	25.1	34.8	0	25.1	34.7	0.09	25.1	34.8	0	25	34.6	0	25.1	34.7	0.09	25.1	34.7	0.09	25.1	34.8	0	25	34.6	0	25.1	34.7	0.09	25.1	34.9	0	25.1	34.7	0.09	25.1	34.7	0.09	25.1	34.7	0.09	25.5	35.8	0	25.5	35.8	0	25.2
1996-03-10	24.7	34.2	2.52	24.1	33.3	2.26	24.1	33.2	2.46	24.1	33.3	2.26	24.1	33	3.39	24.1	33.2	2.46	24.1	33.2	2.46	24.1	33.3	2.26	24.1	33	3.39	24.1	33.2	2.46	24.1	33.6	0.63	24.1	33.2	2.46	24.1	33.2	2.46	24.1	33.2	2.46	24.6	34.5	0.65	24.6	34.5	0.65	24.4
1996-03-11	24.5	35.5	2.26	23.7	33.9	0	23.7	33.9	0	23.7	33.9	0	23.7	33.7	0	23.7	33.9	0	23.7	33.9	0	23.7	33.9	0	23.7	33.7	0	23.7	33.9	0	23.8	34.3	0	23.7	33.9	0	23.7	33.9	0	23.7	33.9	0	24.5	35.9	1.15	24.5	35.9	1.15	24.2
1996-03-12	25.4	35.3	0	24.4	34.4	0	24.5	34.4	0	24.4	34.4	0	24.4	34.3	0	24.5	34.4	0	24.5	34.4	0	24.4	34.4	0	24.4	34.3	0	24.5	34.4	0	24.5	34.6	0	24.5	34.4	0	24.5	34.4	0	24.5	34.4	0	25.3	35.4	0	25.3	35.4	0	25.1
1996-03-13	24.1	35.1	0	23	34.3	0	23.2	34.4	0	23	34.3	0	23.2	34.3	0	23.2	34.4	0	23.2	34.4	0	23	34.3	0	23.2	34.3	0	23.2	34.4	0	23	34.4	0	23.2	34.4	0	23.2	34.4	0	23.2	34.4	0	23.9	35.1	0	23.9	35.1	0	23.8
1996-03-14	23.3	35.3	0	22.6	34.9	0	22.8	34.9	0	22.6	34.9	0	22.8	34.8	0	22.8	34.9	0	22.8	34.9	0	22.6	34.9	0	22.8	34.8	0	22.8	34.9	0	22.5	35	0	22.8	34.9	0	22.8	34.9	0	22.8	34.9	0	23.1	35.4	0	23.1	35.4	0	23.1
1996-03-15	23.3	35.1	0	22.5	34.6	0	22.6	34.6	0	22.5	34.6	0	22.6	34.6	0	22.6	34.6	0	22.6	34.6	0	22.5	34.6	0	22.6	34.6	0	22.6	34.6	0	22.5	34.7	0	22.6	34.6	0	22.6	34.6	0	22.6	34.6	0	23.2	35.1	0	23.2	35.1	0	23
1996-03-16	23.2	36.9	0	22.7	36.5	0	22.8	36.5	0	22.7	36.5	0	22.8	36.3	0	22.8	36.5	0	22.8	36.5	0	22.7	36.5	0	22.8	36.3	0	22.8	36.5	0	22.6	36.7	0	22.8	36.5	0	22.8	36.5	0	22.8	36.5	0	22.9	37	0	22.9	37	0	22.8
1996-03-17	24.3	38.2	0	24	37.9	0	24.1	37.7	0	24	37.9	0	24.1	37.5	0	24.1	37.7	0	24.1	37.7	0	24	37.9	0	24.1	37.5	0	24.1	37.7	0	23.8	38.1	0	24.1	37.7	0	24.1	37.7	0	24.1	37.7	0	24.1	38.5	0	24.1	38.5	0	24
1996-03-18	24.3	39	0	23.8	38.7	0	23.9	38.5	0	23.8	38.7	0	23.8	38.2	0	23.9	38.5	0	23.9	38.5	0	23.8	38.7	0	23.8	38.2	0	23.9	38.5	0	23.8	39	0	23.9	38.5	0	23.9	38.5	0	23.9	38.5	0	24.2	39.3	0	24.2	39.3	0	24
1996-03-19	23.8	38.4	0	23.4	38	0	23.5	37.9	0	23.4	38	0	23.5	37.6	0	23.5	37.9	0	23.5	37.9	0	23.4	38	0	23.5	37.6	0	23.5	37.9	0	23.3	38.3	0	23.5	37.9	0	23.5	37.9	0	23.5	37.9	0	23.6	38.7	0	23.6	38.7	0	23.4
1996-03-20	24.2	38.3	0	23.7	38	0	23.8	37.8	0	23.7	38	0	23.8	37.6	0	23.8	37.8	0	23.8	37.8	0	23.7	38	0	23.8	37.6	0	23.8	37.8	0	23.7	38.2	0	23.8	37.8	0	23.8	37.8	0	23.8	37.8	0	24	38.6	0	24	38.6	0	23.8
1996-03-21	24.1	38.1	0	23.6	37.7	0	23.6	37.5	0	23.6	37.7	0	23.5	37.3	0	23.6	37.5	0	23.6	37.5	0	23.6	37.7	0	23.5	37.3	0	23.6	37.5	0	23.7	38	0	23.6	37.5	0	23.6	37.5	0	23.6	37.5	0	24.2	38.5	0	24.2	38.5	0	23.8
1996-03-22	23.5	38.5	0	23.3	38.1	0	23.3	37.9	0	23.3	38.1	0	23.2	37.7	0	23.3	37.9	0	23.3	37.9	0	23.3	38.1	0	23.2	37.7	0	23.3	37.9	0	23.3	38.4	0.07	23.3	37.9	0	23.3	37.9	0	23.3	37.9	0	23.5	38.8	0	23.5	38.8	0	23.2
1996-03-23	23.9	38.8	0	23.5	38.4	0	23.5	38.1	0	23.5	38.4	0	23.4	37.7	0	23.5	38.1	0	23.5	38.1	0	23.5	38.4	0	23.4	37.7	0	23.5	38.1	0	23.5	38.8	0	23.5	38.1	0	23.5	38.1	0	23.5	38.1	0	23.8	39.4	0	23.8	39.4	0	23.5
1996-03-24	23.9	38.4	0	23.4	38	0	23.4	37.7	0	23.4	38	0	23.3	37.3	0	23.4	37.7	0	23.4	37.7	0	23.4	38	0	23.3	37.3	0	23.4	37.7	0	23.4	38.4	0	23.4	37.7	0	23.4	37.7	0	23.4	37.7	0	23.9	38.9	0	23.9	38.9	0	23.6
1996-03-25	25	37.6	2.57	24.5	37.3	0	24.5	37	0	24.5	37.3	0	24.4	36.7	0	24.5	37	0	24.5	37	0	24.5	37.3	0	24.4	36.7	0	24.5	37	0	24.7	37.6	3.9	24.5	37	0	24.5	37	0	24.5	37	0	25.1	38	3.06	25.1	38	3.06	24.7
1996-03-26	24.2	37.2	0	23.7	36.9	0	23.7	36.7	0	23.7	36.9	0	23.6	36.5	0	23.7	36.7	0	23.7	36.7	0	23.7	36.9	0	23.6	36.5	0	23.7	36.7	0	23.8	37.2	0	23.7	36.7	0	23.7	36.7	0	23.7	36.7	0	24.2	37.5	0.79	24.2	37.5	0.79	23.8
1996-03-27	25.1	38.4	0	24.7	38.1	0	24.7	37.8	0	24.7	38.1	0	24.6	37.4	0	24.7	37.8	0	24.7	37.8	0	24.7	38.1	0	24.6	37.4	0	24.7	37.8	0	24.8	38.5	0	24.7	37.8	0	24.7	37.8	0	24.7	37.8	0	25.1	39	0	25.1	39	0	24.7
1996-03-28	25.8	38.9	0	25.3	38.5	0	25.3	38.1	0	25.3	38.5	0	25.2	37.7	0	25.3	38.1	0	25.3	38.1	0	25.3	38.5	0	25.2	37.7	0	25.3	38.1	0	25.4	38.9	0	25.3	38.1	0	25.3	38.1	0	25.3	38.1	0	25.8	39.5	0	25.8	39.5	0	25.4
1996-03-29	27.2	39	0	26.6	38.6	0	26.5	38.2	0	26.6	38.6	0	26.2	37.7	0	26.5	38.2	0	26.5	38.2	0	26.6	38.6	0	26.2	37.7	0	26.5	38.2	0	26.9	39.1	0	26.5	38.2	0	26.5	38.2	0	26.5	38.2	0	27.5	39.7	0	27.5	39.7	0	26.9
1996-03-30	25.5	39.3	0.4	24.7	39	0	24.6	38.7	0	24.7	39	0	24.5	38.3	0	24.6	38.7	0	24.6	38.7	0	24.7	39	0	24.5	38.3	0	24.6	38.7	0	24.9	39.3	0	24.6	38.7	0	24.6	38.7	0	24.6	38.7	0	25.7	39.8	0	25.7	39.8	0	25.2
1996-03-31	24.4	39.1	0	24.1	38.7	0	24.1	38.4	0	24.1	38.7	0	24	37.9	0	24.1	38.4	0	24.1	38.4	0	24.1	38.7	0	24	37.9	0	24.1	38.4	0	24.1	39.2	0	24.1	38.4	0	24.1	38.4	0	24.1	38.4	0	24.3	39.7	0	24.3	39.7	0	24
1996-04-01	25.4	38.7	0	24.9	38.1	0	24.9	37.9	0	24.9	38.1	0	24.8	37.5	0	24.9	37.9	0	24.9	37.9	0	24.9	38.1	0	24.8	37.5	0	24.9	37.9	0	24.9	38.6	0	24.9	37.9	0	24.9	37.9	0	24.9	37.9	0	25.3	39.2	0	25.3	39.2	0	25.1
1996-04-02	25.2	38.7	0	24.7	38.2	0	24.7	37.9	0	24.7	38.2	0	24.7	37.5	0	24.7	37.9	0	24.7	37.9	0	24.7	38.2	0	24.7	37.5	0	24.7	37.9	0	24.7	38.6	0	24.7	37.9	0	24.7	37.9	0	24.7	37.9	0	25.1	39.2	0	25.1	39.2	0	24.9
1996-04-03	24.8	37.6	0.48	24.4	37.3	0	24.3	37	0	24.4	37.3	0	24.2	36.5	0	24.3	37	0	24.3	37	0	24.4	37.3	0	24.2	36.5	0	24.3	37	0	24.4	37.8	0	24.3	37	0	24.3	37	0	24.3	37	0	24.8	38.3	0.27	24.8	38.3	0.27	24.4
1996-04-04	25.4	38.8	2.48	25	38.4	0.38	24.9	38.1	2.02	25	38.4	0.38	24.8	37.7	4.71	24.9	38.1	2.02	24.9	38.1	2.02	25	38.4	0.38	24.8	37.7	4.71	24.9	38.1	2.02	25.1	38.8	0	24.9	38.1	2.02	24.9	38.1	2.02	24.9	38.1	2.02	25.5	39.4	1.42	25.5	39.4	1.42	25
1996-04-05	24	37.2	2.21	23.5	36.7	2.68	23.5	36.4	2.67	23.5	36.7	2.68	23.3	36.1	4.92	23.5	36.4	2.67	23.5	36.4	2.67	23.5	36.7	2.68	23.3	36.1	4.92	23.5	36.4	2.67	23.6	37.1	1.81	23.5	36.4	2.67	23.5	36.4	2.67	23.5	36.4	2.67	24.1	37.8	2.09	24.1	37.8	2.09	23.7
1996-04-06	24.2	38.3	2.78	23.9	37.9	2.73	23.9	37.7	5.11	23.9	37.9	2.73	23.8	37.3	6.28	23.9	37.7	5.11	23.9	37.7	5.11	23.9	37.9	2.73	23.8	37.3	6.28	23.9	37.7	5.11	23.9	38.3	1.63	23.9	37.7	5.11	23.9	37.7	5.11	23.9	37.7	5.11	24.2	38.9	2.86	24.2	38.9	2.86	23.9
1996-04-07	24.1	37.7	7.14	23.7	37.4	4.17	23.7	37	3.47	23.7	37.4	4.17	23.6	36.6	5.47	23.7	37	3.47	23.7	37	3.47	23.7	37.4	4.17	23.6	36.6	5.47	23.7	37	3.47	23.7	37.7	2.29	23.7	37	3.47	23.7	37	3.47	23.7	37	3.47	24	38.3	3.65	24	38.3	3.65	23.7
1996-04-08	24.7	39.1	0	24.3	38.7	0	24.4	38.4	0	24.3	38.7	0	24.4	38	0	24.4	38.4	0	24.4	38.4	0	24.3	38.7	0	24.4	38	0	24.4	38.4	0	24.3	39	0	24.4	38.4	0	24.4	38.4	0	24.4	38.4	0	24.6	39.6	0	24.6	39.6	0	24.4
1996-04-09	24.5	37.5	0	23.8	37.3	0	23.9	37.1	0	23.8	37.3	0	23.8	36.8	0	23.9	37.1	0	23.9	37.1	0	23.8	37.3	0	23.8	36.8	0	23.9	37.1	0	23.9	37.6	0	23.9	37.1	0	23.9	37.1	0	23.9	37.1	0	24.5	37.9	0	24.5	37.9	0	24.2
1996-04-10	25	37.1	0	24.7	36.8	0	24.6	36.6	0	24.7	36.8	0	24.6	36.3	0	24.6	36.6	0	24.6	36.6	0	24.7	36.8	0	24.6	36.3	0	24.6	36.6	0	24.7	37	0	24.6	36.6	0	24.6	36.6	0	24.6	36.6	0	25	37.4	0	25	37.4	0	24.7
1996-04-11	23.6	37	0	23.4	36.4	0	23.4	36.2	0	23.4	36.4	0	23.4	35.8	0	23.4	36.2	0	23.4	36.2	0	23.4	36.4	0	23.4	35.8	0	23.4	36.2	0	23.3	36.7	0	23.4	36.2	0	23.4	36.2	0	23.4	36.2	0	23.5	37.4	0	23.5	37.4	0	23.2
1996-04-12	23.6	36.5	0	23.3	35.9	0	23.3	35.7	0	23.3	35.9	0	23.3	35.4	0	23.3	35.7	0	23.3	35.7	0	23.3	35.9	0	23.3	35.4	0	23.3	35.7	0	23.3	36.2	0	23.3	35.7	0	23.3	35.7	0	23.3	35.7	0	23.4	36.9	0	23.4	36.9	0	23.2
1996-04-13	25.7	36.9	0	25.2	36.1	0	25.3	35.9	0	25.2	36.1	0	25.2	35.6	0	25.3	35.9	0	25.3	35.9	0	25.2	36.1	0	25.2	35.6	0	25.3	35.9	0	25.2	36.5	0	25.3	35.9	0	25.3	35.9	0	25.3	35.9	0	25.6	37.4	0	25.6	37.4	0	25.4
1996-04-14	25.6	36.6	4.32	24.6	35.8	0	24.6	35.6	0	24.6	35.8	0	24.5	35.3	2.03	24.6	35.6	0	24.6	35.6	0	24.6	35.8	0	24.5	35.3	2.03	24.6	35.6	0	24.9	36.2	0	24.6	35.6	0	24.6	35.6	0	24.6	35.6	0	25.7	37.1	4.7	25.7	37.1	4.7	25.3
1996-04-15	23.8	33.7	0.58	23.1	34.1	0	23.1	33.7	0	23.1	34.1	0	22.9	33.3	0	23.1	33.7	0	23.1	33.7	0	23.1	34.1	0	22.9	33.3	0	23.1	33.7	0	23.3	34.4	0	23.1	33.7	0	23.1	33.7	0	23.1	33.7	0	23.9	34.2	0	23.9	34.2	0	23.5
1996-04-16	25.4	37	0	25.1	37	0	25	36.7	0	25.1	37	0	24.8	36.4	0.56	25	36.7	0	25	36.7	0	25.1	37	0	24.8	36.4	0.56	25	36.7	0	25.2	37.2	0	25	36.7	0	25	36.7	0	25	36.7	0	25.6	37.4	0	25.6	37.4	0	25.1
1996-04-17	24.2	36.6	4.35	23.6	36.8	0	23.6	36.4	0	23.6	36.8	0	23.5	36	0	23.6	36.4	0	23.6	36.4	0	23.6	36.8	0	23.5	36	0	23.6	36.4	0	23.7	37.1	0	23.6	36.4	0	23.6	36.4	0	23.6	36.4	0	24.2	37.2	1.35	24.2	37.2	1.35	23.9
1996-04-18	25.6	38.3	0	25.1	38.5	0	25	38.1	0	25.1	38.5	0	25	37.5	0	25	38.1	0	25	38.1	0	25.1	38.5	0	25	37.5	0	25	38.1	0	25.2	39	0	25	38.1	0	25	38.1	0	25	38.1	0	25.7	38.9	0	25.7	38.9	0	25.3
1996-04-19	25.1	36.6	0.3	24.8	36.9	0	24.7	36.5	0	24.8	36.9	0	24.5	36.1	0	24.7	36.5	0	24.7	36.5	0	24.8	36.9	0	24.5	36.1	0	24.7	36.5	0	24.9	37.2	0	24.7	36.5	0	24.7	36.5	0	24.7	36.5	0	25.3	37.1	1.92	25.3	37.1	1.92	24.7
1996-04-20	26.2	36.9	0	26.1	36.7	0	25.9	36.4	0	26.1	36.7	0	25.8	36	0	25.9	36.4	0	25.9	36.4	0	26.1	36.7	0	25.8	36	0	25.9	36.4	0	26.3	37.1	0	25.9	36.4	0	25.9	36.4	0	25.9	36.4	0	26.5	37.5	0	26.5	37.5	0	25.9
1996-04-21	25.6	37.5	0	25	37	0	24.9	36.7	0	25	37	0	24.8	36.4	0	24.9	36.7	0	24.9	36.7	0	25	37	0	24.8	36.4	0	24.9	36.7	0	25.1	37.3	0	24.9	36.7	0	24.9	36.7	0	24.9	36.7	0	25.7	38	0.34	25.7	38	0.34	25.3
1996-04-22	24.2	35.6	9.43	23.5	35.2	0	23.5	34.9	0	23.5	35.2	0	23.4	34.6	1.49	23.5	34.9	0	23.5	34.9	0	23.5	35.2	0	23.4	34.6	1.49	23.5	34.9	0	23.6	35.5	0.3	23.5	34.9	0	23.5	34.9	0	23.5	34.9	0	24.2	36.1	4.7	24.2	36.1	4.7	23.9
1996-04-23	25.2	37.5	0	24.9	37.3	0	24.8	36.9	0	24.9	37.3	0	24.6	36.4	1.15	24.8	36.9	0	24.8	36.9	0	24.9	37.3	0	24.6	36.4	1.15	24.8	36.9	0	25.1	37.8	0	24.8	36.9	0	24.8	36.9	0	24.8	36.9	0	25.4	38.2	0	25.4	38.2	0	24.8
1996-04-24	26	37	0	25.5	36.7	0	25.4	36.4	0	25.5	36.7	0	25.2	36	1.99	25.4	36.4	0	25.4	36.4	0	25.5	36.7	0	25.2	36	1.99	25.4	36.4	0	25.7	37.1	0	25.4	36.4	0	25.4	36.4	0	25.4	36.4	0	26.3	37.6	2.72	26.3	37.6	2.72	25.7
1996-04-25	25.3	38.4	0	24.6	38	0	24.5	37.6	0	24.6	38	0	24.3	37.2	0	24.5	37.6	0	24.5	37.6	0	24.6	38	0	24.3	37.2	0	24.5	37.6	0	24.8	38.5	0	24.5	37.6	0	24.5	37.6	0	24.5	37.6	0	25.5	39.1	0	25.5	39.1	0	25
1996-04-26	26.4	38.1	0	25.9	37.8	0	25.9	37.5	0	25.9	37.8	0	25.7	37.1	0	25.9	37.5	0	25.9	37.5	0	25.9	37.8	0	25.7	37.1	0	25.9	37.5	0	26	38.1	0	25.9	37.5	0	25.9	37.5	0	25.9	37.5	0	26.5	38.7	0	26.5	38.7	0	26.1
1996-04-27	25.8	38.2	5.06	25.3	38	4.26	25.3	37.7	5.1	25.3	38	4.26	25.1	37.2	5.54	25.3	37.7	5.1	25.3	37.7	5.1	25.3	38	4.26	25.1	37.2	5.54	25.3	37.7	5.1	25.5	38.4	5.93	25.3	37.7	5.1	25.3	37.7	5.1	25.3	37.7	5.1	25.9	38.8	3.97	25.9	38.8	3.97	25.5
1996-04-28	25.3	36.2	3.73	25.1	36	2.21	24.9	35.6	2	25.1	36	2.21	24.6	35.2	3.05	24.9	35.6	2	24.9	35.6	2	25.1	36	2.21	24.6	35.2	3.05	24.9	35.6	2	25.3	36.4	3.83	24.9	35.6	2	24.9	35.6	2	24.9	35.6	2	25.7	36.8	4.75	25.7	36.8	4.75	24.9
1996-04-29	26.1	39	0	25.6	38.9	0	25.6	38.5	0	25.6	38.9	0	25.5	38.1	0	25.6	38.5	0	25.6	38.5	0	25.6	38.9	0	25.5	38.1	0	25.6	38.5	0	25.7	39.3	0	25.6	38.5	0	25.6	38.5	0	25.6	38.5	0	26.2	39.7	0	26.2	39.7	0	25.8
1996-04-30	25.7	37.9	0.11	25.1	37.7	2.81	25	37.3	3.34	25.1	37.7	2.81	24.8	36.9	5.48	25	37.3	3.34	25	37.3	3.34	25.1	37.7	2.81	24.8	36.9	5.48	25	37.3	3.34	25.4	38.1	0	25	37.3	3.34	25	37.3	3.34	25	37.3	3.34	26	38.6	0	26	38.6	0	25.4
1996-05-01	26.6	38.6	0	26.1	38.4	0	26.1	38.1	0	26.1	38.4	0	25.9	37.7	0	26.1	38.1	0	26.1	38.1	0	26.1	38.4	0	25.9	37.7	0	26.1	38.1	0	26.2	38.8	0	26.1	38.1	0	26.1	38.1	0	26.1	38.1	0	26.7	39.2	0	26.7	39.2	0	26.3
1996-05-02	24.1	39	0	23.7	38.9	0	23.7	38.5	0	23.7	38.9	0	23.6	38	0	23.7	38.5	0	23.7	38.5	0	23.7	38.9	0	23.6	38	0	23.7	38.5	0	23.8	39.3	0	23.7	38.5	0	23.7	38.5	0	23.7	38.5	0	24.1	39.7	0	24.1	39.7	0	23.7
1996-05-03	25.3	39.4	0	24.9	39.4	0	24.8	39	0	24.9	39.4	0	24.8	38.7	0	24.8	39	0	24.8	39	0	24.9	39.4	0	24.8	38.7	0	24.8	39	0	24.9	39.7	0	24.8	39	0	24.8	39	0	24.8	39	0	25.3	39.9	0	25.3	39.9	0	24.9
1996-05-04	25.5	39.7	0	25.2	39.5	0	25.2	39.2	0	25.2	39.5	0	25.1	38.8	0	25.2	39.2	0	25.2	39.2	0	25.2	39.5	0	25.1	38.8	0	25.2	39.2	0	25.2	39.8	0	25.2	39.2	0	25.2	39.2	0	25.2	39.2	0	25.5	40.2	0	25.5	40.2	0	25.2
1996-05-05	25.4	39.7	0	25.2	39.6	0	25.2	39.2	0	25.2	39.6	0	25.1	38.7	0	25.2	39.2	0	25.2	39.2	0	25.2	39.6	0	25.1	38.7	0	25.2	39.2	0	25.3	40.1	0	25.2	39.2	0	25.2	39.2	0	25.2	39.2	0	25.5	40.5	0	25.5	40.5	0	25.1
1996-05-06	26.3	39.5	0	26.2	40.1	0	26	39.5	0	26.2	40.1	0	25.9	39	0	26	39.5	0	26	39.5	0	26.2	40.1	0	25.9	39	0	26	39.5	0	26.3	40.5	0	26	39.5	0	26	39.5	0	26	39.5	0	26.5	40.4	0	26.5	40.4	0	26
1996-05-07	26.6	38.6	0	26.2	38.4	0	26.1	38	0	26.2	38.4	0	26	37.4	0	26.1	38	0	26.1	38	0	26.2	38.4	0	26	37.4	0	26.1	38	0	26.4	38.9	0	26.1	38	0	26.1	38	0	26.1	38	0	26.7	39.4	0	26.7	39.4	0	26.2
1996-05-08	25.6	35.8	4.62	25.3	35.4	2.89	25.1	35	2.67	25.3	35.4	2.89	24.8	34.5	2.13	25.1	35	2.67	25.1	35	2.67	25.3	35.4	2.89	24.8	34.5	2.13	25.1	35	2.67	25.6	36	5.12	25.1	35	2.67	25.1	35	2.67	25.1	35	2.67	25.9	36.6	1.64	25.9	36.6	1.64	25.2
1996-05-09	25.5	35.9	0	25	35.6	1.44	24.9	35.2	1.75	25	35.6	1.44	24.7	34.9	1.75	24.9	35.2	1.75	24.9	35.2	1.75	25	35.6	1.44	24.7	34.9	1.75	24.9	35.2	1.75	25.1	36	0	24.9	35.2	1.75	24.9	35.2	1.75	24.9	35.2	1.75	25.6	36.6	0	25.6	36.6	0	25.1
1996-05-10	25.3	36.9	1.96	25.1	37.4	0	25	37.1	0.07	25.1	37.4	0	24.9	36.8	0.36	25	37.1	0.07	25	37.1	0.07	25.1	37.4	0	24.9	36.8	0.36	25	37.1	0.07	25.3	37.5	0	25	37.1	0.07	25	37.1	0.07	25	37.1	0.07	25.5	37.3	2.42	25.5	37.3	2.42	24.9
1996-05-11	24.7	36.8	3.71	24.4	37.2	2.65	24.3	36.7	3.19	24.4	37.2	2.65	24.1	36.2	3.36	24.3	36.7	3.19	24.3	36.7	3.19	24.4	37.2	2.65	24.1	36.2	3.36	24.3	36.7	3.19	24.6	37.7	2.62	24.3	36.7	3.19	24.3	36.7	3.19	24.3	36.7	3.19	25	37.6	4.47	25	37.6	4.47	24.3
1996-05-12	27.5	38.9	0.19	27.1	38.6	0.81	27	38.2	1.24	27.1	38.6	0.81	26.8	37.6	1.98	27	38.2	1.24	27	38.2	1.24	27.1	38.6	0.81	26.8	37.6	1.98	27	38.2	1.24	27.3	39.2	0	27	38.2	1.24	27	38.2	1.24	27	38.2	1.24	27.8	39.7	0	27.8	39.7	0	27.2
1996-05-13	26.5	38.7	3.07	26	38.4	2.38	25.8	37.9	0.55	26	38.4	2.38	25.6	37.3	0.41	25.8	37.9	0.55	25.8	37.9	0.55	26	38.4	2.38	25.6	37.3	0.41	25.8	37.9	0.55	26.3	39	6.71	25.8	37.9	0.55	25.8	37.9	0.55	25.8	37.9	0.55	26.8	39.7	3.58	26.8	39.7	3.58	26.2
1996-05-14	25	36.5	4.08	24.6	36.1	6.88	24.5	35.6	5.66	24.6	36.1	6.88	24.3	35	3.81	24.5	35.6	5.66	24.5	35.6	5.66	24.6	36.1	6.88	24.3	35	3.81	24.5	35.6	5.66	24.8	36.8	7.86	24.5	35.6	5.66	24.5	35.6	5.66	24.5	35.6	5.66	25.2	37.4	8.13	25.2	37.4	8.13	24.6
1996-05-15	26.6	37.2	3.36	26.4	37.5	0	26.2	37	0	26.4	37.5	0	26	36.6	0	26.2	37	0	26.2	37	0	26.4	37.5	0	26	36.6	0	26.2	37	0	26.6	38	0	26.2	37	0	26.2	37	0	26.2	37	0	26.9	37.8	0.59	26.9	37.8	0.59	26.2
1996-05-16	25.7	37.3	0	25.3	37.4	0	25.2	36.9	0.76	25.3	37.4	0	25	36.4	0.29	25.2	36.9	0.76	25.2	36.9	0.76	25.3	37.4	0	25	36.4	0.29	25.2	36.9	0.76	25.6	37.9	0	25.2	36.9	0.76	25.2	36.9	0.76	25.2	36.9	0.76	26	38.1	0.69	26	38.1	0.69	25.3
1996-05-17	25.1	37.3	3.34	24.8	37.4	4.61	24.6	37	4.84	24.8	37.4	4.61	24.4	36.5	3.75	24.6	37	4.84	24.6	37	4.84	24.8	37.4	4.61	24.4	36.5	3.75	24.6	37	4.84	24.9	37.9	7.75	24.6	37	4.84	24.6	37	4.84	24.6	37	4.84	25.3	38.1	5.32	25.3	38.1	5.32	24.7
1996-05-18	26.4	38.5	0	26	38.4	5.3	25.8	37.9	1.73	26	38.4	5.3	25.6	37.4	1.95	25.8	37.9	1.73	25.8	37.9	1.73	26	38.4	5.3	25.6	37.4	1.95	25.8	37.9	1.73	26.2	39	4.57	25.8	37.9	1.73	25.8	37.9	1.73	25.8	37.9	1.73	26.7	39.4	0	26.7	39.4	0	26.1
1996-05-19	27.1	38.1	8.45	26.9	38	5.33	26.6	37.5	4.66	26.9	38	5.33	26.3	37	2.23	26.6	37.5	4.66	26.6	37.5	4.66	26.9	38	5.33	26.3	37	2.23	26.6	37.5	4.66	27.2	38.5	7.88	26.6	37.5	4.66	26.6	37.5	4.66	26.6	37.5	4.66	27.5	38.9	9.01	27.5	38.9	9.01	26.7
1996-05-20	23.9	33.8	4.25	23.9	33.4	5.12	23.7	32.9	5.49	23.9	33.4	5.12	23.4	32.3	6.02	23.7	32.9	5.49	23.7	32.9	5.49	23.9	33.4	5.12	23.4	32.3	6.02	23.7	32.9	5.49	24.2	34.1	4.82	23.7	32.9	5.49	23.7	32.9	5.49	23.7	32.9	5.49	24.2	34.8	4.06	24.2	34.8	4.06	23.4
1996-05-21	25	36.6	0	24.9	36.7	0	24.7	36.3	0	24.9	36.7	0	24.6	35.8	0	24.7	36.3	0	24.7	36.3	0	24.9	36.7	0	24.6	35.8	0	24.7	36.3	0	25	37.1	0	24.7	36.3	0	24.7	36.3	0	24.7	36.3	0	25.2	37.2	0	25.2	37.2	0	24.6
1996-05-22	25.9	37.4	0.16	25.6	37.3	0	25.5	36.9	0.87	25.6	37.3	0	25.3	36.4	1.46	25.5	36.9	0.87	25.5	36.9	0.87	25.6	37.3	0	25.3	36.4	1.46	25.5	36.9	0.87	25.8	37.9	0	25.5	36.9	0.87	25.5	36.9	0.87	25.5	36.9	0.87	26.1	38.2	0	26.1	38.2	0	25.5
1996-05-23	25.4	36.1	3.11	25.1	36	2.02	24.9	35.6	2.37	25.1	36	2.02	24.7	35.1	1.25	24.9	35.6	2.37	24.9	35.6	2.37	25.1	36	2.02	24.7	35.1	1.25	24.9	35.6	2.37	25.3	36.5	1.67	24.9	35.6	2.37	24.9	35.6	2.37	24.9	35.6	2.37	25.7	36.8	2.12	25.7	36.8	2.12	25
1996-05-24	24.9	35.6	2.3	24.6	35.7	1.64	24.5	35.4	2.13	24.6	35.7	1.64	24.4	35.1	1.05	24.5	35.4	2.13	24.5	35.4	2.13	24.6	35.7	1.64	24.4	35.1	1.05	24.5	35.4	2.13	24.7	36	1.44	24.5	35.4	2.13	24.5	35.4	2.13	24.5	35.4	2.13	25	36	3.3	25	36	3.3	24.5
1996-05-25	24.7	35.1	2.61	24.2	34.8	2.36	24.2	34.4	1.03	24.2	34.8	2.36	24.1	34	2.64	24.2	34.4	1.03	24.2	34.4	1.03	24.2	34.8	2.36	24.1	34	2.64	24.2	34.4	1.03	24.3	35.3	4.21	24.2	34.4	1.03	24.2	34.4	1.03	24.2	34.4	1.03	24.7	35.8	2.04	24.7	35.8	2.04	24.4
1996-05-26	24.4	33.3	17.81	24	33.1	20.72	23.9	32.9	18.35	24	33.1	20.72	23.8	32.8	17.26	23.9	32.9	18.35	23.9	32.9	18.35	24	33.1	20.72	23.8	32.8	17.26	23.9	32.9	18.35	24.1	33.3	21.58	23.9	32.9	18.35	23.9	32.9	18.35	23.9	32.9	18.35	24.6	33.6	15.58	24.6	33.6	15.58	24.1
1996-05-27	24.1	32.1	2.32	24.3	32.2	10.11	24.1	31.8	9	24.3	32.2	10.11	23.9	31.4	6.25	24.1	31.8	9	24.1	31.8	9	24.3	32.2	10.11	23.9	31.4	6.25	24.1	31.8	9	24.4	32.5	10.41	24.1	31.8	9	24.1	31.8	9	24.1	31.8	9	24.2	32.8	1.4	24.2	32.8	1.4	23.6
1996-05-28	24.2	32.9	8.02	24	32.4	4.84	23.9	32	4.59	24	32.4	4.84	23.7	31.4	3.49	23.9	32	4.59	23.9	32	4.59	24	32.4	4.84	23.7	31.4	3.49	23.9	32	4.59	24.2	33	11.04	23.9	32	4.59	23.9	32	4.59	23.9	32	4.59	24.5	33.8	19.82	24.5	33.8	19.82	23.8
1996-05-29	24.5	33.1	4.59	24	32.8	2.8	23.9	32.4	0.34	24	32.8	2.8	23.7	32	0	23.9	32.4	0.34	23.9	32.4	0.34	24	32.8	2.8	23.7	32	0	23.9	32.4	0.34	24.2	33.3	6	23.9	32.4	0.34	23.9	32.4	0.34	23.9	32.4	0.34	24.7	33.9	5.62	24.7	33.9	5.62	24.2
1996-05-30	23	32.1	3.93	22.7	31.4	8.2	22.5	31	5	22.7	31.4	8.2	22.3	30.5	6.75	22.5	31	5	22.5	31	5	22.7	31.4	8.2	22.3	30.5	6.75	22.5	31	5	23	32	21.58	22.5	31	5	22.5	31	5	22.5	31	5	23.4	33.1	3.27	23.4	33.1	3.27	22.7
1996-05-31	24.3	34.4	4.59	24.1	34.7	0	24	34.2	0	24.1	34.7	0	23.8	33.8	0	24	34.2	0	24	34.2	0	24.1	34.7	0	23.8	33.8	0	24	34.2	0	24.2	35.1	0	24	34.2	0	24	34.2	0	24	34.2	0	24.5	35.1	1.22	24.5	35.1	1.22	24
1996-06-01	24.3	33.8	0	24.4	34	0	24.2	33.5	3.65	24.4	34	0	24.1	33	0	24.2	33.5	3.65	24.2	33.5	3.65	24.4	34	0	24.1	33	0	24.2	33.5	3.65	24.4	34.5	0.6	24.2	33.5	3.65	24.2	33.5	3.65	24.2	33.5	3.65	24.4	34.6	0	24.4	34.6	0	23.8
1996-06-02	25.2	33.6	0	25.1	33.7	0	24.8	33.3	0	25.1	33.7	0	24.5	32.8	0	24.8	33.3	0	24.8	33.3	0	25.1	33.7	0	24.5	32.8	0	24.8	33.3	0	25.4	34.3	0	24.8	33.3	0	24.8	33.3	0	24.8	33.3	0	25.7	34.5	0	25.7	34.5	0	24.9
1996-06-03	24.6	33.8	6.78	24.7	34.1	1.91	24.6	33.8	1.84	24.7	34.1	1.91	24.6	33.5	5.52	24.6	33.8	1.84	24.6	33.8	1.84	24.7	34.1	1.91	24.6	33.5	5.52	24.6	33.8	1.84	24.7	34.3	1	24.6	33.8	1.84	24.6	33.8	1.84	24.6	33.8	1.84	24.6	34.2	8.11	24.6	34.2	8.11	24.1
1996-06-04	23.5	33.4	8.49	23.1	33.4	5.3	23	33	6.3	23.1	33.4	5.3	22.9	32.7	9.31	23	33	6.3	23	33	6.3	23.1	33.4	5.3	22.9	32.7	9.31	23	33	6.3	23.2	33.7	3.07	23	33	6.3	23	33	6.3	23	33	6.3	23.6	33.9	3.22	23.6	33.9	3.22	23.1
1996-06-05	23.9	33.5	16.08	23.6	33.8	0	23.6	33.4	1.57	23.6	33.8	0	23.5	33	0	23.6	33.4	1.57	23.6	33.4	1.57	23.6	33.8	0	23.5	33	0	23.6	33.4	1.57	23.6	34.1	0	23.6	33.4	1.57	23.6	33.4	1.57	23.6	33.4	1.57	23.9	33.9	14.43	23.9	33.9	14.43	23.6
1996-06-06	23.3	32.3	9.26	23	32.3	6.79	22.8	31.9	13.36	23	32.3	6.79	22.7	31.5	18.47	22.8	31.9	13.36	22.8	31.9	13.36	23	32.3	6.79	22.7	31.5	18.47	22.8	31.9	13.36	23.1	32.8	11.16	22.8	31.9	13.36	22.8	31.9	13.36	22.8	31.9	13.36	23.5	33	0.95	23.5	33	0.95	23
1996-06-07	23.7	32.9	3.29	23.5	32.8	0	23.3	32.4	0	23.5	32.8	0	23.2	32	0	23.3	32.4	0	23.3	32.4	0	23.5	32.8	0	23.2	32	0	23.3	32.4	0	23.6	33.3	0	23.3	32.4	0	23.3	32.4	0	23.3	32.4	0	23.8	33.6	0	23.8	33.6	0	23.3
1996-06-08	23.2	32.1	0	22.8	31.8	2.18	22.7	31.6	8.05	22.8	31.8	2.18	22.5	31.4	0	22.7	31.6	8.05	22.7	31.6	8.05	22.8	31.8	2.18	22.5	31.4	0	22.7	31.6	8.05	23	32.1	7.63	22.7	31.6	8.05	22.7	31.6	8.05	22.7	31.6	8.05	23.4	32.6	0.95	23.4	32.6	0.95	22.9
1996-06-09	23.4	35	0	23.2	34.7	0	23	34.3	0	23.2	34.7	0	22.9	34	0	23	34.3	0	23	34.3	0	23.2	34.7	0	22.9	34	0	23	34.3	0	23.3	35.1	0	23	34.3	0	23	34.3	0	23	34.3	0	23.5	35.6	0	23.5	35.6	0	23
1996-06-10	23.2	31.3	24.77	23.3	31.4	29.9	23.1	31	35.61	23.3	31.4	29.9	23	30.7	27.09	23.1	31	35.61	23.1	31	35.61	23.3	31.4	29.9	23	30.7	27.09	23.1	31	35.61	23.3	31.7	30.82	23.1	31	35.61	23.1	31	35.61	23.1	31	35.61	23.3	31.9	16.94	23.3	31.9	16.94	22.7
1996-06-11	24.2	32.9	0	24	32.8	0	23.9	32.4	0	24	32.8	0	23.7	32	0	23.9	32.4	0	23.9	32.4	0	24	32.8	0	23.7	32	0	23.9	32.4	0	24.2	33.3	0	23.9	32.4	0	23.9	32.4	0	23.9	32.4	0	24.5	33.5	0	24.5	33.5	0	23.8
1996-06-12	23.3	32.5	9.71	23.2	32.6	6.92	23.1	32.3	10.04	23.2	32.6	6.92	23	32	18.34	23.1	32.3	10.04	23.1	32.3	10.04	23.2	32.6	6.92	23	32	18.34	23.1	32.3	10.04	23.2	33	9.22	23.1	32.3	10.04	23.1	32.3	10.04	23.1	32.3	10.04	23.3	33	1.15	23.3	33	1.15	22.8
1996-06-13	24.4	33.7	0	24.1	33.5	0.18	24	33.1	0.38	24.1	33.5	0.18	23.8	32.7	8.26	24	33.1	0.38	24	33.1	0.38	24.1	33.5	0.18	23.8	32.7	8.26	24	33.1	0.38	24.2	34	0	24	33.1	0.38	24	33.1	0.38	24	33.1	0.38	24.5	34.4	1.47	24.5	34.4	1.47	24
1996-06-14	24.6	33.5	0	24.3	33.3	0	24.2	32.9	0	24.3	33.3	0	24	32.5	0	24.2	32.9	0	24.2	32.9	0	24.3	33.3	0	24	32.5	0	24.2	32.9	0	24.5	33.7	0	24.2	32.9	0	24.2	32.9	0	24.2	32.9	0	24.9	34.2	1.48	24.9	34.2	1.48	24.2
1996-06-15	24.5	33.2	0.51	24.5	33.3	3.95	24.3	33	2.19	24.5	33.3	3.95	24.1	32.7	0	24.3	33	2.19	24.3	33	2.19	24.5	33.3	3.95	24.1	32.7	0	24.3	33	2.19	24.6	33.6	7.41	24.3	33	2.19	24.3	33	2.19	24.3	33	2.19	24.8	33.8	0	24.8	33.8	0	24
1996-06-16	25	35	2.6	24.8	34.6	4.78	24.7	34.4	5.73	24.8	34.6	4.78	24.5	34.1	6.53	24.7	34.4	5.73	24.7	34.4	5.73	24.8	34.6	4.78	24.5	34.1	6.53	24.7	34.4	5.73	25	35	7.67	24.7	34.4	5.73	24.7	34.4	5.73	24.7	34.4	5.73	25.2	35.8	1.01	25.2	35.8	1.01	24.6
1996-06-17	24.3	34.3	0.43	23.9	33.9	2.87	23.7	33.6	1.12	23.9	33.9	2.87	23.4	33.1	0	23.7	33.6	1.12	23.7	33.6	1.12	23.9	33.9	2.87	23.4	33.1	0	23.7	33.6	1.12	24.2	34.4	5.3	23.7	33.6	1.12	23.7	33.6	1.12	23.7	33.6	1.12	24.8	35.2	0	24.8	35.2	0	24
1996-06-18	24.9	35.3	1.42	24.8	35.1	0	24.6	34.7	0	24.8	35.1	0	24.4	34.2	0	24.6	34.7	0	24.6	34.7	0	24.8	35.1	0	24.4	34.2	0	24.6	34.7	0	24.9	35.6	4.29	24.6	34.7	0	24.6	34.7	0	24.6	34.7	0	25.2	36	3.12	25.2	36	3.12	24.6
1996-06-19	26.8	34.4	7.33	26.2	33.1	3.89	26	32.9	4.77	26.2	33.1	3.89	25.7	32.5	6.53	26	32.9	4.77	26	32.9	4.77	26.2	33.1	3.89	25.7	32.5	6.53	26	32.9	4.77	26.6	33.6	3.1	26	32.9	4.77	26	32.9	4.77	26	32.9	4.77	27.2	35	5.03	27.2	35	5.03	26.6
1996-06-20	26.5	37	3.66	26.3	36.6	0.45	26.2	36.1	0	26.3	36.6	0.45	26.1	35.6	0	26.2	36.1	0	26.2	36.1	0	26.3	36.6	0.45	26.1	35.6	0	26.2	36.1	0	26.4	37.2	0.61	26.2	36.1	0	26.2	36.1	0	26.2	36.1	0	26.6	37.9	4.41	26.6	37.9	4.41	26.1
1996-06-21	25.8	34.7	6.04	25.6	34.9	6.97	25.4	34.4	9.13	25.6	34.9	6.97	25.1	33.9	16.03	25.4	34.4	9.13	25.4	34.4	9.13	25.6	34.9	6.97	25.1	33.9	16.03	25.4	34.4	9.13	26	35.4	7.79	25.4	34.4	9.13	25.4	34.4	9.13	25.4	34.4	9.13	26.3	35.5	5.39	26.3	35.5	5.39	25.4
1996-06-22	24.2	33	2.05	24	33.3	6.08	23.8	32.7	8.23	24	33.3	6.08	23.6	32.1	10.8	23.8	32.7	8.23	23.8	32.7	8.23	24	33.3	6.08	23.6	32.1	10.8	23.8	32.7	8.23	24.2	33.8	3.33	23.8	32.7	8.23	23.8	32.7	8.23	23.8	32.7	8.23	24.5	34	0	24.5	34	0	23.8
1996-06-23	25.1	34.5	5.62	25	34.4	0.12	24.7	33.9	0	25	34.4	0.12	24.5	33.5	0.18	24.7	33.9	0	24.7	33.9	0	25	34.4	0.12	24.5	33.5	0.18	24.7	33.9	0	25.3	34.9	3.32	24.7	33.9	0	24.7	33.9	0	24.7	33.9	0	25.5	35.3	4.7	25.5	35.3	4.7	24.7
1996-06-24	23.4	33.1	0.79	22.9	32.7	3.49	22.8	32.3	5.01	22.9	32.7	3.49	22.6	31.9	5.4	22.8	32.3	5.01	22.8	32.3	5.01	22.9	32.7	3.49	22.6	31.9	5.4	22.8	32.3	5.01	23.2	33.2	3.33	22.8	32.3	5.01	22.8	32.3	5.01	22.8	32.3	5.01	23.7	33.8	0.31	23.7	33.8	0.31	23.1
1996-06-25	24.2	33.4	6.88	24.2	33.4	0.15	24	33	0.17	24.2	33.4	0.15	23.9	32.5	0	24	33	0.17	24	33	0.17	24.2	33.4	0.15	23.9	32.5	0	24	33	0.17	24.3	33.9	2.36	24	33	0.17	24	33	0.17	24	33	0.17	24.3	34	5.89	24.3	34	5.89	23.8
1996-06-26	22.3	33.6	0.35	22.1	33.3	13.77	21.9	32.9	17.74	22.1	33.3	13.77	21.7	32.5	19.57	21.9	32.9	17.74	21.9	32.9	17.74	22.1	33.3	13.77	21.7	32.5	19.57	21.9	32.9	17.74	22.2	33.8	7.79	21.9	32.9	17.74	21.9	32.9	17.74	21.9	32.9	17.74	22.5	34.3	0	22.5	34.3	0	21.9
1996-06-27	24.3	32.2	7.8	24.5	32.7	3.64	24.3	32.3	8.87	24.5	32.7	3.64	24.1	31.9	2.29	24.3	32.3	8.87	24.3	32.3	8.87	24.5	32.7	3.64	24.1	31.9	2.29	24.3	32.3	8.87	24.7	33.1	0	24.3	32.3	8.87	24.3	32.3	8.87	24.3	32.3	8.87	24.5	32.8	8.31	24.5	32.8	8.31	23.7
1996-06-28	23.7	32.6	0	23.8	32.8	0	23.5	32.3	0	23.8	32.8	0	23.3	31.9	0	23.5	32.3	0	23.5	32.3	0	23.8	32.8	0	23.3	31.9	0	23.5	32.3	0	24	33.2	0	23.5	32.3	0	23.5	32.3	0	23.5	32.3	0	24.1	33.4	0	24.1	33.4	0	23.3
1996-06-29	23.9	33.4	0	23.9	33.3	0	23.7	32.9	0	23.9	33.3	0	23.4	32.4	0	23.7	32.9	0	23.7	32.9	0	23.9	33.3	0	23.4	32.4	0	23.7	32.9	0	24.2	33.8	0	23.7	32.9	0	23.7	32.9	0	23.7	32.9	0	24.3	34.2	0	24.3	34.2	0	23.5
1996-06-30	23.1	32.1	16.73	22.8	31.9	10.92	22.7	31.6	8.87	22.8	31.9	10.92	22.6	31.3	10.72	22.7	31.6	8.87	22.7	31.6	8.87	22.8	31.9	10.92	22.6	31.3	10.72	22.7	31.6	8.87	23	32.2	7.79	22.7	31.6	8.87	22.7	31.6	8.87	22.7	31.6	8.87	23.3	32.7	25.13	23.3	32.7	25.13	22.7
1996-07-01	22.4	31.3	15.44	22.1	31	11.43	21.9	30.7	14.52	22.1	31	11.43	21.7	30.3	13.01	21.9	30.7	14.52	21.9	30.7	14.52	22.1	31	11.43	21.7	30.3	13.01	21.9	30.7	14.52	22.3	31.5	9.83	21.9	30.7	14.52	21.9	30.7	14.52	21.9	30.7	14.52	22.7	32	5.17	22.7	32	5.17	22
1996-07-02	23.1	30.6	9.03	22.9	30.3	11.21	22.7	30	19.85	22.9	30.3	11.21	22.6	29.6	14.54	22.7	30	19.85	22.7	30	19.85	22.9	30.3	11.21	22.6	29.6	14.54	22.7	30	19.85	23	30.7	9.83	22.7	30	19.85	22.7	30	19.85	22.7	30	19.85	23.3	31.3	16.4	23.3	31.3	16.4	22.7
1996-07-03	23.4	32.2	1.34	23.2	32	0	23.1	31.8	0	23.2	32	0	23	31.5	0	23.1	31.8	0	23.1	31.8	0	23.2	32	0	23	31.5	0	23.1	31.8	0	23.3	32.3	0	23.1	31.8	0	23.1	31.8	0	23.1	31.8	0	23.5	32.7	1.14	23.5	32.7	1.14	23.1
1996-07-04	25.4	34	0	25.4	33.9	0	25.3	33.6	0	25.4	33.9	0	25.2	33.3	0	25.3	33.6	0	25.3	33.6	0	25.4	33.9	0	25.2	33.3	0	25.3	33.6	0	25.5	34.2	0	25.3	33.6	0	25.3	33.6	0	25.3	33.6	0	25.5	34.6	5.01	25.5	34.6	5.01	24.9
1996-07-05	24.7	33.6	0	24.7	32.8	10.63	24.5	32.6	14.66	24.7	32.8	10.63	24.3	32.2	18	24.5	32.6	14.66	24.5	32.6	14.66	24.7	32.8	10.63	24.3	32.2	18	24.5	32.6	14.66	24.9	33.3	0	24.5	32.6	14.66	24.5	32.6	14.66	24.5	32.6	14.66	25.1	34.2	0	25.1	34.2	0	24.3
1996-07-06	22.9	29.6	6.98	22.8	29.3	15.4	22.7	29.1	11.8	22.8	29.3	15.4	22.6	28.9	1.78	22.7	29.1	11.8	22.7	29.1	11.8	22.8	29.3	15.4	22.6	28.9	1.78	22.7	29.1	11.8	22.8	29.4	14.36	22.7	29.1	11.8	22.7	29.1	11.8	22.7	29.1	11.8	23	29.9	8.73	23	29.9	8.73	22.6
1996-07-07	23.2	31.5	0	23.4	31.6	0	23.3	31.3	0	23.4	31.6	0	23.2	31	6.88	23.3	31.3	0	23.3	31.3	0	23.4	31.6	0	23.2	31	6.88	23.3	31.3	0	23.4	32	0	23.3	31.3	0	23.3	31.3	0	23.3	31.3	0	23.2	32	7.55	23.2	32	7.55	22.8
1996-07-08	22.2	31.6	0	22	30.8	5.7	22	30.9	9.98	22	30.8	5.7	22	30.9	8.08	22	30.9	9.98	22	30.9	9.98	22	30.8	5.7	22	30.9	8.08	22	30.9	9.98	22	31	0	22	30.9	9.98	22	30.9	9.98	22	30.9	9.98	22.2	31.7	0	22.2	31.7	0	21.8
1996-07-09	24.1	34.1	1.3	23.7	33.7	0	23.5	33.3	0	23.7	33.7	0	23.3	32.9	0	23.5	33.3	0	23.5	33.3	0	23.7	33.7	0	23.3	32.9	0	23.5	33.3	0	23.9	34.2	0	23.5	33.3	0	23.5	33.3	0	23.5	33.3	0	24.4	34.8	0	24.4	34.8	0	23.8
1996-07-10	22.3	30	16.25	22.2	30.2	11.4	22	29.8	14.42	22.2	30.2	11.4	21.8	29.5	16.72	22	29.8	14.42	22	29.8	14.42	22.2	30.2	11.4	21.8	29.5	16.72	22	29.8	14.42	22.4	30.5	10.22	22	29.8	14.42	22	29.8	14.42	22	29.8	14.42	22.6	30.6	10.09	22.6	30.6	10.09	21.9
1996-07-11	22.2	31.8	0	21.9	31.4	0	21.7	31.1	0	21.9	31.4	0	21.5	30.7	0	21.7	31.1	0	21.7	31.1	0	21.9	31.4	0	21.5	30.7	0	21.7	31.1	0	22.1	31.8	0	21.7	31.1	0	21.7	31.1	0	21.7	31.1	0	22.6	32.4	0	22.6	32.4	0	21.9
1996-07-12	23	32.7	3.25	22.9	32.4	0	22.7	32.2	0	22.9	32.4	0	22.6	31.9	0	22.7	32.2	0	22.7	32.2	0	22.9	32.4	0	22.6	31.9	0	22.7	32.2	0	23	32.8	0	22.7	32.2	0	22.7	32.2	0	22.7	32.2	0	23.2	33.1	1.07	23.2	33.1	1.07	22.6
1996-07-13	23.5	34.6	0.71	23.5	35.1	7.06	23.4	34.5	11.14	23.5	35.1	7.06	23.3	33.9	9.26	23.4	34.5	11.14	23.4	34.5	11.14	23.5	35.1	7.06	23.3	33.9	9.26	23.4	34.5	11.14	23.5	35.6	4.08	23.4	34.5	11.14	23.4	34.5	11.14	23.4	34.5	11.14	23.5	35.1	9.32	23.5	35.1	9.32	23.1
1996-07-14	21.8	30.7	6.7	21.8	31.3	3.44	21.5	30.9	7.98	21.8	31.3	3.44	21.2	30.5	9.26	21.5	30.9	7.98	21.5	30.9	7.98	21.8	31.3	3.44	21.2	30.5	9.26	21.5	30.9	7.98	22.1	31.8	4.92	21.5	30.9	7.98	21.5	30.9	7.98	21.5	30.9	7.98	22.3	31.4	8.49	22.3	31.4	8.49	21.3
1996-07-15	22.1	30.1	18.62	21.9	29.9	9.57	21.8	29.6	10.57	21.9	29.9	9.57	21.6	29.2	9.26	21.8	29.6	10.57	21.8	29.6	10.57	21.9	29.9	9.57	21.6	29.2	9.26	21.8	29.6	10.57	22.1	30.4	4.92	21.8	29.6	10.57	21.8	29.6	10.57	21.8	29.6	10.57	22.4	30.8	10.77	22.4	30.8	10.77	21.8
1996-07-16	22.8	32.5	0	22.6	32.4	0	22.4	32	0	22.6	32.4	0	22.2	31.6	0	22.4	32	0	22.4	32	0	22.6	32.4	0	22.2	31.6	0	22.4	32	0	22.8	32.8	0	22.4	32	0	22.4	32	0	22.4	32	0	23.1	33.1	0	23.1	33.1	0	22.4
1996-07-17	23.8	33.5	3.98	23.8	33.3	4.28	23.6	32.9	3.3	23.8	33.3	4.28	23.4	32.5	0	23.6	32.9	3.3	23.6	32.9	3.3	23.8	33.3	4.28	23.4	32.5	0	23.6	32.9	3.3	23.9	33.8	0.77	23.6	32.9	3.3	23.6	32.9	3.3	23.6	32.9	3.3	24.1	34.3	7.21	24.1	34.3	7.21	23.4
1996-07-18	22.7	31.8	7.49	22.3	31.2	9.83	22.1	30.9	11.9	22.3	31.2	9.83	21.9	30.6	15.86	22.1	30.9	11.9	22.1	30.9	11.9	22.3	31.2	9.83	21.9	30.6	15.86	22.1	30.9	11.9	22.6	31.6	8.38	22.1	30.9	11.9	22.1	30.9	11.9	22.1	30.9	11.9	23.1	32.4	5.07	23.1	32.4	5.07	22.4
1996-07-19	24.5	33.5	0	24.3	33.3	0	24.2	33	0	24.3	33.3	0	24	32.6	0	24.2	33	0	24.2	33	0	24.3	33.3	0	24	32.6	0	24.2	33	0	24.5	33.8	0	24.2	33	0	24.2	33	0	24.2	33	0	24.7	34.2	0.63	24.7	34.2	0.63	24.1
1996-07-20	22.8	31.5	10.25	22.6	31	11.45	22.4	30.7	12	22.6	31	11.45	22.3	30.4	12.93	22.4	30.7	12	22.4	30.7	12	22.6	31	11.45	22.3	30.4	12.93	22.4	30.7	12	22.8	31.5	10.03	22.4	30.7	12	22.4	30.7	12	22.4	30.7	12	23	32.3	13.75	23	32.3	13.75	22.4
1996-07-21	25	31.5	19.99	24.7	31	9.93	24.6	30.6	7.91	24.7	31	9.93	24.4	30.3	9.86	24.6	30.6	7.91	24.6	30.6	7.91	24.7	31	9.93	24.4	30.3	9.86	24.6	30.6	7.91	25	31.5	8.15	24.6	30.6	7.91	24.6	30.6	7.91	24.6	30.6	7.91	25.3	32.2	14.87	25.3	32.2	14.87	24.6
1996-07-22	23	32.5	0	23	32.4	9.68	22.8	32.2	0.59	23	32.4	9.68	22.6	31.9	5.96	22.8	32.2	0.59	22.8	32.2	0.59	23	32.4	9.68	22.6	31.9	5.96	22.8	32.2	0.59	23.1	32.7	11.86	22.8	32.2	0.59	22.8	32.2	0.59	22.8	32.2	0.59	23.2	32.7	0	23.2	32.7	0	22.7
1996-07-23	23	31.1	2.76	22.9	30.5	6.13	22.8	30.3	12.65	22.9	30.5	6.13	22.8	30	0	22.8	30.3	12.65	22.8	30.3	12.65	22.9	30.5	6.13	22.8	30	0	22.8	30.3	12.65	22.9	30.8	3.31	22.8	30.3	12.65	22.8	30.3	12.65	22.8	30.3	12.65	22.9	31.7	2.68	22.9	31.7	2.68	22.6
1996-07-24	22.6	31.5	28.54	22.5	31.3	29.71	22.4	31	48.85	22.5	31.3	29.71	22.3	30.6	65.89	22.4	31	48.85	22.4	31	48.85	22.5	31.3	29.71	22.3	30.6	65.89	22.4	31	48.85	22.6	31.6	20.58	22.4	31	48.85	22.4	31	48.85	22.4	31	48.85	22.8	31.9	10.79	22.8	31.9	10.79	22.3
1996-07-25	22.7	31	14.98	22.4	30.5	10.84	22.2	30.3	7.97	22.4	30.5	10.84	22	30	15.89	22.2	30.3	7.97	22.2	30.3	7.97	22.4	30.5	10.84	22	30	15.89	22.2	30.3	7.97	22.6	30.8	11.37	22.2	30.3	7.97	22.2	30.3	7.97	22.2	30.3	7.97	22.9	31.5	0	22.9	31.5	0	22.3
1996-07-26	23.1	31.3	0	23	31.2	0	22.9	31	0	23	31.2	0	22.8	30.7	0	22.9	31	0	22.9	31	0	23	31.2	0	22.8	30.7	0	22.9	31	0	23.1	31.5	0	22.9	31	0	22.9	31	0	22.9	31	0	23.3	31.7	9.07	23.3	31.7	9.07	22.7
1996-07-27	23.5	29	8	23.5	29	28.9	23.4	28.7	32.03	23.5	29	28.9	23.3	28.4	28.38	23.4	28.7	32.03	23.4	28.7	32.03	23.5	29	28.9	23.3	28.4	28.38	23.4	28.7	32.03	23.6	29.2	23.18	23.4	28.7	32.03	23.4	28.7	32.03	23.4	28.7	32.03	23.6	29.4	16.79	23.6	29.4	16.79	23.1
1996-07-28	23.5	30.2	1.07	23.5	30.3	0.37	23.3	30	0	23.5	30.3	0.37	23.2	29.8	0	23.3	30	0	23.3	30	0	23.5	30.3	0.37	23.2	29.8	0	23.3	30	0	23.6	30.5	0	23.3	30	0	23.3	30	0	23.3	30	0	23.6	30.5	4.7	23.6	30.5	4.7	23.1
1996-07-29	22.7	30.7	4.68	22.5	30.4	12.12	22.4	30.2	12.63	22.5	30.4	12.12	22.3	29.9	14.19	22.4	30.2	12.63	22.4	30.2	12.63	22.5	30.4	12.12	22.3	29.9	14.19	22.4	30.2	12.63	22.6	30.7	11.61	22.4	30.2	12.63	22.4	30.2	12.63	22.4	30.2	12.63	22.8	31.2	10.77	22.8	31.2	10.77	22.3
1996-07-30	23.4	29	26.3	23.3	28.7	35.36	23.1	28.4	49.37	23.3	28.7	35.36	22.9	28.2	40.47	23.1	28.4	49.37	23.1	28.4	49.37	23.3	28.7	35.36	22.9	28.2	40.47	23.1	28.4	49.37	23.5	29	27.76	23.1	28.4	49.37	23.1	28.4	49.37	23.1	28.4	49.37	23.6	29.4	7.21	23.6	29.4	7.21	23
1996-07-31	22.4	29.6	9.65	22.3	29.3	0	22.2	29.1	0	22.3	29.3	0	22.1	28.8	0	22.2	29.1	0	22.2	29.1	0	22.3	29.3	0	22.1	28.8	0	22.2	29.1	0	22.4	29.7	0	22.2	29.1	0	22.2	29.1	0	22.2	29.1	0	22.5	30.1	3.8	22.5	30.1	3.8	22
1996-08-01	22.8	30.9	11.6	22.5	30.5	1.9	22.4	30.3	8.71	22.5	30.5	1.9	22.3	30	11.14	22.4	30.3	8.71	22.4	30.3	8.71	22.5	30.5	1.9	22.3	30	11.14	22.4	30.3	8.71	22.6	30.8	9.24	22.4	30.3	8.71	22.4	30.3	8.71	22.4	30.3	8.71	22.9	31.3	0	22.9	31.3	0	22.4
1996-08-02	22.4	31.5	0	22.1	31.2	0.4	22	31	0.47	22.1	31.2	0.4	21.8	30.7	12.52	22	31	0.47	22	31	0.47	22.1	31.2	0.4	21.8	30.7	12.52	22	31	0.47	22.2	31.5	0	22	31	0.47	22	31	0.47	22	31	0.47	22.6	31.9	0	22.6	31.9	0	22.1
1996-08-03	23.2	30.5	10.28	23.2	30.3	20.03	23.1	30.1	28.9	23.2	30.3	20.03	23	29.9	43.09	23.1	30.1	28.9	23.1	30.1	28.9	23.2	30.3	20.03	23	29.9	43.09	23.1	30.1	28.9	23.2	30.5	26.25	23.1	30.1	28.9	23.1	30.1	28.9	23.1	30.1	28.9	23.2	30.8	11.63	23.2	30.8	11.63	22.8
1996-08-04	22.4	28.9	6.83	22.3	29.1	23.64	22.1	28.8	32.38	22.3	29.1	23.64	22	28.6	24.51	22.1	28.8	32.38	22.1	28.8	32.38	22.3	29.1	23.64	22	28.6	24.51	22.1	28.8	32.38	22.5	29.3	14.43	22.1	28.8	32.38	22.1	28.8	32.38	22.1	28.8	32.38	22.6	29.3	10.88	22.6	29.3	10.88	22
1996-08-05	21.8	28.7	0	21.4	28.4	0	21.4	28.2	0	21.4	28.4	0	21.2	28	0	21.4	28.2	0	21.4	28.2	0	21.4	28.4	0	21.2	28	0	21.4	28.2	0	21.5	28.6	0	21.4	28.2	0	21.4	28.2	0	21.4	28.2	0	21.9	29	0	21.9	29	0	21.4
1996-08-06	22.8	31.8	9.75	22.6	31.4	0	22.5	31.2	0	22.6	31.4	0	22.3	30.9	0	22.5	31.2	0	22.5	31.2	0	22.6	31.4	0	22.3	30.9	0	22.5	31.2	0	22.7	31.7	0	22.5	31.2	0	22.5	31.2	0	22.5	31.2	0	23	32.3	11.22	23	32.3	11.22	22.4
1996-08-07	21.5	29.5	2.77	21.4	29.6	16.05	21.3	29.4	17.07	21.4	29.6	16.05	21.2	29.2	18.58	21.3	29.4	17.07	21.3	29.4	17.07	21.4	29.6	16.05	21.2	29.2	18.58	21.3	29.4	17.07	21.4	29.8	13.02	21.3	29.4	17.07	21.3	29.4	17.07	21.3	29.4	17.07	21.6	29.8	4.72	21.6	29.8	4.72	21.1
1996-08-08	22.2	31.4	0	21.9	31.3	0.66	21.8	31.1	0	21.9	31.3	0.66	21.7	30.8	0	21.8	31.1	0	21.8	31.1	0	21.9	31.3	0.66	21.7	30.8	0	21.8	31.1	0	22	31.5	0	21.8	31.1	0	21.8	31.1	0	21.8	31.1	0	22.3	31.7	0	22.3	31.7	0	21.9
1996-08-09	24.2	31.8	0	24	31.7	0	23.9	31.4	0.44	24	31.7	0	23.8	31.1	0	23.9	31.4	0.44	23.9	31.4	0.44	24	31.7	0	23.8	31.1	0	23.9	31.4	0.44	24.1	32	0	23.9	31.4	0.44	23.9	31.4	0.44	23.9	31.4	0.44	24.3	32.2	0	24.3	32.2	0	23.8
1996-08-10	23.8	30.9	4.91	23.7	30.7	12.58	23.6	30.6	13.22	23.7	30.7	12.58	23.5	30.4	12.39	23.6	30.6	13.22	23.6	30.6	13.22	23.7	30.7	12.58	23.5	30.4	12.39	23.6	30.6	13.22	23.8	30.9	12.77	23.6	30.6	13.22	23.6	30.6	13.22	23.6	30.6	13.22	23.8	31.3	14.78	23.8	31.3	14.78	23.4
1996-08-11	22.9	29.1	7.94	22.6	29	15.6	22.6	28.9	16.87	22.6	29	15.6	22.5	28.8	10.8	22.6	28.9	16.87	22.6	28.9	16.87	22.6	29	15.6	22.5	28.8	10.8	22.6	28.9	16.87	22.7	29	15.47	22.6	28.9	16.87	22.6	28.9	16.87	22.6	28.9	16.87	23	29.1	29.03	23	29.1	29.03	22.6
1996-08-12	22.8	31.7	0	22.8	31.5	3.33	22.7	31.3	0	22.8	31.5	3.33	22.6	31.1	4.46	22.7	31.3	0	22.7	31.3	0	22.8	31.5	3.33	22.6	31.1	4.46	22.7	31.3	0	22.8	31.7	2.97	22.7	31.3	0	22.7	31.3	0	22.7	31.3	0	22.8	32	0	22.8	32	0	22.4
1996-08-13	21.8	29.5	31.55	21.9	29.8	11.29	21.7	29.5	6.31	21.9	29.8	11.29	21.6	29.3	25.47	21.7	29.5	6.31	21.7	29.5	6.31	21.9	29.8	11.29	21.6	29.3	25.47	21.7	29.5	6.31	21.9	30	29.33	21.7	29.5	6.31	21.7	29.5	6.31	21.7	29.5	6.31	21.8	29.8	16.79	21.8	29.8	16.79	21.3
1996-08-14	22.5	30.3	8.99	22.4	30.3	0	22.3	30.2	0	22.4	30.3	0	22.3	30.1	0	22.3	30.2	0	22.3	30.2	0	22.4	30.3	0	22.3	30.1	0	22.3	30.2	0	22.5	30.4	0	22.3	30.2	0	22.3	30.2	0	22.3	30.2	0	22.6	30.5	17.27	22.6	30.5	17.27	22.2
1996-08-15	23	29.9	0.47	23	29.7	28.91	22.9	29.5	26.42	23	29.7	28.91	22.9	29.3	30.72	22.9	29.5	26.42	22.9	29.5	26.42	23	29.7	28.91	22.9	29.3	30.72	22.9	29.5	26.42	23	29.9	40.68	22.9	29.5	26.42	22.9	29.5	26.42	22.9	29.5	26.42	23	30.1	4.29	23	30.1	4.29	22.6
1996-08-16	23.2	30.6	0	22.7	30.3	11.72	22.6	30.1	6.4	22.7	30.3	11.72	22.4	29.8	8.62	22.6	30.1	6.4	22.6	30.1	6.4	22.7	30.3	11.72	22.4	29.8	8.62	22.6	30.1	6.4	23	30.6	0.43	22.6	30.1	6.4	22.6	30.1	6.4	22.6	30.1	6.4	23.5	31.1	0	23.5	31.1	0	22.9
1996-08-17	21.8	29.1	34.67	21.9	29.3	15.85	21.8	29.1	14.01	21.9	29.3	15.85	21.7	29	26.56	21.8	29.1	14.01	21.8	29.1	14.01	21.9	29.3	15.85	21.7	29	26.56	21.8	29.1	14.01	21.9	29.4	32.69	21.8	29.1	14.01	21.8	29.1	14.01	21.8	29.1	14.01	21.9	29.3	36.14	21.9	29.3	36.14	21.4
1996-08-18	22.3	28.2	4.82	22.2	27.7	19.08	22	27.6	5.33	22.2	27.7	19.08	21.9	27.4	7.83	22	27.6	5.33	22	27.6	5.33	22.2	27.7	19.08	21.9	27.4	7.83	22	27.6	5.33	22.3	27.9	11.74	22	27.6	5.33	22	27.6	5.33	22	27.6	5.33	22.4	28.4	4.78	22.4	28.4	4.78	21.9
1996-08-19	22.1	28.7	0	22	28.9	0	21.9	28.8	0	22	28.9	0	21.8	28.7	0	21.9	28.8	0	21.9	28.8	0	22	28.9	0	21.8	28.7	0	21.9	28.8	0	22	28.8	0	21.9	28.8	0	21.9	28.8	0	21.9	28.8	0	22.1	28.5	0	22.1	28.5	0	21.7
1996-08-20	22.8	30.7	0	22.7	30.4	0	22.6	30.3	0	22.7	30.4	0	22.5	30.1	0	22.6	30.3	0	22.6	30.3	0	22.7	30.4	0	22.5	30.1	0	22.6	30.3	0	22.8	30.5	0	22.6	30.3	0	22.6	30.3	0	22.6	30.3	0	23	30.9	0	23	30.9	0	22.4
1996-08-21	22.2	30.9	7.04	22	30.7	5.06	21.9	30.6	9.57	22	30.7	5.06	21.9	30.4	10.95	21.9	30.6	9.57	21.9	30.6	9.57	22	30.7	5.06	21.9	30.4	10.95	21.9	30.6	9.57	22	30.9	5.31	21.9	30.6	9.57	21.9	30.6	9.57	21.9	30.6	9.57	22.1	31	16.31	22.1	31	16.31	21.8
1996-08-22	22.2	30.2	0	22.2	30.1	0	22.1	30	0	22.2	30.1	0	22.1	29.8	0	22.1	30	0	22.1	30	0	22.2	30.1	0	22.1	29.8	0	22.1	30	0	22.1	30.1	0	22.1	30	0	22.1	30	0	22.1	30	0	22.2	30.2	8.15	22.2	30.2	8.15	21.8
1996-08-23	22.5	30.1	4.16	22.5	29.7	7.8	22.4	29.6	7.63	22.5	29.7	7.8	22.3	29.3	9.19	22.4	29.6	7.63	22.4	29.6	7.63	22.5	29.7	7.8	22.3	29.3	9.19	22.4	29.6	7.63	22.5	30	5.31	22.4	29.6	7.63	22.4	29.6	7.63	22.4	29.6	7.63	22.5	30.4	0	22.5	30.4	0	22.1
1996-08-24	23	31.8	0	22.7	31.3	0	22.6	31.2	0	22.7	31.3	0	22.5	31	0	22.6	31.2	0	22.6	31.2	0	22.7	31.3	0	22.5	31	0	22.6	31.2	0	22.9	31.5	0	22.6	31.2	0	22.6	31.2	0	22.6	31.2	0	23.2	32.1	0	23.2	32.1	0	22.7
1996-08-25	22.1	29.7	7.57	22.1	29.9	0	22	29.8	3.18	22.1	29.9	0	21.8	29.6	5.69	22	29.8	3.18	22	29.8	3.18	22.1	29.9	0	21.8	29.6	5.69	22	29.8	3.18	22.2	30	4.46	22	29.8	3.18	22	29.8	3.18	22	29.8	3.18	22.3	29.8	12.38	22.3	29.8	12.38	21.7
1996-08-26	21.4	29.2	0	21.3	28.9	11.53	21.2	28.8	2.48	21.3	28.9	11.53	21.1	28.7	4.87	21.2	28.8	2.48	21.2	28.8	2.48	21.3	28.9	11.53	21.1	28.7	4.87	21.2	28.8	2.48	21.4	29.1	1.34	21.2	28.8	2.48	21.2	28.8	2.48	21.2	28.8	2.48	21.5	29.5	0	21.5	29.5	0	21
1996-08-27	22.3	30.3	0	22.2	30.3	0	22.1	30.2	0	22.2	30.3	0	21.9	30	0	22.1	30.2	0	22.1	30.2	0	22.2	30.3	0	21.9	30	0	22.1	30.2	0	22.2	30.5	0	22.1	30.2	0	22.1	30.2	0	22.1	30.2	0	22.4	30.5	0	22.4	30.5	0	21.9
1996-08-28	23.1	31.6	17.57	23.1	31.7	18.54	22.9	31.3	4.72	23.1	31.7	18.54	22.8	30.9	21.91	22.9	31.3	4.72	22.9	31.3	4.72	23.1	31.7	18.54	22.8	30.9	21.91	22.9	31.3	4.72	23.2	32	8.98	22.9	31.3	4.72	22.9	31.3	4.72	22.9	31.3	4.72	23.3	32.3	24.39	23.3	32.3	24.39	22.7
1996-08-29	22.8	31.2	0	22.5	30.9	11.75	22.4	30.7	24.88	22.5	30.9	11.75	22.3	30.4	18.46	22.4	30.7	24.88	22.4	30.7	24.88	22.5	30.9	11.75	22.3	30.4	18.46	22.4	30.7	24.88	22.6	31.2	14.91	22.4	30.7	24.88	22.4	30.7	24.88	22.4	30.7	24.88	22.9	31.6	0	22.9	31.6	0	22.5
1996-08-30	22.4	30	3.29	22.4	29.9	1.84	22.4	29.8	9.67	22.4	29.9	1.84	22.3	29.7	3.45	22.4	29.8	9.67	22.4	29.8	9.67	22.4	29.9	1.84	22.3	29.7	3.45	22.4	29.8	9.67	22.4	30	0	22.4	29.8	9.67	22.4	29.8	9.67	22.4	29.8	9.67	22.3	30.1	8.52	22.3	30.1	8.52	21.9
1996-08-31	22.3	30.3	0	22.2	30.4	0.41	22.2	30.2	0.86	22.2	30.4	0.41	22.1	30	0.46	22.2	30.2	0.86	22.2	30.2	0.86	22.2	30.4	0.41	22.1	30	0.46	22.2	30.2	0.86	22.2	30.5	6.95	22.2	30.2	0.86	22.2	30.2	0.86	22.2	30.2	0.86	22.3	30.6	5.05	22.3	30.6	5.05	21.9
1996-09-01	22.8	30.1	5.56	23	30.1	17.89	22.9	29.9	18.31	23	30.1	17.89	22.8	29.8	22.72	22.9	29.9	18.31	22.9	29.9	18.31	23	30.1	17.89	22.8	29.8	22.72	22.9	29.9	18.31	23.1	30.3	7.64	22.9	29.9	18.31	22.9	29.9	18.31	22.9	29.9	18.31	22.9	30.3	6.77	22.9	30.3	6.77	22.3
1996-09-02	22.6	29.8	0	22.4	29.6	0	22.3	29.5	0	22.4	29.6	0	22.2	29.3	0	22.3	29.5	0	22.3	29.5	0	22.4	29.6	0	22.2	29.3	0	22.3	29.5	0	22.5	29.8	0.33	22.3	29.5	0	22.3	29.5	0	22.3	29.5	0	22.7	30.1	0	22.7	30.1	0	22.2
1996-09-03	22.5	30.9	19.2	22.3	30.6	8.59	22.1	30.4	15.64	22.3	30.6	8.59	22	30.1	20.99	22.1	30.4	15.64	22.1	30.4	15.64	22.3	30.6	8.59	22	30.1	20.99	22.1	30.4	15.64	22.4	31	16.65	22.1	30.4	15.64	22.1	30.4	15.64	22.1	30.4	15.64	22.7	31.4	8.4	22.7	31.4	8.4	22.1
1996-09-04	21.6	31.3	17	21.5	30.9	15.79	21.4	30.7	20.27	21.5	30.9	15.79	21.4	30.4	21.3	21.4	30.7	20.27	21.4	30.7	20.27	21.5	30.9	15.79	21.4	30.4	21.3	21.4	30.7	20.27	21.5	31.2	19.02	21.4	30.7	20.27	21.4	30.7	20.27	21.4	30.7	20.27	21.7	31.8	5.19	21.7	31.8	5.19	21.3
1996-09-05	22.4	30.1	2.5	22.4	30.1	16.42	22.3	29.8	16.32	22.4	30.1	16.42	22.2	29.6	2.27	22.3	29.8	16.32	22.3	29.8	16.32	22.4	30.1	16.42	22.2	29.6	2.27	22.3	29.8	16.32	22.5	30.3	12.98	22.3	29.8	16.32	22.3	29.8	16.32	22.3	29.8	16.32	22.4	30.5	0.24	22.4	30.5	0.24	22
1996-09-06	22.1	28.2	28.8	21.8	28.1	41.94	21.7	27.8	48.32	21.8	28.1	41.94	21.6	27.5	42.76	21.7	27.8	48.32	21.7	27.8	48.32	21.8	28.1	41.94	21.6	27.5	42.76	21.7	27.8	48.32	21.9	28.4	45.43	21.7	27.8	48.32	21.7	27.8	48.32	21.7	27.8	48.32	22.2	28.6	26.85	22.2	28.6	26.85	21.7
1996-09-07	22	30.3	0	21.3	29.7	0	21.3	29.4	0	21.3	29.7	0	21.1	29.1	0	21.3	29.4	0	21.3	29.4	0	21.3	29.7	0	21.1	29.1	0	21.3	29.4	0	21.5	30.1	0	21.3	29.4	0	21.3	29.4	0	21.3	29.4	0	22.2	30.9	0	22.2	30.9	0	21.7
1996-09-08	22.5	29.8	10.39	22.3	30	8.04	22.2	29.6	1.57	22.3	30	8.04	22.1	29.3	0	22.2	29.6	1.57	22.2	29.6	1.57	22.3	30	8.04	22.1	29.3	0	22.2	29.6	1.57	22.5	30.3	3.94	22.2	29.6	1.57	22.2	29.6	1.57	22.2	29.6	1.57	22.7	30.4	0.37	22.7	30.4	0.37	22.1
1996-09-09	21.3	28.2	15.34	21.3	27.9	35.87	21.1	27.8	40.94	21.3	27.9	35.87	21	27.7	32.23	21.1	27.8	40.94	21.1	27.8	40.94	21.3	27.9	35.87	21	27.7	32.23	21.1	27.8	40.94	21.4	28	23.15	21.1	27.8	40.94	21.1	27.8	40.94	21.1	27.8	40.94	21.5	28.1	21	21.5	28.1	21	20.9
1996-09-10	22.6	30.5	0	22.7	30.6	0	22.5	30.3	0	22.7	30.6	0	22.4	30	0	22.5	30.3	0	22.5	30.3	0	22.7	30.6	0	22.4	30	0	22.5	30.3	0	22.7	30.8	0	22.5	30.3	0	22.5	30.3	0	22.5	30.3	0	22.7	30.9	0.83	22.7	30.9	0.83	22.2
1996-09-11	23.1	31	0	22.9	31.1	0	22.9	30.9	0	22.9	31.1	0	22.9	30.7	0	22.9	30.9	0	22.9	30.9	0	22.9	31.1	0	22.9	30.7	0	22.9	30.9	0	22.9	31.2	0	22.9	30.9	0	22.9	30.9	0	22.9	30.9	0	22.9	31.2	4.89	22.9	31.2	4.89	22.6
1996-09-12	23.3	30.7	5.36	23	30.8	8.72	23	30.6	14.31	23	30.8	8.72	22.9	30.3	9.07	23	30.6	14.31	23	30.6	14.31	23	30.8	8.72	22.9	30.3	9.07	23	30.6	14.31	23.1	31	8.06	23	30.6	14.31	23	30.6	14.31	23	30.6	14.31	23.5	31.1	13.55	23.5	31.1	13.55	23
1996-09-13	23.4	30.4	0	23.1	30	5.87	23	29.7	7.98	23.1	30	5.87	22.8	29.4	17.18	23	29.7	7.98	23	29.7	7.98	23.1	30	5.87	22.8	29.4	17.18	23	29.7	7.98	23.2	30.4	4.13	23	29.7	7.98	23	29.7	7.98	23	29.7	7.98	23.5	30.9	0	23.5	30.9	0	23
1996-09-14	22.3	30.6	0	22.1	30.1	0	22	29.8	0	22.1	30.1	0	21.8	29.4	0	22	29.8	0	22	29.8	0	22.1	30.1	0	21.8	29.4	0	22	29.8	0	22.2	30.5	0	22	29.8	0	22	29.8	0	22	29.8	0	22.5	31.2	0	22.5	31.2	0	21.9
1996-09-15	20.9	28.5	5.61	20.7	28.4	0	20.7	28.2	0	20.7	28.4	0	20.6	28	7.49	20.7	28.2	0	20.7	28.2	0	20.7	28.4	0	20.6	28	7.49	20.7	28.2	0	20.8	28.7	0	20.7	28.2	0	20.7	28.2	0	20.7	28.2	0	21	28.9	10.02	21	28.9	10.02	20.6
1996-09-16	23	31.2	10.28	22.8	31	14.13	22.7	30.7	12.6	22.8	31	14.13	22.6	30.5	0	22.7	30.7	12.6	22.7	30.7	12.6	22.8	31	14.13	22.6	30.5	0	22.7	30.7	12.6	22.9	31.2	10.68	22.7	30.7	12.6	22.7	30.7	12.6	22.7	30.7	12.6	23.1	31.5	25.42	23.1	31.5	25.42	22.6
1996-09-17	22.9	31.6	9.9	22.6	31.6	0	22.5	31.3	0	22.6	31.6	0	22.4	31	0	22.5	31.3	0	22.5	31.3	0	22.6	31.6	0	22.4	31	0	22.5	31.3	0	22.7	31.9	4.99	22.5	31.3	0	22.5	31.3	0	22.5	31.3	0	23	32.1	0	23	32.1	0	22.5
1996-09-18	22.9	31.4	0	22.8	31.4	0	22.6	31	0	22.8	31.4	0	22.4	30.5	0	22.6	31	0	22.6	31	0	22.8	31.4	0	22.4	30.5	0	22.6	31	0	23	31.8	0	22.6	31	0	22.6	31	0	22.6	31	0	23.2	32.1	0	23.2	32.1	0	22.5
1996-09-19	22.9	30.8	7.78	22.9	30.9	0	22.7	30.6	0	22.9	30.9	0	22.5	30.3	0	22.7	30.6	0	22.7	30.6	0	22.9	30.9	0	22.5	30.3	0	22.7	30.6	0	23	31.1	3.42	22.7	30.6	0	22.7	30.6	0	22.7	30.6	0	23.1	31.2	6.87	23.1	31.2	6.87	22.5
1996-09-20	22	31.1	14.86	21.8	30.9	41.56	21.9	30.7	51.7	21.8	30.9	41.56	22	30.5	31.73	21.9	30.7	51.7	21.9	30.7	51.7	21.8	30.9	41.56	22	30.5	31.73	21.9	30.7	51.7	21.7	31	22.67	21.9	30.7	51.7	21.9	30.7	51.7	21.9	30.7	51.7	21.8	31.3	27.79	21.8	31.3	27.79	21.6
1996-09-21	23.9	31.6	1.35	23.6	31.6	3.47	23.5	31.3	8.73	23.6	31.6	3.47	23.4	30.9	9.21	23.5	31.3	8.73	23.5	31.3	8.73	23.6	31.6	3.47	23.4	30.9	9.21	23.5	31.3	8.73	23.7	31.9	0	23.5	31.3	8.73	23.5	31.3	8.73	23.5	31.3	8.73	24.1	32.1	6.21	24.1	32.1	6.21	23.5
1996-09-22	22.9	31.4	19.25	22.8	31.4	16	22.7	31.1	22.66	22.8	31.4	16	22.5	30.8	22.87	22.7	31.1	22.66	22.7	31.1	22.66	22.8	31.4	16	22.5	30.8	22.87	22.7	31.1	22.66	22.9	31.7	8.62	22.7	31.1	22.66	22.7	31.1	22.66	22.7	31.1	22.66	23	31.9	12.57	23	31.9	12.57	22.5
1996-09-23	23.3	31.7	3.15	23.1	31.7	5.13	22.9	31.5	15.76	23.1	31.7	5.13	22.7	31.2	18.41	22.9	31.5	15.76	22.9	31.5	15.76	23.1	31.7	5.13	22.7	31.2	18.41	22.9	31.5	15.76	23.3	31.9	7.43	22.9	31.5	15.76	22.9	31.5	15.76	22.9	31.5	15.76	23.5	32.2	0	23.5	32.2	0	22.9
1996-09-24	24.2	32.4	10.9	24.3	32.2	7.81	24.2	32	8.73	24.3	32.2	7.81	24.1	31.6	12.4	24.2	32	8.73	24.2	32	8.73	24.3	32.2	7.81	24.1	31.6	12.4	24.2	32	8.73	24.3	32.6	8.64	24.2	32	8.73	24.2	32	8.73	24.2	32	8.73	24.3	32.9	11.45	24.3	32.9	11.45	23.8
1996-09-25	22.7	32.6	0	22.6	32.2	0	22.6	31.9	2.14	22.6	32.2	0	22.5	31.6	7.78	22.6	31.9	2.14	22.6	31.9	2.14	22.6	32.2	0	22.5	31.6	7.78	22.6	31.9	2.14	22.7	32.6	0	22.6	31.9	2.14	22.6	31.9	2.14	22.6	31.9	2.14	22.7	33.1	0	22.7	33.1	0	22.3
1996-09-26	22	30.7	9.27	21.9	30.9	2	21.8	30.5	9.47	21.9	30.9	2	21.7	30.2	9.31	21.8	30.5	9.47	21.8	30.5	9.47	21.9	30.9	2	21.7	30.2	9.31	21.8	30.5	9.47	22	31.2	6.57	21.8	30.5	9.47	21.8	30.5	9.47	21.8	30.5	9.47	22	31.2	0	22	31.2	0	21.6
1996-09-27	23.1	32.1	0	22.7	31.9	0	22.7	31.6	0	22.7	31.9	0	22.5	31.2	0	22.7	31.6	0	22.7	31.6	0	22.7	31.9	0	22.5	31.2	0	22.7	31.6	0	22.9	32.3	0	22.7	31.6	0	22.7	31.6	0	22.7	31.6	0	23.3	32.7	0	23.3	32.7	0	22.8
1996-09-28	22.7	33.4	0	22.5	32.9	0	22.4	32.8	0	22.5	32.9	0	22.4	32.5	0	22.4	32.8	0	22.4	32.8	0	22.5	32.9	0	22.4	32.5	0	22.4	32.8	0	22.5	33.3	0	22.4	32.8	0	22.4	32.8	0	22.4	32.8	0	22.7	33.7	0	22.7	33.7	0	22.3
1996-09-29	22.3	29.4	4.55	22.3	29.5	24.83	22.1	29.2	31.66	22.3	29.5	24.83	21.9	28.9	33.37	22.1	29.2	31.66	22.1	29.2	31.66	22.3	29.5	24.83	21.9	28.9	33.37	22.1	29.2	31.66	22.4	29.8	16.68	22.1	29.2	31.66	22.1	29.2	31.66	22.1	29.2	31.66	22.5	30.1	7.64	22.5	30.1	7.64	21.9
1996-09-30	22.2	30.1	0	22.2	30.2	0	22.2	30	2.03	22.2	30.2	0	22.1	29.8	10.37	22.2	30	2.03	22.2	30	2.03	22.2	30.2	0	22.1	29.8	10.37	22.2	30	2.03	22.3	30.3	7.4	22.2	30	2.03	22.2	30	2.03	22.2	30	2.03	22.2	30.3	3.62	22.2	30.3	3.62	21.9
1996-10-01	23.8	30.4	0	23.4	29.8	3.69	23.3	29.5	7.07	23.4	29.8	3.69	23.1	29.2	8.92	23.3	29.5	7.07	23.3	29.5	7.07	23.4	29.8	3.69	23.1	29.2	8.92	23.3	29.5	7.07	23.6	30.1	3.88	23.3	29.5	7.07	23.3	29.5	7.07	23.3	29.5	7.07	24.1	31	0	24.1	31	0	23.5
1996-10-02	21.9	31.4	0	21.8	30.9	7.3	21.8	30.8	10.12	21.8	30.9	7.3	21.7	30.6	16.85	21.8	30.8	10.12	21.8	30.8	10.12	21.8	30.9	7.3	21.7	30.6	16.85	21.8	30.8	10.12	21.8	31.1	0.21	21.8	30.8	10.12	21.8	30.8	10.12	21.8	30.8	10.12	22	31.6	0	22	31.6	0	21.5
1996-10-03	22.6	32.9	13.93	22.3	32.6	9.38	22.2	32.3	14.11	22.3	32.6	9.38	22	32	12.98	22.2	32.3	14.11	22.2	32.3	14.11	22.3	32.6	9.38	22	32	12.98	22.2	32.3	14.11	22.5	33	12.23	22.2	32.3	14.11	22.2	32.3	14.11	22.2	32.3	14.11	22.8	33.5	2.5	22.8	33.5	2.5	22.2
1996-10-04	23.7	33	0	23.4	32.8	5.01	23.2	32.5	7.05	23.4	32.8	5.01	23.1	32.2	7.89	23.2	32.5	7.05	23.2	32.5	7.05	23.4	32.8	5.01	23.1	32.2	7.89	23.2	32.5	7.05	23.5	33.2	3.09	23.2	32.5	7.05	23.2	32.5	7.05	23.2	32.5	7.05	23.9	33.6	0	23.9	33.6	0	23.4
1996-10-05	23.1	33.4	0.97	22.8	33.3	0	22.6	32.9	0	22.8	33.3	0	22.4	32.6	0	22.6	32.9	0	22.6	32.9	0	22.8	33.3	0	22.4	32.6	0	22.6	32.9	0	23	33.7	0	22.6	32.9	0	22.6	32.9	0	22.6	32.9	0	23.4	34.1	3.66	23.4	34.1	3.66	22.7
1996-10-06	22.7	32.9	8.81	22.8	33.1	0.35	22.6	32.7	7.7	22.8	33.1	0.35	22.4	32.4	8.64	22.6	32.7	7.7	22.6	32.7	7.7	22.8	33.1	0.35	22.4	32.4	8.64	22.6	32.7	7.7	22.9	33.4	7.08	22.6	32.7	7.7	22.6	32.7	7.7	22.6	32.7	7.7	23	33.5	7.11	23	33.5	7.11	22.3
1996-10-07	23	32.6	0	22.9	32.3	0	22.7	32	0	22.9	32.3	0	22.6	31.6	0	22.7	32	0	22.7	32	0	22.9	32.3	0	22.6	31.6	0	22.7	32	0	23	32.8	0	22.7	32	0	22.7	32	0	22.7	32	0	23.2	33.2	0	23.2	33.2	0	22.6
1996-10-08	23	32.8	7.63	22.7	32.5	0	22.6	32.2	0.31	22.7	32.5	0	22.4	31.9	3.17	22.6	32.2	0.31	22.6	32.2	0.31	22.7	32.5	0	22.4	31.9	3.17	22.6	32.2	0.31	22.9	32.8	0	22.6	32.2	0.31	22.6	32.2	0.31	22.6	32.2	0.31	23.2	33.3	8.86	23.2	33.3	8.86	22.7
1996-10-09	22.8	33.7	0	22.4	33.4	0	22.2	33.1	0	22.4	33.4	0	22.1	32.8	0	22.2	33.1	0	22.2	33.1	0	22.4	33.4	0	22.1	32.8	0	22.2	33.1	0	22.5	33.8	0	22.2	33.1	0	22.2	33.1	0	22.2	33.1	0	23	34.3	0	23	34.3	0	22.5
1996-10-10	24	33.8	0	23.7	33.6	0	23.6	33.3	0	23.7	33.6	0	23.5	33	0	23.6	33.3	0	23.6	33.3	0	23.7	33.6	0	23.5	33	0	23.6	33.3	0	23.8	34	0	23.6	33.3	0	23.6	33.3	0	23.6	33.3	0	24.1	34.4	0	24.1	34.4	0	23.6
1996-10-11	23.3	33.8	5.75	23.3	33.5	0	23.2	33.2	0	23.3	33.5	0	23	32.9	0	23.2	33.2	0	23.2	33.2	0	23.3	33.5	0	23	32.9	0	23.2	33.2	0	23.3	33.9	0	23.2	33.2	0	23.2	33.2	0	23.2	33.2	0	23.4	34.4	0	23.4	34.4	0	22.9
1996-10-12	22.4	33.9	0	22.1	33.8	0	21.9	33.4	0	22.1	33.8	0	21.7	33	0	21.9	33.4	0	21.9	33.4	0	22.1	33.8	0	21.7	33	0	21.9	33.4	0	22.4	34.3	0	21.9	33.4	0	21.9	33.4	0	21.9	33.4	0	22.8	34.6	3.41	22.8	34.6	3.41	22.1
1996-10-13	22	31.9	8.28	22.2	31.9	4.69	22	31.7	6.97	22.2	31.9	4.69	21.9	31.4	8	22	31.7	6.97	22	31.7	6.97	22.2	31.9	4.69	21.9	31.4	8	22	31.7	6.97	22.2	32.2	6.14	22	31.7	6.97	22	31.7	6.97	22	31.7	6.97	22.1	32.1	8.93	22.1	32.1	8.93	21.5
1996-10-14	22.8	31.2	14.86	23.1	31.2	5.04	23	31	6.96	23.1	31.2	5.04	22.9	30.7	2.39	23	31	6.96	23	31	6.96	23.1	31.2	5.04	22.9	30.7	2.39	23	31	6.96	23.1	31.5	4.03	23	31	6.96	23	31	6.96	23	31	6.96	22.8	31.5	7.31	22.8	31.5	7.31	22.4
1996-10-15	22.5	33.1	0	22.2	32.5	0	22.1	32.2	0	22.2	32.5	0	21.9	31.8	0	22.1	32.2	0	22.1	32.2	0	22.2	32.5	0	21.9	31.8	0	22.1	32.2	0	22.4	33	0.41	22.1	32.2	0	22.1	32.2	0	22.1	32.2	0	22.8	33.8	0	22.8	33.8	0	22.2
1996-10-16	22.8	33.2	0	22.5	32.3	7.88	22.4	32	8.67	22.5	32.3	7.88	22.2	31.5	5.23	22.4	32	8.67	22.4	32	8.67	22.5	32.3	7.88	22.2	31.5	5.23	22.4	32	8.67	22.7	33	4.78	22.4	32	8.67	22.4	32	8.67	22.4	32	8.67	23.1	34.1	0	23.1	34.1	0	22.4
1996-10-17	23.5	33.6	0	23.2	33.1	0	23	32.9	0	23.2	33.1	0	22.9	32.5	0	23	32.9	0	23	32.9	0	23.2	33.1	0	22.9	32.5	0	23	32.9	0	23.3	33.6	0.1	23	32.9	0	23	32.9	0	23	32.9	0	23.7	34.3	1.23	23.7	34.3	1.23	23.1
1996-10-18	23.7	34.3	0	23.6	34	0	23.4	33.7	0	23.6	34	0	23.3	33.2	0	23.4	33.7	0	23.4	33.7	0	23.6	34	0	23.3	33.2	0	23.4	33.7	0	23.7	34.4	0.43	23.4	33.7	0	23.4	33.7	0	23.4	33.7	0	24	35	0	24	35	0	23.3
1996-10-19	22.4	34.4	1.06	22.2	34.1	0	22	33.7	0	22.2	34.1	0	21.8	33.3	0	22	33.7	0	22	33.7	0	22.2	34.1	0	21.8	33.3	0	22	33.7	0	22.5	34.5	0	22	33.7	0	22	33.7	0	22	33.7	0	22.7	35.1	0	22.7	35.1	0	22
1996-10-20	22.2	33.2	7.22	21.9	32.9	2.08	21.8	32.5	4.3	21.9	32.9	2.08	21.7	32.1	5.39	21.8	32.5	4.3	21.8	32.5	4.3	21.9	32.9	2.08	21.7	32.1	5.39	21.8	32.5	4.3	22	33.3	0.59	21.8	32.5	4.3	21.8	32.5	4.3	21.8	32.5	4.3	22.3	33.9	3.54	22.3	33.9	3.54	21.8
1996-10-21	22.9	34	6.05	22.8	33.9	0.89	22.7	33.6	0	22.8	33.9	0.89	22.6	33.2	0	22.7	33.6	0	22.7	33.6	0	22.8	33.9	0.89	22.6	33.2	0	22.7	33.6	0	22.9	34.2	0	22.7	33.6	0	22.7	33.6	0	22.7	33.6	0	23	34.6	4.77	23	34.6	4.77	22.5
1996-10-22	22.7	34.3	0	22.8	33.9	4.45	22.8	33.6	10.43	22.8	33.9	4.45	22.7	33.2	12.63	22.8	33.6	10.43	22.8	33.6	10.43	22.8	33.9	4.45	22.7	33.2	12.63	22.8	33.6	10.43	22.8	34.3	2.52	22.8	33.6	10.43	22.8	33.6	10.43	22.8	33.6	10.43	22.7	34.9	3.39	22.7	34.9	3.39	22.3
1996-10-23	22.2	35	0	22.3	34.2	2.34	22.1	33.9	2.87	22.3	34.2	2.34	22.1	33.5	4.58	22.1	33.9	2.87	22.1	33.9	2.87	22.3	34.2	2.34	22.1	33.5	4.58	22.1	33.9	2.87	22.3	34.8	4.22	22.1	33.9	2.87	22.1	33.9	2.87	22.1	33.9	2.87	22.2	35.7	0	22.2	35.7	0	21.8
1996-10-24	21.9	35.2	0	21.7	34.7	0	21.6	34.4	0	21.7	34.7	0	21.5	34	0	21.6	34.4	0	21.6	34.4	0	21.7	34.7	0	21.5	34	0	21.6	34.4	0	21.8	35.1	0	21.6	34.4	0	21.6	34.4	0	21.6	34.4	0	22	35.8	0	22	35.8	0	21.5
1996-10-25	21.4	35	0.44	21.4	34.5	0	21.2	34.3	0	21.4	34.5	0	21.1	33.9	0.99	21.2	34.3	0	21.2	34.3	0	21.4	34.5	0	21.1	33.9	0.99	21.2	34.3	0	21.5	35	0	21.2	34.3	0	21.2	34.3	0	21.2	34.3	0	21.5	35.6	2.08	21.5	35.6	2.08	20.9
1996-10-26	21.4	35	0	21	34.7	0	21	34.4	0	21	34.7	0	21	34	0	21	34.4	0	21	34.4	0	21	34.7	0	21	34	0	21	34.4	0	21	35.2	0	21	34.4	0	21	34.4	0	21	34.4	0	21.3	35.6	0	21.3	35.6	0	21
1996-10-27	21	35.5	0	20.9	35.3	0	20.9	35	0	20.9	35.3	0	20.9	34.6	0	20.9	35	0	20.9	35	0	20.9	35.3	0	20.9	34.6	0	20.9	35	0	20.7	35.6	0	20.9	35	0	20.9	35	0	20.9	35	0	20.8	36	0	20.8	36	0	20.7
1996-10-28	22.1	34.9	6.56	22	34.6	0.48	22	34.3	1.34	22	34.6	0.48	22	33.9	0	22	34.3	1.34	22	34.3	1.34	22	34.6	0.48	22	33.9	0	22	34.3	1.34	21.9	35	0	22	34.3	1.34	22	34.3	1.34	22	34.3	1.34	22	35.5	5.97	22	35.5	5.97	21.7
1996-10-29	22.7	34.5	13.74	22.7	34.1	0.23	22.5	33.8	1.8	22.7	34.1	0.23	22.5	33.5	5.76	22.5	33.8	1.8	22.5	33.8	1.8	22.7	34.1	0.23	22.5	33.5	5.76	22.5	33.8	1.8	22.7	34.4	1.97	22.5	33.8	1.8	22.5	33.8	1.8	22.5	33.8	1.8	22.7	35	6.22	22.7	35	6.22	22.2
1996-10-30	22.7	35.1	0	22.8	34.8	1.8	22.6	34.5	2.4	22.8	34.8	1.8	22.5	34.2	3.7	22.6	34.5	2.4	22.6	34.5	2.4	22.8	34.8	1.8	22.5	34.2	3.7	22.6	34.5	2.4	22.9	35.1	1.94	22.6	34.5	2.4	22.6	34.5	2.4	22.6	34.5	2.4	22.9	35.4	0	22.9	35.4	0	22.2
1996-10-31	21.3	34	0	21	33.8	0	21	33.6	0	21	33.8	0	20.9	33.3	0	21	33.6	0	21	33.6	0	21	33.8	0	20.9	33.3	0	21	33.6	0	21.1	34.1	0	21	33.6	0	21	33.6	0	21	33.6	0	21.3	34.3	0	21.3	34.3	0	20.9
1996-11-01	20.3	33.7	0	20.1	33.5	0	20	33.3	0	20.1	33.5	0	20	33.1	0	20	33.3	0	20	33.3	0	20.1	33.5	0	20	33.1	0	20	33.3	0	20.1	33.7	0	20	33.3	0	20	33.3	0	20	33.3	0	20.2	34	0	20.2	34	0	19.9
1996-11-02	23.1	34.3	0	23	34.1	0	23	34	0	23	34.1	0	22.9	33.8	0	23	34	0	23	34	0	23	34.1	0	22.9	33.8	0	23	34	0	23.1	34.3	0	23	34	0	23	34	0	23	34	0	23.1	34.6	0	23.1	34.6	0	22.6
1996-11-03	19.9	34.4	0	20.5	34.3	0	20.6	34.1	0	20.5	34.3	0	20.9	33.8	0	20.6	34.1	0	20.6	34.1	0	20.5	34.3	0	20.9	33.8	0	20.6	34.1	0	20	34.5	0	20.6	34.1	0	20.6	34.1	0	20.6	34.1	0	19.3	34.7	0	19.3	34.7	0	19.4
1996-11-04	17.5	34.2	0	17.6	33.9	0	17.7	33.7	0	17.6	33.9	0	18	33.5	0	17.7	33.7	0	17.7	33.7	0	17.6	33.9	0	18	33.5	0	17.7	33.7	0	17.3	34.2	0	17.7	33.7	0	17.7	33.7	0	17.7	33.7	0	17.2	34.5	0	17.2	34.5	0	17.2
1996-11-05	19.2	34.1	0	19	33.8	0	19.1	33.6	0	19	33.8	0	19.1	33.4	0	19.1	33.6	0	19.1	33.6	0	19	33.8	0	19.1	33.4	0	19.1	33.6	0	18.9	34.1	0	19.1	33.6	0	19.1	33.6	0	19.1	33.6	0	19	34.3	0	19	34.3	0	18.8
1996-11-06	20.1	33.7	0	20.3	33.1	0	20.4	33	0	20.3	33.1	0	20.4	32.7	0	20.4	33	0	20.4	33	0	20.3	33.1	0	20.4	32.7	0	20.4	33	0	20.1	33.4	0	20.4	33	0	20.4	33	0	20.4	33	0	19.7	34.1	0	19.7	34.1	0	19.6
1996-11-07	21.4	33.4	0.43	21.8	33	0.11	21.7	32.9	0	21.8	33	0.11	21.7	32.7	0	21.7	32.9	0	21.7	32.9	0	21.8	33	0.11	21.7	32.7	0	21.7	32.9	0	21.7	33.1	2.15	21.7	32.9	0	21.7	32.9	0	21.7	32.9	0	21.3	33.5	0	21.3	33.5	0	20.9
1996-11-08	21.1	33	2.58	20.9	32.5	2.57	20.8	32.4	3.18	20.9	32.5	2.57	20.8	32.3	1.23	20.8	32.4	3.18	20.8	32.4	3.18	20.9	32.5	2.57	20.8	32.3	1.23	20.8	32.4	3.18	20.8	32.6	0.17	20.8	32.4	3.18	20.8	32.4	3.18	20.8	32.4	3.18	21.1	33.2	1.35	21.1	33.2	1.35	20.7
1996-11-09	19.8	33.4	0.82	19.8	33.2	0.41	19.8	33.1	0.21	19.8	33.2	0.41	19.9	33	2.53	19.8	33.1	0.21	19.8	33.1	0.21	19.8	33.2	0.41	19.9	33	2.53	19.8	33.1	0.21	19.7	33.3	0.36	19.8	33.1	0.21	19.8	33.1	0.21	19.8	33.1	0.21	19.5	33.5	0.47	19.5	33.5	0.47	19.3
1996-11-10	19.8	33.2	0	20.2	33	0	20.2	33	0	20.2	33	0	20.2	32.9	0	20.2	33	0	20.2	33	0	20.2	33	0	20.2	32.9	0	20.2	33	0	20	33.1	0	20.2	33	0	20.2	33	0	20.2	33	0	19.5	33.2	0	19.5	33.2	0	19.2
1996-11-11	19.2	33.4	0	19.3	33.1	0	19.3	33	0	19.3	33.1	0	19.4	32.9	0	19.3	33	0	19.3	33	0	19.3	33.1	0	19.4	32.9	0	19.3	33	0	19.1	33.2	0	19.3	33	0	19.3	33	0	19.3	33	0	18.9	33.5	0	18.9	33.5	0	18.7
1996-11-12	18.1	34.3	0	17.8	33.9	0	17.9	33.8	0	17.8	33.9	0	18	33.7	0	17.9	33.8	0	17.9	33.8	0	17.8	33.9	0	18	33.7	0	17.9	33.8	0	17.7	34.1	0	17.9	33.8	0	17.9	33.8	0	17.9	33.8	0	17.8	34.5	0	17.8	34.5	0	17.6
1996-11-13	19	34.7	0	18.8	34.2	0	18.8	34.1	0	18.8	34.2	0	18.9	33.9	0	18.8	34.1	0	18.8	34.1	0	18.8	34.2	0	18.9	33.9	0	18.8	34.1	0	18.6	34.4	0	18.8	34.1	0	18.8	34.1	0	18.8	34.1	0	18.7	35	0	18.7	35	0	18.6
1996-11-14	20.5	35.4	0	20.3	34.8	0	20.4	34.7	0	20.3	34.8	0	20.4	34.4	0	20.4	34.7	0	20.4	34.7	0	20.3	34.8	0	20.4	34.4	0	20.4	34.7	0	20.2	35.1	0	20.4	34.7	0	20.4	34.7	0	20.4	34.7	0	20.3	35.7	0	20.3	35.7	0	20.1
1996-11-15	19.8	35.7	0	19.7	35.1	0	19.7	34.9	0	19.7	35.1	0	19.8	34.6	0	19.7	34.9	0	19.7	34.9	0	19.7	35.1	0	19.8	34.6	0	19.7	34.9	0	19.6	35.5	0	19.7	34.9	0	19.7	34.9	0	19.7	34.9	0	19.6	36	0	19.6	36	0	19.3
1996-11-16	19.1	35.1	0	19.2	34.7	0	19.2	34.5	0	19.2	34.7	0	19.4	34.3	0	19.2	34.5	0	19.2	34.5	0	19.2	34.7	0	19.4	34.3	0	19.2	34.5	0	19	34.9	0	19.2	34.5	0	19.2	34.5	0	19.2	34.5	0	18.9	35.4	0	18.9	35.4	0	18.6
1996-11-17	19.2	34.8	0	19.2	34.6	0	19.3	34.4	0	19.2	34.6	0	19.4	34.2	0	19.3	34.4	0	19.3	34.4	0	19.2	34.6	0	19.4	34.2	0	19.3	34.4	0	19.1	34.7	0	19.3	34.4	0	19.3	34.4	0	19.3	34.4	0	18.9	35	0	18.9	35	0	18.7
1996-11-18	18.9	34.1	0	18.6	33.8	0	18.6	33.7	0	18.6	33.8	0	18.7	33.5	0	18.6	33.7	0	18.6	33.7	0	18.6	33.8	0	18.7	33.5	0	18.6	33.7	0	18.5	33.9	0	18.6	33.7	0	18.6	33.7	0	18.6	33.7	0	18.6	34.2	0	18.6	34.2	0	18.4
1996-11-19	18.8	33.5	0	18.6	33.1	0	18.7	33.1	0	18.6	33.1	0	18.7	32.9	0	18.7	33.1	0	18.7	33.1	0	18.6	33.1	0	18.7	32.9	0	18.7	33.1	0	18.5	33.3	0	18.7	33.1	0	18.7	33.1	0	18.7	33.1	0	18.5	33.6	0	18.5	33.6	0	18.4
1996-11-20	19.3	34.2	0	19.5	33.9	0	19.5	33.8	0	19.5	33.9	0	19.6	33.6	0	19.5	33.8	0	19.5	33.8	0	19.5	33.9	0	19.6	33.6	0	19.5	33.8	0	19.3	34	0	19.5	33.8	0	19.5	33.8	0	19.5	33.8	0	19	34.4	0	19	34.4	0	18.8
1996-11-21	18	34.8	0	18.1	34.4	0	18.1	34.3	0	18.1	34.4	0	18.3	34.1	0	18.1	34.3	0	18.1	34.3	0	18.1	34.4	0	18.3	34.1	0	18.1	34.3	0	17.9	34.6	0	18.1	34.3	0	18.1	34.3	0	18.1	34.3	0	17.7	35	0	17.7	35	0	17.5
1996-11-22	18	35.4	0	17.7	35.1	0	17.7	34.9	0	17.7	35.1	0	17.8	34.7	0	17.7	34.9	0	17.7	34.9	0	17.7	35.1	0	17.8	34.7	0	17.7	34.9	0	17.6	35.3	0	17.7	34.9	0	17.7	34.9	0	17.7	34.9	0	17.7	35.6	0	17.7	35.6	0	17.6
1996-11-23	19.4	35.5	0	19	35.2	0	19.1	35.1	0	19	35.2	0	19.3	34.9	0	19.1	35.1	0	19.1	35.1	0	19	35.2	0	19.3	34.9	0	19.1	35.1	0	18.9	35.4	0	19.1	35.1	0	19.1	35.1	0	19.1	35.1	0	19	35.7	0	19	35.7	0	19
1996-11-24	19.7	35.7	0	19.6	35.4	0	19.7	35.2	0	19.6	35.4	0	19.7	34.9	0	19.7	35.2	0	19.7	35.2	0	19.6	35.4	0	19.7	34.9	0	19.7	35.2	0	19.5	35.6	0	19.7	35.2	0	19.7	35.2	0	19.7	35.2	0	19.4	36	0	19.4	36	0	19.2
1996-11-25	19.4	35.7	0	19.2	35.3	0	19.2	35.1	0	19.2	35.3	0	19.2	34.8	0	19.2	35.1	0	19.2	35.1	0	19.2	35.3	0	19.2	34.8	0	19.2	35.1	0	19.1	35.6	0	19.2	35.1	0	19.2	35.1	0	19.2	35.1	0	19.3	36	0	19.3	36	0	19
1996-11-26	20.4	35.4	0	20.2	35.1	0	20.1	34.9	0	20.2	35.1	0	20	34.6	0	20.1	34.9	0	20.1	34.9	0	20.2	35.1	0	20	34.6	0	20.1	34.9	0	20.3	35.3	0	20.1	34.9	0	20.1	34.9	0	20.1	34.9	0	20.5	35.7	0	20.5	35.7	0	19.9
1996-11-27	19	34.9	0	18.8	34.4	0	18.9	34.3	0	18.8	34.4	0	19	34	0	18.9	34.3	0	18.9	34.3	0	18.8	34.4	0	19	34	0	18.9	34.3	0	18.7	34.6	0	18.9	34.3	0	18.9	34.3	0	18.9	34.3	0	18.7	35.2	0	18.7	35.2	0	18.6
1996-11-28	18.5	34.5	0	18	34	0	18.1	33.9	0	18	34	0	18.2	33.6	0	18.1	33.9	0	18.1	33.9	0	18	34	0	18.2	33.6	0	18.1	33.9	0	17.8	34.3	0	18.1	33.9	0	18.1	33.9	0	18.1	33.9	0	18.2	34.8	0	18.2	34.8	0	18.1
1996-11-29	19	34.7	0	18.5	34.1	0	18.7	34	0	18.5	34.1	0	18.9	33.7	0	18.7	34	0	18.7	34	0	18.5	34.1	0	18.9	33.7	0	18.7	34	0	18.3	34.4	0	18.7	34	0	18.7	34	0	18.7	34	0	18.5	35	0	18.5	35	0	18.6
1996-11-30	18.5	34.2	0	17.5	34	0	17.7	33.9	0	17.5	34	0	17.8	33.7	0	17.7	33.9	0	17.7	33.9	0	17.5	34	0	17.8	33.7	0	17.7	33.9	0	17.4	34.1	0	17.7	33.9	0	17.7	33.9	0	17.7	33.9	0	18.2	34.3	0	18.2	34.3	0	18.2
1996-12-01	20.4	34.4	0	19.5	34	0	19.8	33.8	0	19.5	34	0	19.8	33.6	0	19.8	33.8	0	19.8	33.8	0	19.5	34	0	19.8	33.6	0	19.8	33.8	0	19.5	34.1	0	19.8	33.8	0	19.8	33.8	0	19.8	33.8	0	20.2	34.6	0	20.2	34.6	0	20.2
1996-12-02	20.4	33.1	0	19.8	32.7	0.05	19.8	32.6	0.26	19.8	32.7	0.05	19.8	32.4	0.57	19.8	32.6	0.26	19.8	32.6	0.26	19.8	32.7	0.05	19.8	32.4	0.57	19.8	32.6	0.26	19.8	32.9	0	19.8	32.6	0.26	19.8	32.6	0.26	19.8	32.6	0.26	20.4	33.4	0.07	20.4	33.4	0.07	20.1
1996-12-03	19.6	34.1	0	19	33.6	0	19	33.5	0	19	33.6	0	19	33.3	0	19	33.5	0	19	33.5	0	19	33.6	0	19	33.3	0	19	33.5	0	19	33.8	0	19	33.5	0	19	33.5	0	19	33.5	0	19.5	34.3	0.18	19.5	34.3	0.18	19.3
1996-12-04	19.1	33.8	0	18.8	33.2	0.02	18.8	33.1	0	18.8	33.2	0.02	18.8	32.8	0	18.8	33.1	0	18.8	33.1	0	18.8	33.2	0.02	18.8	32.8	0	18.8	33.1	0	18.7	33.5	0.26	18.8	33.1	0	18.8	33.1	0	18.8	33.1	0	19	34.1	0	19	34.1	0	18.8
1996-12-05	20.1	34.2	0	20.1	33.6	0	20.1	33.5	0	20.1	33.6	0	20.1	33.3	0	20.1	33.5	0	20.1	33.5	0	20.1	33.6	0	20.1	33.3	0	20.1	33.5	0	20	33.9	0	20.1	33.5	0	20.1	33.5	0	20.1	33.5	0	19.9	34.5	0	19.9	34.5	0	19.7
1996-12-06	20.3	33.4	0.63	20.5	32.5	0	20.5	32.4	0	20.5	32.5	0	20.6	32.2	0	20.5	32.4	0	20.5	32.4	0	20.5	32.5	0	20.6	32.2	0	20.5	32.4	0	20.3	32.8	0	20.5	32.4	0	20.5	32.4	0	20.5	32.4	0	20	33.7	0.07	20	33.7	0.07	19.9
1996-12-07	20.7	32.4	0.48	20.2	31.8	0	20.1	31.8	0.01	20.2	31.8	0	19.9	31.6	0	20.1	31.8	0.01	20.1	31.8	0.01	20.2	31.8	0	19.9	31.6	0	20.1	31.8	0.01	20.5	32	0	20.1	31.8	0.01	20.1	31.8	0.01	20.1	31.8	0.01	21	32.5	0.19	21	32.5	0.19	20.3
1996-12-08	18.4	33.1	0	18.4	32.5	0	18.2	32.5	0	18.4	32.5	0	18.1	32.4	0	18.2	32.5	0	18.2	32.5	0	18.4	32.5	0	18.1	32.4	0	18.2	32.5	0	18.5	32.6	0	18.2	32.5	0	18.2	32.5	0	18.2	32.5	0	18.5	33.1	0	18.5	33.1	0	17.9
1996-12-09	19.4	32.5	0	19	32	0	19.2	32	0	19	32	0	19.4	31.9	0	19.2	32	0	19.2	32	0	19	32	0	19.4	31.9	0	19.2	32	0	18.8	32	0	19.2	32	0	19.2	32	0	19.2	32	0	18.9	32.5	0	18.9	32.5	0	19
1996-12-10	19	33.9	0	18.4	33.2	0	18.6	33.2	0	18.4	33.2	0	18.7	33.1	0	18.6	33.2	0	18.6	33.2	0	18.4	33.2	0	18.7	33.1	0	18.6	33.2	0	18.2	33.4	0	18.6	33.2	0	18.6	33.2	0	18.6	33.2	0	18.5	34	0	18.5	34	0	18.6
1996-12-11	19.4	34.3	0	19	33.6	0	19	33.5	0	19	33.6	0	19.1	33.3	0	19	33.5	0	19	33.5	0	19	33.6	0	19.1	33.3	0	19	33.5	0	18.9	33.8	0	19	33.5	0	19	33.5	0	19	33.5	0	19.1	34.6	0	19.1	34.6	0	19.1
1996-12-12	19.6	35.1	0	19.3	34.7	0	19.3	34.5	0	19.3	34.7	0	19.3	34.2	0	19.3	34.5	0	19.3	34.5	0	19.3	34.7	0	19.3	34.2	0	19.3	34.5	0	19.3	35	0	19.3	34.5	0	19.3	34.5	0	19.3	34.5	0	19.4	35.5	0	19.4	35.5	0	19.2
1996-12-13	21.7	36.2	0	21.3	35.8	0	21.2	35.7	0	21.3	35.8	0	21.1	35.4	0	21.2	35.7	0	21.2	35.7	0	21.3	35.8	0	21.1	35.4	0	21.2	35.7	0	21.4	36	0	21.2	35.7	0	21.2	35.7	0	21.2	35.7	0	21.9	36.5	0	21.9	36.5	0	21.3
1996-12-14	20	36.4	0	20	35.9	0	19.9	35.7	0	20	35.9	0	19.9	35.3	0	19.9	35.7	0	19.9	35.7	0	20	35.9	0	19.9	35.3	0	19.9	35.7	0	19.9	36.3	0	19.9	35.7	0	19.9	35.7	0	19.9	35.7	0	19.8	36.8	0	19.8	36.8	0	19.5
1996-12-15	20	35.5	0	19.8	35.1	0	19.8	34.9	0	19.8	35.1	0	19.9	34.6	0	19.8	34.9	0	19.8	34.9	0	19.8	35.1	0	19.9	34.6	0	19.8	34.9	0	19.6	35.3	0	19.8	34.9	0	19.8	34.9	0	19.8	34.9	0	19.7	35.8	0	19.7	35.8	0	19.6
1996-12-16	18.9	33.7	0	18.7	33.4	0	18.8	33.4	0	18.7	33.4	0	18.9	33.3	0	18.8	33.4	0	18.8	33.4	0	18.7	33.4	0	18.9	33.3	0	18.8	33.4	0	18.5	33.4	0	18.8	33.4	0	18.8	33.4	0	18.8	33.4	0	18.6	33.7	0	18.6	33.7	0	18.5
1996-12-17	18.7	34.6	0	18.3	34.5	0	18.5	34.4	0	18.3	34.5	0	18.6	34.2	0	18.5	34.4	0	18.5	34.4	0	18.3	34.5	0	18.6	34.2	0	18.5	34.4	0	18.1	34.5	0	18.5	34.4	0	18.5	34.4	0	18.5	34.4	0	18.2	34.7	0	18.2	34.7	0	18.3
1996-12-18	18	34.2	0	17.7	34	0	17.8	33.9	0	17.7	34	0	18	33.8	0	17.8	33.9	0	17.8	33.9	0	17.7	34	0	18	33.8	0	17.8	33.9	0	17.6	34.1	0	17.8	33.9	0	17.8	33.9	0	17.8	33.9	0	17.6	34.3	0	17.6	34.3	0	17.6
1996-12-19	17.5	34	0	17.3	33.9	0	17.5	33.8	0	17.3	33.9	0	17.6	33.7	0.03	17.5	33.8	0	17.5	33.8	0	17.3	33.9	0	17.6	33.7	0.03	17.5	33.8	0	17.1	34	0	17.5	33.8	0	17.5	33.8	0	17.5	33.8	0	17.1	34.1	0	17.1	34.1	0	17.1
1996-12-20	16.8	33.7	0	16.5	33.5	0	16.7	33.4	0	16.5	33.5	0	16.8	33.3	0.01	16.7	33.4	0	16.7	33.4	0	16.5	33.5	0	16.8	33.3	0.01	16.7	33.4	0	16.3	33.5	0	16.7	33.4	0	16.7	33.4	0	16.7	33.4	0	16.4	33.7	0	16.4	33.7	0	16.4
1996-12-21	17.2	34.5	0	17.3	34.2	0	17.5	34.1	0	17.3	34.2	0	17.7	33.9	0	17.5	34.1	0	17.5	34.1	0	17.3	34.2	0	17.7	33.9	0	17.5	34.1	0	17	34.4	0	17.5	34.1	0	17.5	34.1	0	17.5	34.1	0	16.7	34.7	0	16.7	34.7	0	16.7
1996-12-22	18.2	33.2	0	18.1	32.6	0	18.2	32.6	0	18.1	32.6	0	18.4	32.5	0	18.2	32.6	0	18.2	32.6	0	18.1	32.6	0	18.4	32.5	0	18.2	32.6	0	17.8	32.8	0	18.2	32.6	0	18.2	32.6	0	18.2	32.6	0	17.6	33.3	0	17.6	33.3	0	17.7
1996-12-23	18.1	33.1	0.04	17.8	32.4	0	18	32.4	0	17.8	32.4	0	18.1	32.3	0	18	32.4	0	18	32.4	0	17.8	32.4	0	18.1	32.3	0	18	32.4	0	17.6	32.6	0	18	32.4	0	18	32.4	0	18	32.4	0	17.6	33.2	0.36	17.6	33.2	0.36	17.6
1996-12-24	18.9	33.6	0	18.8	33.1	0	18.9	33.1	0	18.8	33.1	0	19	33	0	18.9	33.1	0	18.9	33.1	0	18.8	33.1	0	19	33	0	18.9	33.1	0	18.6	33.2	0	18.9	33.1	0	18.9	33.1	0	18.9	33.1	0	18.5	33.6	0	18.5	33.6	0	18.4
1996-12-25	18.8	33.2	0.4	18.8	33	0	19	32.9	0	18.8	33	0	19.3	32.8	0.01	19	32.9	0	19	32.9	0	18.8	33	0	19.3	32.8	0.01	19	32.9	0	18.4	33.1	0	19	32.9	0	19	32.9	0	19	32.9	0	18.1	33.3	0.62	18.1	33.3	0.62	18.3
1996-12-26	17.5	34.3	0.33	17.1	34	0	17.2	33.9	0	17.1	34	0	17.2	33.8	0	17.2	33.9	0	17.2	33.9	0	17.1	34	0	17.2	33.8	0	17.2	33.9	0	17	34.2	0	17.2	33.9	0	17.2	33.9	0	17.2	33.9	0	17.2	34.4	0.23	17.2	34.4	0.23	17
1996-12-27	16.6	33.8	0	16.3	33.3	0	16.4	33.3	0	16.3	33.3	0	16.5	33.2	0	16.4	33.3	0	16.4	33.3	0	16.3	33.3	0	16.5	33.2	0	16.4	33.3	0	16.1	33.5	0	16.4	33.3	0	16.4	33.3	0	16.4	33.3	0	16.2	33.9	0	16.2	33.9	0	16.2
1996-12-28	18.4	34.1	0	18.4	33.6	0	18.6	33.6	0	18.4	33.6	0	18.8	33.5	0	18.6	33.6	0	18.6	33.6	0	18.4	33.6	0	18.8	33.5	0	18.6	33.6	0	18.1	33.7	0	18.6	33.6	0	18.6	33.6	0	18.6	33.6	0	17.8	34.2	0.02	17.8	34.2	0.02	17.9
1996-12-29	18.5	33.5	0	18.4	33.1	0	18.5	33	0	18.4	33.1	0	18.6	33	0	18.5	33	0	18.5	33	0	18.4	33.1	0	18.6	33	0	18.5	33	0	18.2	33.1	0	18.5	33	0	18.5	33	0	18.5	33	0	18.2	33.5	0	18.2	33.5	0	18.1
1996-12-30	19	33.2	0	18.9	32.9	0	19	32.9	0	18.9	32.9	0	19.1	32.9	0	19	32.9	0	19	32.9	0	18.9	32.9	0	19.1	32.9	0	19	32.9	0	18.7	32.9	0	19	32.9	0	19	32.9	0	19	32.9	0	18.6	33.2	0	18.6	33.2	0	18.6
1996-12-31	19.2	31.9	0	18.9	31.4	0	18.9	31.4	0	18.9	31.4	0	18.9	31.3	0	18.9	31.4	0	18.9	31.4	0	18.9	31.4	0	18.9	31.3	0	18.9	31.4	0	18.9	31.5	0	18.9	31.4	0	18.9	31.4	0	18.9	31.4	0	19.1	31.9	0.42	19.1	31.9	0.42	18.9
1997-01-01	19.4	34.1	0	19.2	33.6	0	19.2	33.5	0	19.2	33.6	0	19.2	33.3	0	19.2	33.5	0	19.2	33.5	0	19.2	33.6	0	19.2	33.3	0	19.2	33.5	0	19.1	33.7	0	19.2	33.5	0	19.2	33.5	0	19.2	33.5	0	19.2	34.3	0	19.2	34.3	0	19.1
1997-01-02	19	35.3	0	18.8	34.7	0	18.8	34.6	0	18.8	34.7	0	18.8	34.5	0	18.8	34.6	0	18.8	34.6	0	18.8	34.7	0	18.8	34.5	0	18.8	34.6	0	18.8	34.9	0	18.8	34.6	0	18.8	34.6	0	18.8	34.6	0	18.9	35.4	0	18.9	35.4	0	18.6
1997-01-03	21.2	35.7	0	21.2	35.1	0	21.3	35	0	21.2	35.1	0	21.4	34.8	0	21.3	35	0	21.3	35	0	21.2	35.1	0	21.4	34.8	0	21.3	35	0	20.9	35.2	0	21.3	35	0	21.3	35	0	21.3	35	0	20.7	35.9	0	20.7	35.9	0	20.8
1997-01-04	21.3	35.2	0	21.4	34.3	0	21.5	34.3	0	21.4	34.3	0	21.6	34.2	0	21.5	34.3	0	21.5	34.3	0	21.4	34.3	0	21.6	34.2	0	21.5	34.3	0	21.2	34.5	0	21.5	34.3	0	21.5	34.3	0	21.5	34.3	0	20.9	35.3	0	20.9	35.3	0	20.8
1997-01-05	20.4	35.4	0	20.3	35	0	20.4	34.9	0	20.3	35	0	20.5	34.8	0	20.4	34.9	0	20.4	34.9	0	20.3	35	0	20.5	34.8	0	20.4	34.9	0	20.1	35.1	0	20.4	34.9	0	20.4	34.9	0	20.4	34.9	0	20	35.5	0	20	35.5	0	19.9
1997-01-06	20	35.1	0	19.9	34.7	0	20	34.6	0	19.9	34.7	0	20.1	34.4	0	20	34.6	0	20	34.6	0	19.9	34.7	0	20.1	34.4	0	20	34.6	0	19.8	34.9	0	20	34.6	0	20	34.6	0	20	34.6	0	19.7	35.3	0	19.7	35.3	0	19.6
1997-01-07	21.3	35.9	0	21.2	35.3	0	21.2	35.2	0	21.2	35.3	0	21.2	35.1	0	21.2	35.2	0	21.2	35.2	0	21.2	35.3	0	21.2	35.1	0	21.2	35.2	0	21	35.5	0	21.2	35.2	0	21.2	35.2	0	21.2	35.2	0	21	36.1	0	21	36.1	0	20.9
1997-01-08	22	36.5	0	21.8	36.1	0	21.8	36.1	0	21.8	36.1	0	21.8	36	0	21.8	36.1	0	21.8	36.1	0	21.8	36.1	0	21.8	36	0	21.8	36.1	0	21.7	36.2	0	21.8	36.1	0	21.8	36.1	0	21.8	36.1	0	21.8	36.6	0	21.8	36.6	0	21.6
1997-01-09	22.4	35.4	0	21.8	35	0	21.9	35	0	21.8	35	0	21.9	35	0	21.9	35	0	21.9	35	0	21.8	35	0	21.9	35	0	21.9	35	0	21.8	35	0	21.9	35	0	21.9	35	0	21.9	35	0	22.2	35.3	0	22.2	35.3	0	22.1
1997-01-10	21	34.5	0	20.8	34	0	21	34	0	20.8	34	0	21.1	33.9	0	21	34	0	21	34	0	20.8	34	0	21.1	33.9	0	21	34	0	20.6	34	0	21	34	0	21	34	0	21	34	0	20.6	34.5	0	20.6	34.5	0	20.6
1997-01-11	21.8	34.7	0	21.6	34.1	0	21.7	34	0	21.6	34.1	0	21.7	33.9	0	21.7	34	0	21.7	34	0	21.6	34.1	0	21.7	33.9	0	21.7	34	0	21.5	34.2	0	21.7	34	0	21.7	34	0	21.7	34	0	21.5	34.8	0	21.5	34.8	0	21.4
1997-01-12	20.5	35.2	0	20.3	34.7	0.02	20.4	34.6	0.01	20.3	34.7	0.02	20.6	34.4	0.06	20.4	34.6	0.01	20.4	34.6	0.01	20.3	34.7	0.02	20.6	34.4	0.06	20.4	34.6	0.01	20.1	34.8	0	20.4	34.6	0.01	20.4	34.6	0.01	20.4	34.6	0.01	20.1	35.3	0	20.1	35.3	0	20.2
1997-01-13	21.2	35.8	0	21.1	35.3	0	21.3	35.2	0	21.1	35.3	0	21.5	34.9	0	21.3	35.2	0	21.3	35.2	0	21.1	35.3	0	21.5	34.9	0	21.3	35.2	0	20.8	35.6	0	21.3	35.2	0	21.3	35.2	0	21.3	35.2	0	20.7	36	0	20.7	36	0	20.8
1997-01-14	21.3	36	0	21.1	35.7	0	21.3	35.5	0	21.1	35.7	0	21.5	35.1	0	21.3	35.5	0	21.3	35.5	0	21.1	35.7	0	21.5	35.1	0	21.3	35.5	0	20.9	36	0	21.3	35.5	0	21.3	35.5	0	21.3	35.5	0	20.9	36.3	0	20.9	36.3	0	21.2
1997-01-15	22.2	36.6	0	22.5	36	0.04	22.5	35.8	0.33	22.5	36	0.04	22.7	35.5	0.39	22.5	35.8	0.33	22.5	35.8	0.33	22.5	36	0.04	22.7	35.5	0.39	22.5	35.8	0.33	22.2	36.3	0	22.5	35.8	0.33	22.5	35.8	0.33	22.5	35.8	0.33	21.8	36.9	0	21.8	36.9	0	21.9
1997-01-16	20.2	34.6	0.05	19.8	34.3	0	19.8	34.2	0	19.8	34.3	0	19.9	34.1	0	19.8	34.2	0	19.8	34.2	0	19.8	34.3	0	19.9	34.1	0	19.8	34.2	0	19.7	34.4	0	19.8	34.2	0	19.8	34.2	0	19.8	34.2	0	20	34.8	0	20	34.8	0	19.9
1997-01-17	20.3	35.2	0	20.1	34.9	0	20.1	34.9	0	20.1	34.9	0	20.2	34.8	0	20.1	34.9	0	20.1	34.9	0	20.1	34.9	0	20.2	34.8	0	20.1	34.9	0	20	35	0	20.1	34.9	0	20.1	34.9	0	20.1	34.9	0	20.1	35.2	0	20.1	35.2	0	19.9
1997-01-18	20.7	35.7	0	20.5	35.5	0	20.5	35.4	0	20.5	35.5	0	20.6	35.3	0	20.5	35.4	0	20.5	35.4	0	20.5	35.5	0	20.6	35.3	0	20.5	35.4	0	20.3	35.5	0	20.5	35.4	0	20.5	35.4	0	20.5	35.4	0	20.4	35.8	0	20.4	35.8	0	20.3
1997-01-19	20	36.2	0	19.8	35.9	0	19.9	35.8	0	19.8	35.9	0	19.9	35.7	0	19.9	35.8	0	19.9	35.8	0	19.8	35.9	0	19.9	35.7	0	19.9	35.8	0	19.6	36.1	0	19.9	35.8	0	19.9	35.8	0	19.9	35.8	0	19.6	36.3	0	19.6	36.3	0	19.6
1997-01-20	19	36.5	0	18.6	36.2	0	18.7	36.1	0	18.6	36.2	0	18.8	35.9	0	18.7	36.1	0	18.7	36.1	0	18.6	36.2	0	18.8	35.9	0	18.7	36.1	0	18.4	36.4	0	18.7	36.1	0	18.7	36.1	0	18.7	36.1	0	18.7	36.7	0	18.7	36.7	0	18.7
1997-01-21	20.5	33.7	0	20.1	32.7	0	20.2	32.7	0	20.1	32.7	0	20.2	32.5	0.11	20.2	32.7	0	20.2	32.7	0	20.1	32.7	0	20.2	32.5	0.11	20.2	32.7	0	20	33	0	20.2	32.7	0	20.2	32.7	0	20.2	32.7	0	20.2	33.9	0	20.2	33.9	0	20.1
1997-01-22	22	31.9	0.06	20.9	31	0	21.1	31.1	0	20.9	31	0	21	31	0	21.1	31.1	0	21.1	31.1	0	20.9	31	0	21	31	0	21.1	31.1	0	21	31.1	0	21.1	31.1	0	21.1	31.1	0	21.1	31.1	0	21.9	31.8	0.01	21.9	31.8	0.01	21.8
1997-01-23	21.1	31.1	0	20.7	30.5	0	20.8	30.6	0	20.7	30.5	0	20.8	30.6	0	20.8	30.6	0	20.8	30.6	0	20.7	30.5	0	20.8	30.6	0	20.8	30.6	0	20.6	30.5	0	20.8	30.6	0	20.8	30.6	0	20.8	30.6	0	20.8	30.9	0	20.8	30.9	0	20.7
1997-01-24	21.1	32.3	0	20.4	32	0	20.8	32.1	0	20.4	32	0	21.2	32.1	0	20.8	32.1	0	20.8	32.1	0	20.4	32	0	21.2	32.1	0	20.8	32.1	0	19.9	31.9	0	20.8	32.1	0	20.8	32.1	0	20.8	32.1	0	20.2	31.9	0	20.2	31.9	0	21
1997-01-25	19.4	32.8	0	18.9	32.6	0	19.1	32.6	0	18.9	32.6	0	19.2	32.6	0	19.1	32.6	0	19.1	32.6	0	18.9	32.6	0	19.2	32.6	0	19.1	32.6	0	18.7	32.6	0	19.1	32.6	0	19.1	32.6	0	19.1	32.6	0	19	32.8	0	19	32.8	0	19.1
1997-01-26	19	33.7	0	18.7	33.4	0	18.8	33.4	0	18.7	33.4	0	18.9	33.3	0	18.8	33.4	0	18.8	33.4	0	18.7	33.4	0	18.9	33.3	0	18.8	33.4	0	18.5	33.5	0	18.8	33.4	0	18.8	33.4	0	18.8	33.4	0	18.6	33.6	0	18.6	33.6	0	18.6
1997-01-27	20.1	34.8	0	20	34.4	0	20	34.3	0	20	34.4	0	20	34.2	0	20	34.3	0	20	34.3	0	20	34.4	0	20	34.2	0	20	34.3	0	19.9	34.4	0	20	34.3	0	20	34.3	0	20	34.3	0	19.9	34.7	0	19.9	34.7	0	19.6
1997-01-28	19.3	34.5	0	19.1	34.3	0	19.3	34.3	0	19.1	34.3	0	19.4	34.2	0	19.3	34.3	0	19.3	34.3	0	19.1	34.3	0	19.4	34.2	0	19.3	34.3	0	18.9	34.3	0	19.3	34.3	0	19.3	34.3	0	19.3	34.3	0	18.9	34.5	0	18.9	34.5	0	18.9
1997-01-29	19.3	33.9	0	19	33.8	0	19.1	33.7	0	19	33.8	0	19.2	33.6	0	19.1	33.7	0	19.1	33.7	0	19	33.8	0	19.2	33.6	0	19.1	33.7	0	18.8	33.8	0	19.1	33.7	0	19.1	33.7	0	19.1	33.7	0	18.9	33.9	0	18.9	33.9	0	18.9
1997-01-30	20.4	34	0	19.8	34.2	0	20	34.1	0	19.8	34.2	0	20.1	34.1	0	20	34.1	0	20	34.1	0	19.8	34.2	0	20.1	34.1	0	20	34.1	0	19.7	34.1	0	20	34.1	0	20	34.1	0	20	34.1	0	20	33.9	0	20	33.9	0	20
1997-01-31	22.2	33.7	0	22.3	34.2	0	22.4	34.4	0	22.3	34.2	0	22.6	34.7	0	22.4	34.4	0	22.4	34.4	0	22.3	34.2	0	22.6	34.7	0	22.4	34.4	0	22.1	33.7	0	22.4	34.4	0	22.4	34.4	0	22.4	34.4	0	21.7	32.9	0	21.7	32.9	0	21.8
1997-02-01	19.5	32.3	0	19.5	32.4	0	19.5	32.4	0	19.5	32.4	0	19.5	32.5	0	19.5	32.4	0	19.5	32.4	0	19.5	32.4	0	19.5	32.5	0	19.5	32.4	0	19.4	32.3	0	19.5	32.4	0	19.5	32.4	0	19.5	32.4	0	19.3	32	0	19.3	32	0	19
1997-02-02	19	33.1	0	18.7	33.3	0	18.8	33.2	0	18.7	33.3	0	18.8	33.2	0	18.8	33.2	0	18.8	33.2	0	18.7	33.3	0	18.8	33.2	0	18.8	33.2	0	18.6	33.1	0	18.8	33.2	0	18.8	33.2	0	18.8	33.2	0	18.7	32.8	0	18.7	32.8	0	18.7
1997-02-03	17.9	33.7	0	17.8	33.7	0	17.8	33.7	0	17.8	33.7	0	17.8	33.6	0	17.8	33.7	0	17.8	33.7	0	17.8	33.7	0	17.8	33.6	0	17.8	33.7	0	17.8	33.6	0	17.8	33.7	0	17.8	33.7	0	17.8	33.7	0	17.7	33.5	0	17.7	33.5	0	17.5
1997-02-04	18.8	34.9	0	18.5	34.7	0	18.6	34.6	0	18.5	34.7	0	18.7	34.5	0	18.6	34.6	0	18.6	34.6	0	18.5	34.7	0	18.7	34.5	0	18.6	34.6	0	18.4	34.7	0	18.6	34.6	0	18.6	34.6	0	18.6	34.6	0	18.5	34.8	0	18.5	34.8	0	18.4
1997-02-05	20.8	35.2	0	20.5	35.2	0	20.6	35.2	0	20.5	35.2	0	20.6	35.1	0	20.6	35.2	0	20.6	35.2	0	20.5	35.2	0	20.6	35.1	0	20.6	35.2	0	20.4	35.2	0	20.6	35.2	0	20.6	35.2	0	20.6	35.2	0	20.5	35	0	20.5	35	0	20.4
1997-02-06	19.3	35.1	0	19.2	35.1	0	19.2	35	0	19.2	35.1	0	19.2	34.9	0	19.2	35	0	19.2	35	0	19.2	35.1	0	19.2	34.9	0	19.2	35	0	19.1	35	0	19.2	35	0	19.2	35	0	19.2	35	0	19.1	35	0	19.1	35	0	18.8
1997-02-07	20.1	36	0	19.8	35.9	0	19.8	35.8	0	19.8	35.9	0	19.9	35.6	0	19.8	35.8	0	19.8	35.8	0	19.8	35.9	0	19.9	35.6	0	19.8	35.8	0	19.7	35.9	0	19.8	35.8	0	19.8	35.8	0	19.8	35.8	0	19.8	35.9	0	19.8	35.9	0	19.7
1997-02-08	20	36.1	0	19.8	36	0	19.8	35.9	0	19.8	36	0	19.9	35.8	0	19.8	35.9	0	19.8	35.9	0	19.8	36	0	19.9	35.8	0	19.8	35.9	0	19.6	36.1	0	19.8	35.9	0	19.8	35.9	0	19.8	35.9	0	19.6	36.1	0	19.6	36.1	0	19.6
1997-02-09	20.6	35.7	0	20.6	35.6	0	20.5	35.6	0	20.6	35.6	0	20.5	35.5	0	20.5	35.6	0	20.5	35.6	0	20.6	35.6	0	20.5	35.5	0	20.5	35.6	0	20.5	35.6	0	20.5	35.6	0	20.5	35.6	0	20.5	35.6	0	20.4	35.6	0	20.4	35.6	0	20.2
1997-02-10	20.1	36.6	0	20.1	36.6	0	20.1	36.5	0	20.1	36.6	0	20.1	36.4	0	20.1	36.5	0	20.1	36.5	0	20.1	36.6	0	20.1	36.4	0	20.1	36.5	0	20	36.7	0	20.1	36.5	0	20.1	36.5	0	20.1	36.5	0	19.8	36.5	0	19.8	36.5	0	19.6
1997-02-11	20.3	35.9	0	20.2	35.8	0	20.2	35.7	0	20.2	35.8	0	20.2	35.5	0	20.2	35.7	0	20.2	35.7	0	20.2	35.8	0	20.2	35.5	0	20.2	35.7	0	20.2	35.9	0	20.2	35.7	0	20.2	35.7	0	20.2	35.7	0	20.1	35.9	0	20.1	35.9	0	19.9
1997-02-12	20.4	35.6	0	20.1	35.6	0	20.2	35.5	0	20.1	35.6	0	20.1	35.3	0	20.2	35.5	0	20.2	35.5	0	20.1	35.6	0	20.1	35.3	0	20.2	35.5	0	20.1	35.6	0	20.2	35.5	0	20.2	35.5	0	20.2	35.5	0	20.2	35.6	0	20.2	35.6	0	20
1997-02-13	20.4	34.9	0	20.5	34.9	0	20.4	34.8	0	20.5	34.9	0	20.4	34.7	0	20.4	34.8	0	20.4	34.8	0	20.5	34.9	0	20.4	34.7	0	20.4	34.8	0	20.4	34.9	0	20.4	34.8	0	20.4	34.8	0	20.4	34.8	0	20.2	34.8	0	20.2	34.8	0	19.9
1997-02-14	20.3	35	0	20.6	35.1	0	20.5	35.1	0	20.6	35.1	0	20.5	35.1	0	20.5	35.1	0	20.5	35.1	0	20.6	35.1	0	20.5	35.1	0	20.5	35.1	0	20.4	35	0	20.5	35.1	0	20.5	35.1	0	20.5	35.1	0	20.1	34.6	0	20.1	34.6	0	19.8
1997-02-15	19.5	33.8	0	19.3	33.8	0	19.4	33.8	0	19.3	33.8	0	19.4	33.8	0	19.4	33.8	0	19.4	33.8	0	19.3	33.8	0	19.4	33.8	0	19.4	33.8	0	19.3	33.7	0	19.4	33.8	0	19.4	33.8	0	19.4	33.8	0	19.3	33.6	0	19.3	33.6	0	19.1
1997-02-16	19.2	34	0	19.3	33.8	0	19.3	33.8	0	19.3	33.8	0	19.3	33.8	0	19.3	33.8	0	19.3	33.8	0	19.3	33.8	0	19.3	33.8	0	19.3	33.8	0	19.1	33.7	0	19.3	33.8	0	19.3	33.8	0	19.3	33.8	0	18.9	33.8	0	18.9	33.8	0	18.7
1997-02-17	19	35.1	0	18.7	34.9	0	18.8	34.9	0	18.7	34.9	0	18.9	34.8	0	18.8	34.9	0	18.8	34.9	0	18.7	34.9	0	18.9	34.8	0	18.8	34.9	0	18.6	34.9	0	18.8	34.9	0	18.8	34.9	0	18.8	34.9	0	18.7	35	0	18.7	35	0	18.6
1997-02-18	21.5	36.4	0	21.1	36.1	0	21.2	36.1	0	21.1	36.1	0	21.2	35.9	0	21.2	36.1	0	21.2	36.1	0	21.1	36.1	0	21.2	35.9	0	21.2	36.1	0	21.1	36.2	0	21.2	36.1	0	21.2	36.1	0	21.2	36.1	0	21.3	36.3	0	21.3	36.3	0	21.1
1997-02-19	19.5	35.9	0	19.2	35.6	0	19.3	35.6	0	19.2	35.6	0	19.3	35.5	0	19.3	35.6	0	19.3	35.6	0	19.2	35.6	0	19.3	35.5	0	19.3	35.6	0	19.1	35.7	0	19.3	35.6	0	19.3	35.6	0	19.3	35.6	0	19.3	35.9	0	19.3	35.9	0	19.1
1997-02-20	20.3	35.3	0	20.1	35.2	0	20.1	35	0	20.1	35.2	0	20.2	34.9	0	20.1	35	0	20.1	35	0	20.1	35.2	0	20.2	34.9	0	20.1	35	0	20	35.2	0	20.1	35	0	20.1	35	0	20.1	35	0	20	35.3	0	20	35.3	0	19.8
1997-02-21	21.4	34.9	0	21.3	34.9	0	21.4	34.8	0	21.3	34.9	0	21.4	34.7	0	21.4	34.8	0	21.4	34.8	0	21.3	34.9	0	21.4	34.7	0	21.4	34.8	0	21.1	34.9	0	21.4	34.8	0	21.4	34.8	0	21.4	34.8	0	21	34.8	0	21	34.8	0	21
1997-02-22	21.2	34.6	0	20.9	34.5	0	20.9	34.5	0	20.9	34.5	0	20.9	34.4	0	20.9	34.5	0	20.9	34.5	0	20.9	34.5	0	20.9	34.4	0	20.9	34.5	0	20.9	34.5	0	20.9	34.5	0	20.9	34.5	0	20.9	34.5	0	21	34.5	0	21	34.5	0	20.8
1997-02-23	22.8	35.8	0	22.3	35.7	0	22.3	35.7	0	22.3	35.7	0	22.3	35.7	0	22.3	35.7	0	22.3	35.7	0	22.3	35.7	0	22.3	35.7	0	22.3	35.7	0	22.3	35.7	0	22.3	35.7	0	22.3	35.7	0	22.3	35.7	0	22.8	35.6	0	22.8	35.6	0	22.5
1997-02-24	22.7	35.7	0	22.5	35.5	0	22.6	35.4	0	22.5	35.5	0	22.7	35.3	0	22.6	35.4	0	22.6	35.4	0	22.5	35.5	0	22.7	35.3	0	22.6	35.4	0	22.3	35.6	0	22.6	35.4	0	22.6	35.4	0	22.6	35.4	0	22.3	35.8	0	22.3	35.8	0	22.3
1997-02-25	23.4	37.3	0	22.9	36.9	0	22.9	36.8	0	22.9	36.9	0	22.8	36.7	0	22.9	36.8	0	22.9	36.8	0	22.9	36.9	0	22.8	36.7	0	22.9	36.8	0	22.9	37	0	22.9	36.8	0	22.9	36.8	0	22.9	36.8	0	23.3	37.2	0	23.3	37.2	0	23
1997-02-26	23.3	36.5	0	22.8	36.2	0	22.9	36.2	0	22.8	36.2	0	22.9	36.1	0	22.9	36.2	0	22.9	36.2	0	22.8	36.2	0	22.9	36.1	0	22.9	36.2	0	22.8	36.3	0	22.9	36.2	0	22.9	36.2	0	22.9	36.2	0	23.1	36.5	0	23.1	36.5	0	23
1997-02-27	22.4	35.9	0	21.7	35.5	0	21.8	35.4	0	21.7	35.5	0	21.8	35.2	0	21.8	35.4	0	21.8	35.4	0	21.7	35.5	0	21.8	35.2	0	21.8	35.4	0	21.6	35.6	0	21.8	35.4	0	21.8	35.4	0	21.8	35.4	0	22.1	36	0	22.1	36	0	22.1
1997-02-28	22.7	35.1	0.17	22	34.6	0	22.1	34.5	0.07	22	34.6	0	22.1	34.3	0	22.1	34.5	0.07	22.1	34.5	0.07	22	34.6	0	22.1	34.3	0	22.1	34.5	0.07	22	34.8	0	22.1	34.5	0.07	22.1	34.5	0.07	22.1	34.5	0.07	22.5	35.3	0	22.5	35.3	0	22.4
1997-03-01	23.1	35.9	1.53	22.4	35.7	0.64	22.6	35.6	1.22	22.4	35.7	0.64	22.7	35.5	1.32	22.6	35.6	1.22	22.6	35.6	1.22	22.4	35.7	0.64	22.7	35.5	1.32	22.6	35.6	1.22	22.3	35.7	1.09	22.6	35.6	1.22	22.6	35.6	1.22	22.6	35.6	1.22	22.8	35.9	1.36	22.8	35.9	1.36	22.8
1997-03-02	22.8	35.9	1.02	22.4	36.1	0	22.4	36	0	22.4	36.1	0	22.4	35.9	0	22.4	36	0	22.4	36	0	22.4	36.1	0	22.4	35.9	0	22.4	36	0	22.4	36.1	0	22.4	36	0	22.4	36	0	22.4	36	0	22.7	35.9	0	22.7	35.9	0	22.5
1997-03-03	24	35.1	0	24.6	35.2	0	24.6	35.2	0	24.6	35.2	0	24.5	35.2	0	24.6	35.2	0	24.6	35.2	0	24.6	35.2	0	24.5	35.2	0	24.6	35.2	0	24.4	35.1	0	24.6	35.2	0	24.6	35.2	0	24.6	35.2	0	23.7	34.9	0	23.7	34.9	0	23.6
1997-03-04	23.1	34.2	0	23.3	34.2	0	23.2	34.2	0	23.3	34.2	0	23.1	34.1	0	23.2	34.2	0	23.2	34.2	0	23.3	34.2	0	23.1	34.1	0	23.2	34.2	0	23.1	34.1	0	23.2	34.2	0	23.2	34.2	0	23.2	34.2	0	22.8	34.1	0	22.8	34.1	0	22.6
1997-03-05	22.4	34.7	0	23	34.7	0	23	34.6	0	23	34.7	0	23.1	34.6	0	23	34.6	0	23	34.6	0	23	34.7	0	23.1	34.6	0	23	34.6	0	22.6	34.6	0	23	34.6	0	23	34.6	0	23	34.6	0	21.8	34.5	0	21.8	34.5	0	21.8
1997-03-06	21.9	35	0	21.8	34.9	0	21.9	34.9	0	21.8	34.9	0	22	34.8	0	21.9	34.9	0	21.9	34.9	0	21.8	34.9	0	22	34.8	0	21.9	34.9	0	21.6	34.8	0	21.9	34.9	0	21.9	34.9	0	21.9	34.9	0	21.6	34.9	0	21.6	34.9	0	21.5
1997-03-07	21.7	35.9	0	21.9	35.7	0	21.8	35.7	0	21.9	35.7	0	21.7	35.7	0	21.8	35.7	0	21.8	35.7	0	21.9	35.7	0	21.7	35.7	0	21.8	35.7	0	21.8	35.6	0	21.8	35.7	0	21.8	35.7	0	21.8	35.7	0	21.6	35.6	0	21.6	35.6	0	21.1
1997-03-08	21.7	36.5	0	21.8	36.2	0	22	36.2	0	21.8	36.2	0	22.1	36	0	22	36.2	0	22	36.2	0	21.8	36.2	0	22.1	36	0	22	36.2	0	21.6	36.3	0	22	36.2	0	22	36.2	0	22	36.2	0	21.3	36.5	0	21.3	36.5	0	21.3
1997-03-09	23	37.7	0	22.8	37.2	0	22.8	37.1	0	22.8	37.2	0	22.9	36.8	0	22.8	37.1	0	22.8	37.1	0	22.8	37.2	0	22.9	36.8	0	22.8	37.1	0	22.7	37.4	0	22.8	37.1	0	22.8	37.1	0	22.8	37.1	0	22.7	37.7	0	22.7	37.7	0	22.6
1997-03-10	23.5	37.5	0	23.3	37	0	23.3	37	0	23.3	37	0	23.3	36.9	0	23.3	37	0	23.3	37	0	23.3	37	0	23.3	36.9	0	23.3	37	0	23.3	37	0	23.3	37	0	23.3	37	0	23.3	37	0	23.4	37.3	0	23.4	37.3	0	23.2
1997-03-11	22.5	37.5	0	22.2	37.2	0	22.3	37.2	0	22.2	37.2	0	22.4	37.1	0	22.3	37.2	0	22.3	37.2	0	22.2	37.2	0	22.4	37.1	0	22.3	37.2	0	22.1	37.3	0	22.3	37.2	0	22.3	37.2	0	22.3	37.2	0	22.2	37.5	0	22.2	37.5	0	22.2
1997-03-12	22.7	36.5	0	22.4	36	0	22.5	36	0	22.4	36	0	22.4	36	0	22.5	36	0	22.5	36	0	22.4	36	0	22.4	36	0	22.5	36	0	22.4	36	0	22.5	36	0	22.5	36	0	22.5	36	0	22.6	36.4	0	22.6	36.4	0	22.4
1997-03-13	21.3	35.4	3.79	20.8	35	0	20.7	34.9	0	20.8	35	0	20.5	34.8	1.37	20.7	34.9	0	20.7	34.9	0	20.8	35	0	20.5	34.8	1.37	20.7	34.9	0	21	35.1	0	20.7	34.9	0	20.7	34.9	0	20.7	34.9	0	21.5	35.6	0.11	21.5	35.6	0.11	21.1
1997-03-14	24.1	34.6	3	23.1	33.8	1.67	23.1	34	1.68	23.1	33.8	1.67	23	34.2	0.78	23.1	34	1.68	23.1	34	1.68	23.1	33.8	1.67	23	34.2	0.78	23.1	34	1.68	23.3	33.6	0.31	23.1	34	1.68	23.1	34	1.68	23.1	34	1.68	24.2	34.1	2.34	24.2	34.1	2.34	23.9
1997-03-15	22.5	34.6	0	22	33.7	0.17	22	33.7	0.38	22	33.7	0.17	22	33.5	0	22	33.7	0.38	22	33.7	0.38	22	33.7	0.17	22	33.5	0	22	33.7	0.38	22	33.9	0	22	33.7	0.38	22	33.7	0.38	22	33.7	0.38	22.4	34.7	0	22.4	34.7	0	22.1
1997-03-16	22.7	37	0	22.1	36.2	0	22.2	36.1	0	22.1	36.2	0	22.2	36	0	22.2	36.1	0	22.2	36.1	0	22.1	36.2	0	22.2	36	0	22.2	36.1	0	22.1	36.4	0	22.2	36.1	0	22.2	36.1	0	22.2	36.1	0	22.5	37.2	0.05	22.5	37.2	0.05	22.3
1997-03-17	22	36.2	0	21.2	35.5	0	21.3	35.6	0	21.2	35.5	0	21.3	35.5	0	21.3	35.6	0	21.3	35.6	0	21.2	35.5	0	21.3	35.5	0	21.3	35.6	0	21.2	35.6	0	21.3	35.6	0	21.3	35.6	0	21.3	35.6	0	21.9	36.1	0	21.9	36.1	0	21.8
1997-03-18	23.9	37.1	0	23.2	36.4	0	23.3	36.4	0	23.2	36.4	0	23.4	36.3	0	23.3	36.4	0	23.3	36.4	0	23.2	36.4	0	23.4	36.3	0	23.3	36.4	0	23.1	36.5	0	23.3	36.4	0	23.3	36.4	0	23.3	36.4	0	23.7	37.1	0	23.7	37.1	0	23.6
1997-03-19	23.6	37.6	0	22.8	37.1	0	22.8	37.1	0	22.8	37.1	0	22.7	36.9	0	22.8	37.1	0	22.8	37.1	0	22.8	37.1	0	22.7	36.9	0	22.8	37.1	0	22.9	37.3	0	22.8	37.1	0	22.8	37.1	0	22.8	37.1	0	23.6	37.7	0	23.6	37.7	0	23.3
1997-03-20	23.8	38.1	0	23.5	37.6	0	23.5	37.5	0	23.5	37.6	0	23.5	37.2	0	23.5	37.5	0	23.5	37.5	0	23.5	37.6	0	23.5	37.2	0	23.5	37.5	0	23.4	37.8	0	23.5	37.5	0	23.5	37.5	0	23.5	37.5	0	23.7	38.3	0	23.7	38.3	0	23.4
1997-03-21	23.8	38.4	0	23.2	38	0	23.3	37.9	0.47	23.2	38	0	23.2	37.7	0.57	23.3	37.9	0.47	23.3	37.9	0.47	23.2	38	0	23.2	37.7	0.57	23.3	37.9	0.47	23.3	38.2	0.42	23.3	37.9	0.47	23.3	37.9	0.47	23.3	37.9	0.47	23.8	38.6	0	23.8	38.6	0	23.5
1997-03-22	24.4	37.6	0	23.6	37.1	0	23.6	36.9	0	23.6	37.1	0	23.5	36.5	0	23.6	36.9	0	23.6	36.9	0	23.6	37.1	0	23.5	36.5	0	23.6	36.9	0	23.7	37.4	0	23.6	36.9	0	23.6	36.9	0	23.6	36.9	0	24.4	38.1	0	24.4	38.1	0	24.1
1997-03-23	23.7	36.7	0	22.9	36.2	0	22.9	36	0	22.9	36.2	0	22.9	35.7	0	22.9	36	0	22.9	36	0	22.9	36.2	0	22.9	35.7	0	22.9	36	0	23	36.4	0	22.9	36	0	22.9	36	0	22.9	36	0	23.8	37.1	0	23.8	37.1	0	23.4
1997-03-24	24.1	36.6	1.99	23.5	36.3	1.89	23.5	36	1.58	23.5	36.3	1.89	23.4	35.7	2.23	23.5	36	1.58	23.5	36	1.58	23.5	36.3	1.89	23.4	35.7	2.23	23.5	36	1.58	23.6	36.6	2.13	23.5	36	1.58	23.5	36	1.58	23.5	36	1.58	24.1	37	1.24	24.1	37	1.24	23.8
1997-03-25	24.7	35.8	0	23.8	35.1	0	23.9	35	0	23.8	35.1	0	23.8	34.9	0.29	23.9	35	0	23.9	35	0	23.8	35.1	0	23.8	34.9	0.29	23.9	35	0	23.9	35.3	0	23.9	35	0	23.9	35	0	23.9	35	0	24.7	35.9	0.24	24.7	35.9	0.24	24.4
1997-03-26	22.8	33.9	0	22.1	33.3	0	22.1	33.1	0	22.1	33.3	0	22	32.8	0	22.1	33.1	0	22.1	33.1	0	22.1	33.3	0	22	32.8	0	22.1	33.1	0	22.1	33.6	0	22.1	33.1	0	22.1	33.1	0	22.1	33.1	0	22.8	34.3	0	22.8	34.3	0	22.5
1997-03-27	23.4	36.4	0	22.5	35.7	0	22.4	35.5	0	22.5	35.7	0	22.3	35.3	0	22.4	35.5	0	22.4	35.5	0	22.5	35.7	0	22.3	35.3	0	22.4	35.5	0	22.7	36	0	22.4	35.5	0	22.4	35.5	0	22.4	35.5	0	23.6	36.8	0	23.6	36.8	0	23.2
1997-03-28	24.4	36.7	0	23.5	36.1	0	23.4	36	0	23.5	36.1	0	23.3	35.7	0	23.4	36	0	23.4	36	0	23.5	36.1	0	23.3	35.7	0	23.4	36	0	23.7	36.4	0	23.4	36	0	23.4	36	0	23.4	36	0	24.5	37.1	0.6	24.5	37.1	0.6	24.1
1997-03-29	24.3	36.4	0	23.5	35.6	0	23.5	35.4	0	23.5	35.6	0	23.4	35.1	0	23.5	35.4	0	23.5	35.4	0	23.5	35.6	0	23.4	35.1	0	23.5	35.4	0	23.7	35.9	0	23.5	35.4	0	23.5	35.4	0	23.5	35.4	0	24.4	36.8	0	24.4	36.8	0	24
1997-03-30	23.4	35	0	22.8	34.5	0	22.8	34.3	0.09	22.8	34.5	0	22.7	34	2.75	22.8	34.3	0.09	22.8	34.3	0.09	22.8	34.5	0	22.7	34	2.75	22.8	34.3	0.09	22.9	34.8	0	22.8	34.3	0.09	22.8	34.3	0.09	22.8	34.3	0.09	23.4	35.4	0	23.4	35.4	0	23
1997-03-31	23.9	35.9	0.29	23	35.4	0	23	35.2	0	23	35.4	0	22.8	35	0	23	35.2	0	23	35.2	0	23	35.4	0	22.8	35	0	23	35.2	0	23.3	35.6	0	23	35.2	0	23	35.2	0	23	35.2	0	24.1	36.2	0.8	24.1	36.2	0.8	23.6
1997-04-01	24.6	38.2	0	24	37.8	0	23.9	37.6	0	24	37.8	0	23.8	37.3	0	23.9	37.6	0	23.9	37.6	0	24	37.8	0	23.8	37.3	0	23.9	37.6	0	24.1	38.1	0	23.9	37.6	0	23.9	37.6	0	23.9	37.6	0	24.7	38.5	0	24.7	38.5	0	24.3
1997-04-02	23.9	36	5.76	23.3	36	0	23.1	35.7	0	23.3	36	0	22.8	35.2	0	23.1	35.7	0	23.1	35.7	0	23.3	36	0	22.8	35.2	0	23.1	35.7	0	23.6	36.4	0	23.1	35.7	0	23.1	35.7	0	23.1	35.7	0	24.3	36.6	8.61	24.3	36.6	8.61	23.5
1997-04-03	24.6	36.6	1.06	23.9	36.3	1.71	23.8	35.9	0	23.9	36.3	1.71	23.6	35.4	0	23.8	35.9	0	23.8	35.9	0	23.9	36.3	1.71	23.6	35.4	0	23.8	35.9	0	24.2	36.8	0	23.8	35.9	0	23.8	35.9	0	23.8	35.9	0	24.8	37.2	0	24.8	37.2	0	24.3
1997-04-04	23.4	34.4	0	22.7	33.7	0	22.7	33.7	0	22.7	33.7	0	22.6	33.5	0	22.7	33.7	0	22.7	33.7	0	22.7	33.7	0	22.6	33.5	0	22.7	33.7	0	22.8	33.9	0	22.7	33.7	0	22.7	33.7	0	22.7	33.7	0	23.5	34.6	0	23.5	34.6	0	23.1
1997-04-05	22	33.9	9.64	21.4	33.4	8.39	21.4	33.3	8.08	21.4	33.4	8.39	21.3	33.1	12.36	21.4	33.3	8.08	21.4	33.3	8.08	21.4	33.4	8.39	21.3	33.1	12.36	21.4	33.3	8.08	21.5	33.6	7.49	21.4	33.3	8.08	21.4	33.3	8.08	21.4	33.3	8.08	22	34.2	5.24	22	34.2	5.24	21.6
1997-04-06	24.6	37.1	0	24.3	36.5	0	24.3	36.3	0	24.3	36.5	0	24.3	36	0	24.3	36.3	0	24.3	36.3	0	24.3	36.5	0	24.3	36	0	24.3	36.3	0	24.3	36.8	0	24.3	36.3	0	24.3	36.3	0	24.3	36.3	0	24.5	37.5	0	24.5	37.5	0	24.2
1997-04-07	24.1	37.2	0	23.7	36.8	0	23.7	36.6	0	23.7	36.8	0	23.6	36.3	0	23.7	36.6	0	23.7	36.6	0	23.7	36.8	0	23.6	36.3	0	23.7	36.6	0	23.8	37.1	0	23.7	36.6	0	23.7	36.6	0	23.7	36.6	0	24.1	37.6	0	24.1	37.6	0	23.7
1997-04-08	24.3	38.6	0.71	24	38.4	0	23.9	38.1	0	24	38.4	0	23.8	37.7	0	23.9	38.1	0	23.9	38.1	0	24	38.4	0	23.8	37.7	0	23.9	38.1	0	24	38.7	0	23.9	38.1	0	23.9	38.1	0	23.9	38.1	0	24.4	39	0	24.4	39	0	23.9
1997-04-09	24.9	37.9	0	24.2	38	0	24.1	37.7	0	24.2	38	0	24	37.4	0	24.1	37.7	0	24.1	37.7	0	24.2	38	0	24	37.4	0	24.1	37.7	0	24.4	38.2	0	24.1	37.7	0	24.1	37.7	0	24.1	37.7	0	25	38.1	2.56	25	38.1	2.56	24.6
1997-04-10	24.4	37.1	3.6	24	37.1	6.38	23.9	36.8	8.48	24	37.1	6.38	23.9	36.5	5.56	23.9	36.8	8.48	23.9	36.8	8.48	24	37.1	6.38	23.9	36.5	5.56	23.9	36.8	8.48	24	37.3	5.49	23.9	36.8	8.48	23.9	36.8	8.48	23.9	36.8	8.48	24.4	37.4	9.75	24.4	37.4	9.75	24.1
1997-04-11	25.2	34.7	5.97	24.6	34.7	8.27	24.4	34.3	6.8	24.6	34.7	8.27	24.2	33.9	11.18	24.4	34.3	6.8	24.4	34.3	6.8	24.6	34.7	8.27	24.2	33.9	11.18	24.4	34.3	6.8	24.9	35.1	7.94	24.4	34.3	6.8	24.4	34.3	6.8	24.4	34.3	6.8	25.5	35.3	4.76	25.5	35.3	4.76	24.8
1997-04-12	24	36	0	23.7	35.8	3.84	23.6	35.5	3.12	23.7	35.8	3.84	23.5	35.1	9.79	23.6	35.5	3.12	23.6	35.5	3.12	23.7	35.8	3.84	23.5	35.1	9.79	23.6	35.5	3.12	23.8	36.2	0	23.6	35.5	3.12	23.6	35.5	3.12	23.6	35.5	3.12	24.2	36.6	0	24.2	36.6	0	23.6
1997-04-13	25	37.3	1.75	24.6	37.1	0	24.5	36.8	0	24.6	37.1	0	24.4	36.5	0	24.5	36.8	0	24.5	36.8	0	24.6	37.1	0	24.4	36.5	0	24.5	36.8	0	24.7	37.4	0	24.5	36.8	0	24.5	36.8	0	24.5	36.8	0	25.1	37.7	0.25	25.1	37.7	0.25	24.6
1997-04-14	25.3	38.3	1.05	24.8	38	4.34	24.7	37.7	12.14	24.8	38	4.34	24.5	37.3	8.93	24.7	37.7	12.14	24.7	37.7	12.14	24.8	38	4.34	24.5	37.3	8.93	24.7	37.7	12.14	25	38.3	2.91	24.7	37.7	12.14	24.7	37.7	12.14	24.7	37.7	12.14	25.4	38.8	0	25.4	38.8	0	24.9
1997-04-15	25.7	38	2.47	25.3	37.6	0	25.3	37.3	0	25.3	37.6	0	25.2	36.9	0	25.3	37.3	0	25.3	37.3	0	25.3	37.6	0	25.2	36.9	0	25.3	37.3	0	25.4	38	0	25.3	37.3	0	25.3	37.3	0	25.3	37.3	0	25.7	38.6	2.52	25.7	38.6	2.52	25.3
1997-04-16	24.8	37.7	0	24.2	37.3	0.22	24.1	36.9	0	24.2	37.3	0.22	23.9	36.5	0	24.1	36.9	0	24.1	36.9	0	24.2	37.3	0.22	23.9	36.5	0	24.1	36.9	0	24.4	37.7	0	24.1	36.9	0	24.1	36.9	0	24.1	36.9	0	25	38.5	0	25	38.5	0	24.4
1997-04-17	25.6	38.1	0.53	25	37.6	0	25	37.2	0	25	37.6	0	24.8	36.8	0	25	37.2	0	25	37.2	0	25	37.6	0	24.8	36.8	0	25	37.2	0	25.1	38.1	0	25	37.2	0	25	37.2	0	25	37.2	0	25.7	38.7	0	25.7	38.7	0	25.3
1997-04-18	24.7	36.4	0	24.2	36.1	0	24	35.7	0	24.2	36.1	0	23.8	35.3	0	24	35.7	0	24	35.7	0	24.2	36.1	0	23.8	35.3	0	24	35.7	0	24.4	36.5	0	24	35.7	0	24	35.7	0	24	35.7	0	25	37	0	25	37	0	24.3
1997-04-19	25.2	37.8	0	24.8	37.4	0	24.7	37.1	0	24.8	37.4	0	24.6	36.7	0	24.7	37.1	0	24.7	37.1	0	24.8	37.4	0	24.6	36.7	0	24.7	37.1	0	25	37.9	0	24.7	37.1	0	24.7	37.1	0	24.7	37.1	0	25.4	38.5	0	25.4	38.5	0	24.8
1997-04-20	24.4	35	10.42	24.1	35.6	0	23.9	35.2	0.65	24.1	35.6	0	23.8	34.9	4	23.9	35.2	0.65	23.9	35.2	0.65	24.1	35.6	0	23.8	34.9	4	23.9	35.2	0.65	24.2	35.8	1.57	23.9	35.2	0.65	23.9	35.2	0.65	23.9	35.2	0.65	24.7	35.5	10.47	24.7	35.5	10.47	24.1
1997-04-21	24.8	36.2	0	24.6	35.9	1.26	24.4	35.7	1.44	24.6	35.9	1.26	24.2	35.4	0	24.4	35.7	1.44	24.4	35.7	1.44	24.6	35.9	1.26	24.2	35.4	0	24.4	35.7	1.44	24.8	36.1	0	24.4	35.7	1.44	24.4	35.7	1.44	24.4	35.7	1.44	25.1	36.7	0.24	25.1	36.7	0.24	24.4
1997-04-22	24.4	34.1	10.06	24.4	35	10.86	24.3	34.8	13.94	24.4	35	10.86	24.3	34.7	7.33	24.3	34.8	13.94	24.3	34.8	13.94	24.4	35	10.86	24.3	34.7	7.33	24.3	34.8	13.94	24.4	35	10.15	24.3	34.8	13.94	24.3	34.8	13.94	24.3	34.8	13.94	24.4	34.1	7.76	24.4	34.1	7.76	24
1997-04-23	22.4	34.9	3.06	22	34.9	8.21	21.9	34.6	10.19	22	34.9	8.21	21.8	34.2	18.79	21.9	34.6	10.19	21.9	34.6	10.19	22	34.9	8.21	21.8	34.2	18.79	21.9	34.6	10.19	22.2	35.3	5.08	21.9	34.6	10.19	21.9	34.6	10.19	21.9	34.6	10.19	22.6	35.5	5.35	22.6	35.5	5.35	22
1997-04-24	25.3	37.6	0	25	37.3	0	24.9	37	0	25	37.3	0	24.8	36.6	0	24.9	37	0	24.9	37	0	25	37.3	0	24.8	36.6	0	24.9	37	0	25.1	37.7	0	24.9	37	0	24.9	37	0	24.9	37	0	25.4	38.2	0	25.4	38.2	0	25
1997-04-25	25.5	38	0	24.9	37.6	1.25	24.8	37.2	6.24	24.9	37.6	1.25	24.6	36.7	2.76	24.8	37.2	6.24	24.8	37.2	6.24	24.9	37.6	1.25	24.6	36.7	2.76	24.8	37.2	6.24	25.1	38.1	1.47	24.8	37.2	6.24	24.8	37.2	6.24	24.8	37.2	6.24	25.7	38.8	0	25.7	38.8	0	25.1
1997-04-26	25.3	38.4	0	24.7	38.2	0	24.7	37.8	0	24.7	38.2	0	24.6	37.4	0	24.7	37.8	0	24.7	37.8	0	24.7	38.2	0	24.6	37.4	0	24.7	37.8	0	24.7	38.7	0	24.7	37.8	0	24.7	37.8	0	24.7	37.8	0	25.3	39.1	0	25.3	39.1	0	25
1997-04-27	25.2	37.2	0	24.6	36.8	0	24.5	36.4	0	24.6	36.8	0	24.2	36	0	24.5	36.4	0	24.5	36.4	0	24.6	36.8	0	24.2	36	0	24.5	36.4	0	24.8	37.3	0	24.5	36.4	0	24.5	36.4	0	24.5	36.4	0	25.5	37.8	0	25.5	37.8	0	25
1997-04-28	26.2	37.2	0	25.9	37.4	0	25.8	37.1	0	25.9	37.4	0	25.5	36.7	0	25.8	37.1	0	25.8	37.1	0	25.9	37.4	0	25.5	36.7	0	25.8	37.1	0	26.2	37.7	0	25.8	37.1	0	25.8	37.1	0	25.8	37.1	0	26.6	37.7	0	26.6	37.7	0	25.9
1997-04-29	25	37.7	0	25	37.6	0	24.9	37.3	0	25	37.6	0	24.8	36.9	0	24.9	37.3	0	24.9	37.3	0	25	37.6	0	24.8	36.9	0	24.9	37.3	0	24.9	37.9	0	24.9	37.3	0	24.9	37.3	0	24.9	37.3	0	25	38.1	0	25	38.1	0	24.6
1997-04-30	24.6	37	0	24.4	37	0	24.4	36.8	0	24.4	37	0	24.4	36.4	0	24.4	36.8	0	24.4	36.8	0	24.4	37	0	24.4	36.4	0	24.4	36.8	0	24.3	37.3	0	24.4	36.8	0	24.4	36.8	0	24.4	36.8	0	24.5	37.5	0	24.5	37.5	0	24.2
1997-05-01	23.3	36.7	0	22.9	36.4	0	22.9	36	0	22.9	36.4	0	22.8	35.6	0	22.9	36	0	22.9	36	0	22.9	36.4	0	22.8	35.6	0	22.9	36	0	22.9	36.8	0	22.9	36	0	22.9	36	0	22.9	36	0	23.3	37.3	0	23.3	37.3	0	23
1997-05-02	24.7	37.3	0	24.2	37.2	0	24.2	36.9	0	24.2	37.2	0	24.2	36.6	0	24.2	36.9	0	24.2	36.9	0	24.2	37.2	0	24.2	36.6	0	24.2	36.9	0	24.2	37.6	0	24.2	36.9	0	24.2	36.9	0	24.2	36.9	0	24.6	37.8	0	24.6	37.8	0	24.3
1997-05-03	24.5	37.1	0.79	24.1	37.6	0	24.1	37.1	0	24.1	37.6	0	23.9	36.6	0	24.1	37.1	0	24.1	37.1	0	24.1	37.6	0	23.9	36.6	0	24.1	37.1	0	24.2	38	0	24.1	37.1	0	24.1	37.1	0	24.1	37.1	0	24.6	37.9	0.34	24.6	37.9	0.34	24.1
1997-05-04	24.3	36.7	0	24.2	36.8	0	24	36.4	0	24.2	36.8	0	23.9	35.9	0	24	36.4	0	24	36.4	0	24.2	36.8	0	23.9	35.9	0	24	36.4	0	24.3	37.2	0	24	36.4	0	24	36.4	0	24	36.4	0	24.5	37.4	0.61	24.5	37.4	0.61	24
1997-05-05	24.3	36	4.28	24	36	0	23.8	35.5	0	24	36	0	23.7	35.1	0	23.8	35.5	0	23.8	35.5	0	24	36	0	23.7	35.1	0	23.8	35.5	0	24.2	36.4	0	23.8	35.5	0	23.8	35.5	0	23.8	35.5	0	24.6	36.7	2.93	24.6	36.7	2.93	24
1997-05-06	24.8	35.6	6.04	24.5	36.1	2.72	24.4	35.7	2.26	24.5	36.1	2.72	24.2	35.3	0	24.4	35.7	2.26	24.4	35.7	2.26	24.5	36.1	2.72	24.2	35.3	0	24.4	35.7	2.26	24.6	36.3	3.2	24.4	35.7	2.26	24.4	35.7	2.26	24.4	35.7	2.26	25	36.1	5.83	25	36.1	5.83	24.4
1997-05-07	24.2	34.2	10.09	23.9	34.2	6.52	23.7	33.8	4.66	23.9	34.2	6.52	23.5	33.4	2.9	23.7	33.8	4.66	23.7	33.8	4.66	23.9	34.2	6.52	23.5	33.4	2.9	23.7	33.8	4.66	24.1	34.5	3.86	23.7	33.8	4.66	23.7	33.8	4.66	23.7	33.8	4.66	24.5	34.8	4.76	24.5	34.8	4.76	23.8
1997-05-08	24	34	0	23.6	33.8	5.86	23.4	33.5	4.38	23.6	33.8	5.86	23.1	33.1	1.94	23.4	33.5	4.38	23.4	33.5	4.38	23.6	33.8	5.86	23.1	33.1	1.94	23.4	33.5	4.38	23.9	34.2	2.11	23.4	33.5	4.38	23.4	33.5	4.38	23.4	33.5	4.38	24.5	34.6	0	24.5	34.6	0	23.6
1997-05-09	24.5	35.1	4.69	24.1	34.7	7.09	23.9	34.4	5.98	24.1	34.7	7.09	23.7	34	5.39	23.9	34.4	5.98	23.9	34.4	5.98	24.1	34.7	7.09	23.7	34	5.39	23.9	34.4	5.98	24.4	35.2	10.9	23.9	34.4	5.98	23.9	34.4	5.98	23.9	34.4	5.98	24.8	35.8	9.06	24.8	35.8	9.06	24.1
1997-05-10	24.5	34.8	0	24	34.1	0.43	23.8	33.8	0.82	24	34.1	0.43	23.6	33.4	2.28	23.8	33.8	0.82	23.8	33.8	0.82	24	34.1	0.43	23.6	33.4	2.28	23.8	33.8	0.82	24.2	34.5	3.08	23.8	33.8	0.82	23.8	33.8	0.82	23.8	33.8	0.82	24.7	35.4	1.3	24.7	35.4	1.3	24.1
1997-05-11	25.3	37.2	0	25.1	37.1	0	25	36.8	0	25.1	37.1	0	24.8	36.5	0	25	36.8	0	25	36.8	0	25.1	37.1	0	24.8	36.5	0	25	36.8	0	25.3	37.4	0	25	36.8	0	25	36.8	0	25	36.8	0	25.5	37.6	0	25.5	37.6	0	25
1997-05-12	26.1	37.2	0	25.9	37.3	0	25.7	36.9	0	25.9	37.3	0	25.5	36.5	0	25.7	36.9	0	25.7	36.9	0	25.9	37.3	0	25.5	36.5	0	25.7	36.9	0	26	37.7	0	25.7	36.9	0	25.7	36.9	0	25.7	36.9	0	26.3	37.9	0	26.3	37.9	0	25.7
1997-05-13	23.9	35.2	2.56	23.8	35	0	23.7	34.7	0	23.8	35	0	23.6	34.4	0	23.7	34.7	0	23.7	34.7	0	23.8	35	0	23.6	34.4	0	23.7	34.7	0	23.8	35.3	0	23.7	34.7	0	23.7	34.7	0	23.7	34.7	0	24	35.8	1.04	24	35.8	1.04	23.6
1997-05-14	25.5	36.5	0	25.3	36.2	1.21	25.1	35.8	0.94	25.3	36.2	1.21	24.8	35.4	0.8	25.1	35.8	0.94	25.1	35.8	0.94	25.3	36.2	1.21	24.8	35.4	0.8	25.1	35.8	0.94	25.5	36.7	0	25.1	35.8	0.94	25.1	35.8	0.94	25.1	35.8	0.94	25.9	37.2	0.76	25.9	37.2	0.76	25.2
1997-05-15	24.1	32.9	15.91	23.8	32.8	5.91	23.7	32.5	6.46	23.8	32.8	5.91	23.6	32.2	4.93	23.7	32.5	6.46	23.7	32.5	6.46	23.8	32.8	5.91	23.6	32.2	4.93	23.7	32.5	6.46	23.9	33.1	12.8	23.7	32.5	6.46	23.7	32.5	6.46	23.7	32.5	6.46	24.2	33.4	13.84	24.2	33.4	13.84	23.7
1997-05-16	24.8	35.4	1	24.7	35.5	0	24.5	35.1	0	24.7	35.5	0	24.4	34.8	0	24.5	35.1	0	24.5	35.1	0	24.7	35.5	0	24.4	34.8	0	24.5	35.1	0	24.8	35.7	0	24.5	35.1	0	24.5	35.1	0	24.5	35.1	0	24.9	35.8	0	24.9	35.8	0	24.4
1997-05-17	26.5	35.8	0	26	35.5	2.57	25.9	35.1	1.88	26	35.5	2.57	25.7	34.8	0.35	25.9	35.1	1.88	25.9	35.1	1.88	26	35.5	2.57	25.7	34.8	0.35	25.9	35.1	1.88	26.3	35.9	0	25.9	35.1	1.88	25.9	35.1	1.88	25.9	35.1	1.88	26.8	36.4	0	26.8	36.4	0	26.1
1997-05-18	25.3	35.9	0.3	25.1	36.1	0	24.9	35.7	0.36	25.1	36.1	0	24.7	35.3	0.45	24.9	35.7	0.36	24.9	35.7	0.36	25.1	36.1	0	24.7	35.3	0.45	24.9	35.7	0.36	25.4	36.4	0	24.9	35.7	0.36	24.9	35.7	0.36	24.9	35.7	0.36	25.7	36.5	0	25.7	36.5	0	24.9
1997-05-19	24.7	36.1	0	24.6	35.9	3.66	24.2	35.4	2.98	24.6	35.9	3.66	23.8	34.8	4.07	24.2	35.4	2.98	24.2	35.4	2.98	24.6	35.9	3.66	23.8	34.8	4.07	24.2	35.4	2.98	25	36.5	0	24.2	35.4	2.98	24.2	35.4	2.98	24.2	35.4	2.98	25.4	36.9	0	25.4	36.9	0	24.4
1997-05-20	25	36.1	6.02	24.7	36.2	2.69	24.5	35.8	2.68	24.7	36.2	2.69	24.2	35.5	2.05	24.5	35.8	2.68	24.5	35.8	2.68	24.7	36.2	2.69	24.2	35.5	2.05	24.5	35.8	2.68	25.1	36.5	4.88	24.5	35.8	2.68	24.5	35.8	2.68	24.5	35.8	2.68	25.5	36.6	3.95	25.5	36.6	3.95	24.6
1997-05-21	22.8	33.4	3.96	22.6	32.9	9.84	22.4	32.5	8.9	22.6	32.9	9.84	22	32.1	8.71	22.4	32.5	8.9	22.4	32.5	8.9	22.6	32.9	9.84	22	32.1	8.71	22.4	32.5	8.9	23	33.5	9.62	22.4	32.5	8.9	22.4	32.5	8.9	22.4	32.5	8.9	23.3	34.3	2.03	23.3	34.3	2.03	22.4
1997-05-22	24.8	36.7	0	24.5	36.2	0	24.3	36	0	24.5	36.2	0	24.1	35.7	0	24.3	36	0	24.3	36	0	24.5	36.2	0	24.1	35.7	0	24.3	36	0	24.8	36.6	0	24.3	36	0	24.3	36	0	24.3	36	0	25.2	37	0	25.2	37	0	24.4
1997-05-23	26.2	34.4	4.7	25.9	34.6	3.83	25.5	34	6.59	25.9	34.6	3.83	25	33.5	3.97	25.5	34	6.59	25.5	34	6.59	25.9	34.6	3.83	25	33.5	3.97	25.5	34	6.59	26.4	35.1	7.4	25.5	34	6.59	25.5	34	6.59	25.5	34	6.59	27	35.2	7.28	27	35.2	7.28	25.9
1997-05-24	25.9	36.2	0	25.7	36	3.84	25.4	35.6	4.01	25.7	36	3.84	25.2	35.2	2.96	25.4	35.6	4.01	25.4	35.6	4.01	25.7	36	3.84	25.2	35.2	2.96	25.4	35.6	4.01	26	36.5	0	25.4	35.6	4.01	25.4	35.6	4.01	25.4	35.6	4.01	26.3	36.9	0	26.3	36.9	0	25.5
1997-05-25	24.2	33.4	9.01	24.1	32.9	4.01	23.9	32.6	4.32	24.1	32.9	4.01	23.7	32.2	8.81	23.9	32.6	4.32	23.9	32.6	4.32	24.1	32.9	4.01	23.7	32.2	8.81	23.9	32.6	4.32	24.2	33.5	7.36	23.9	32.6	4.32	23.9	32.6	4.32	23.9	32.6	4.32	24.5	34.1	8.3	24.5	34.1	8.3	23.8
1997-05-26	24.9	35.2	0.87	24.4	34.6	0.91	24.2	34.4	4	24.4	34.6	0.91	24	34.1	3.19	24.2	34.4	4	24.2	34.4	4	24.4	34.6	0.91	24	34.1	3.19	24.2	34.4	4	24.7	35	0	24.2	34.4	4	24.2	34.4	4	24.2	34.4	4	25.3	35.7	0	25.3	35.7	0	24.6
1997-05-27	24.5	36.3	4.79	24	35.9	0.2	23.8	35.6	2.75	24	35.9	0.2	23.6	35.2	5.35	23.8	35.6	2.75	23.8	35.6	2.75	24	35.9	0.2	23.6	35.2	5.35	23.8	35.6	2.75	24.2	36.4	0.47	23.8	35.6	2.75	23.8	35.6	2.75	23.8	35.6	2.75	24.8	37	3.71	24.8	37	3.71	24.1
1997-05-28	24.3	33.7	11.02	24.4	33.6	0.96	24.1	33.3	0.62	24.4	33.6	0.96	23.9	33	0.15	24.1	33.3	0.62	24.1	33.3	0.62	24.4	33.6	0.96	23.9	33	0.15	24.1	33.3	0.62	24.6	33.9	0.21	24.1	33.3	0.62	24.1	33.3	0.62	24.1	33.3	0.62	24.6	34.1	10.61	24.6	34.1	10.61	23.9
1997-05-29	24.2	35.2	0	24.4	34.9	5.18	24.2	34.5	4	24.4	34.9	5.18	24	34.2	0.92	24.2	34.5	4	24.2	34.5	4	24.4	34.9	5.18	24	34.2	0.92	24.2	34.5	4	24.5	35.3	3.16	24.2	34.5	4	24.2	34.5	4	24.2	34.5	4	24.5	35.8	0.43	24.5	35.8	0.43	23.7
1997-05-30	25	34.2	7.72	24.8	33.6	13.49	24.5	33.3	14.83	24.8	33.6	13.49	24.3	32.9	13.86	24.5	33.3	14.83	24.5	33.3	14.83	24.8	33.6	13.49	24.3	32.9	13.86	24.5	33.3	14.83	25	34.1	15.86	24.5	33.3	14.83	24.5	33.3	14.83	24.5	33.3	14.83	25.3	34.8	7.53	25.3	34.8	7.53	24.6
1997-05-31	25.3	34.7	0	24.9	34.1	0	24.7	33.9	0	24.9	34.1	0	24.5	33.6	0	24.7	33.9	0	24.7	33.9	0	24.9	34.1	0	24.5	33.6	0	24.7	33.9	0	25.1	34.5	6.22	24.7	33.9	0	24.7	33.9	0	24.7	33.9	0	25.6	35.2	0.16	25.6	35.2	0.16	24.9
1997-06-01	23.4	33	8.65	23.3	32.9	3.52	23.1	32.6	7.71	23.3	32.9	3.52	23	32.3	11.15	23.1	32.6	7.71	23.1	32.6	7.71	23.3	32.9	3.52	23	32.3	11.15	23.1	32.6	7.71	23.4	33.3	0.55	23.1	32.6	7.71	23.1	32.6	7.71	23.1	32.6	7.71	23.6	33.6	10.49	23.6	33.6	10.49	23
1997-06-02	24.5	35	0	24.3	34.8	0	24.1	34.5	0	24.3	34.8	0	23.8	34.1	0	24.1	34.5	0	24.1	34.5	0	24.3	34.8	0	23.8	34.1	0	24.1	34.5	0	24.5	35.2	0	24.1	34.5	0	24.1	34.5	0	24.1	34.5	0	24.9	35.5	0	24.9	35.5	0	24.1
1997-06-03	23.7	33.7	16.93	23.4	33.5	21.15	23.2	33.2	18.78	23.4	33.5	21.15	23	32.9	13	23.2	33.2	18.78	23.2	33.2	18.78	23.4	33.5	21.15	23	32.9	13	23.2	33.2	18.78	23.6	33.8	17.58	23.2	33.2	18.78	23.2	33.2	18.78	23.2	33.2	18.78	24	34.2	18.82	24	34.2	18.82	23.3
1997-06-04	23.2	34.1	2.43	22.7	33.9	5.1	22.6	33.5	9.59	22.7	33.9	5.1	22.4	33.1	18.94	22.6	33.5	9.59	22.6	33.5	9.59	22.7	33.9	5.1	22.4	33.1	18.94	22.6	33.5	9.59	22.9	34.3	7.63	22.6	33.5	9.59	22.6	33.5	9.59	22.6	33.5	9.59	23.4	34.7	9.24	23.4	34.7	9.24	22.9
1997-06-05	22.8	30.5	6.85	22.7	30.9	3	22.6	30.5	0.25	22.7	30.9	3	22.4	30.2	1.05	22.6	30.5	0.25	22.6	30.5	0.25	22.7	30.9	3	22.4	30.2	1.05	22.6	30.5	0.25	22.9	31.2	0	22.6	30.5	0.25	22.6	30.5	0.25	22.6	30.5	0.25	23.1	31	13.58	23.1	31	13.58	22.4
1997-06-06	22.4	33.3	2.34	22.2	33.1	0	22	32.9	0	22.2	33.1	0	21.8	32.6	0	22	32.9	0	22	32.9	0	22.2	33.1	0	21.8	32.6	0	22	32.9	0	22.4	33.4	0	22	32.9	0	22	32.9	0	22	32.9	0	22.7	33.8	0	22.7	33.8	0	22
1997-06-07	23.8	34.6	0.59	23.7	34.7	0	23.5	34.4	0	23.7	34.7	0	23.2	34.2	0	23.5	34.4	0	23.5	34.4	0	23.7	34.7	0	23.2	34.2	0	23.5	34.4	0	23.9	35	0	23.5	34.4	0	23.5	34.4	0	23.5	34.4	0	24.1	35.1	0	24.1	35.1	0	23.4
1997-06-08	24.6	36.3	1.61	24.5	36.2	0	24.3	35.9	0	24.5	36.2	0	24	35.6	0	24.3	35.9	0	24.3	35.9	0	24.5	36.2	0	24	35.6	0	24.3	35.9	0	24.7	36.5	0	24.3	35.9	0	24.3	35.9	0	24.3	35.9	0	24.9	36.7	2.72	24.9	36.7	2.72	24.2
1997-06-09	23.9	35	7.3	23.3	34.5	14.8	23.2	34.2	15.09	23.3	34.5	14.8	23	33.9	17.45	23.2	34.2	15.09	23.2	34.2	15.09	23.3	34.5	14.8	23	33.9	17.45	23.2	34.2	15.09	23.6	34.9	17.86	23.2	34.2	15.09	23.2	34.2	15.09	23.2	34.2	15.09	24.3	35.7	6.61	24.3	35.7	6.61	23.7
1997-06-10	22.8	32.1	7.3	22.7	31.9	7.7	22.6	31.6	6.13	22.7	31.9	7.7	22.4	31.3	7.72	22.6	31.6	6.13	22.6	31.6	6.13	22.7	31.9	7.7	22.4	31.3	7.72	22.6	31.6	6.13	22.8	32.2	10.03	22.6	31.6	6.13	22.6	31.6	6.13	22.6	31.6	6.13	23	32.7	15.51	23	32.7	15.51	22.4
1997-06-11	23.8	32.3	0.94	23.7	32.3	4.05	23.6	32	5.21	23.7	32.3	4.05	23.4	31.7	0.6	23.6	32	5.21	23.6	32	5.21	23.7	32.3	4.05	23.4	31.7	0.6	23.6	32	5.21	23.9	32.7	2.03	23.6	32	5.21	23.6	32	5.21	23.6	32	5.21	24	32.8	3.54	24	32.8	3.54	23.4
1997-06-12	22.1	30.7	9.06	21.8	30.4	19.04	21.6	30.1	23.48	21.8	30.4	19.04	21.4	29.7	22.89	21.6	30.1	23.48	21.6	30.1	23.48	21.8	30.4	19.04	21.4	29.7	22.89	21.6	30.1	23.48	22	30.9	13.01	21.6	30.1	23.48	21.6	30.1	23.48	21.6	30.1	23.48	22.4	31.4	10.81	22.4	31.4	10.81	21.7
1997-06-13	23	31.1	15.13	22.9	31.4	7.36	22.8	31.2	7.83	22.9	31.4	7.36	22.7	31	7.63	22.8	31.2	7.83	22.8	31.2	7.83	22.9	31.4	7.36	22.7	31	7.63	22.8	31.2	7.83	23	31.5	15.8	22.8	31.2	7.83	22.8	31.2	7.83	22.8	31.2	7.83	23.1	31.3	11.89	23.1	31.3	11.89	22.7
1997-06-14	22.3	31.3	0	22	30.9	7.36	21.9	30.6	7.83	22	30.9	7.36	21.8	30.2	5.94	21.9	30.6	7.83	21.9	30.6	7.83	22	30.9	7.36	21.8	30.2	5.94	21.9	30.6	7.83	22.2	31.3	8.56	21.9	30.6	7.83	21.9	30.6	7.83	21.9	30.6	7.83	22.4	31.9	0	22.4	31.9	0	21.9
1997-06-15	23.1	28.8	16.45	23	29.1	0	22.7	28.5	0	23	29.1	0	22.5	28.1	0	22.7	28.5	0	22.7	28.5	0	23	29.1	0	22.5	28.1	0	22.7	28.5	0	23.2	29.6	0	22.7	28.5	0	22.7	28.5	0	22.7	28.5	0	23.5	29.7	10.12	23.5	29.7	10.12	22.7
1997-06-16	22.5	32.9	0	22.4	32.9	0.7	22.2	32.6	0.75	22.4	32.9	0.7	22	32.4	0	22.2	32.6	0.75	22.2	32.6	0.75	22.4	32.9	0.7	22	32.4	0	22.2	32.6	0.75	22.5	33.2	0	22.2	32.6	0.75	22.2	32.6	0.75	22.2	32.6	0.75	22.8	33.3	0	22.8	33.3	0	22.2
1997-06-17	22.9	30.6	7.14	22.7	30.4	11.84	22.6	30.1	14.53	22.7	30.4	11.84	22.5	29.8	19.91	22.6	30.1	14.53	22.6	30.1	14.53	22.7	30.4	11.84	22.5	29.8	19.91	22.6	30.1	14.53	22.9	30.7	7.89	22.6	30.1	14.53	22.6	30.1	14.53	22.6	30.1	14.53	23.1	31.1	8.03	23.1	31.1	8.03	22.5
1997-06-18	22.5	32.4	0	22.1	32.1	0	21.9	31.8	0	22.1	32.1	0	21.7	31.5	0	21.9	31.8	0	21.9	31.8	0	22.1	32.1	0	21.7	31.5	0	21.9	31.8	0	22.3	32.5	0	21.9	31.8	0	21.9	31.8	0	21.9	31.8	0	22.8	33	0	22.8	33	0	22.1
1997-06-19	24.2	33.8	0	23.9	33.3	0	23.7	33.1	0	23.9	33.3	0	23.5	32.8	0	23.7	33.1	0	23.7	33.1	0	23.9	33.3	0	23.5	32.8	0	23.7	33.1	0	24.1	33.7	0	23.7	33.1	0	23.7	33.1	0	23.7	33.1	0	24.6	34.3	0	24.6	34.3	0	23.9
1997-06-20	24.8	32.9	0	24.6	32.7	0	24.4	32.3	0	24.6	32.7	0	24	31.8	0.28	24.4	32.3	0	24.4	32.3	0	24.6	32.7	0	24	31.8	0.28	24.4	32.3	0	25	33.2	0	24.4	32.3	0	24.4	32.3	0	24.4	32.3	0	25.4	33.8	0	25.4	33.8	0	24.4
1997-06-21	24.1	33.7	0	24	33.4	0	23.8	33	0	24	33.4	0	23.6	32.6	0	23.8	33	0	23.8	33	0	24	33.4	0	23.6	32.6	0	23.8	33	0	24.1	33.9	0	23.8	33	0	23.8	33	0	23.8	33	0	24.4	34.4	0	24.4	34.4	0	23.7
1997-06-22	23.5	33.6	7.68	23.3	33.3	7.81	23.1	33	9.52	23.3	33.3	7.81	23	32.6	9.86	23.1	33	9.52	23.1	33	9.52	23.3	33.3	7.81	23	32.6	9.86	23.1	33	9.52	23.4	33.7	10.2	23.1	33	9.52	23.1	33	9.52	23.1	33	9.52	23.6	34.2	8.84	23.6	34.2	8.84	23.1
1997-06-23	24.8	32.5	0	24.6	32.6	7.19	24.4	32.2	7.59	24.6	32.6	7.19	24.2	31.7	0	24.4	32.2	7.59	24.4	32.2	7.59	24.6	32.6	7.19	24.2	31.7	0	24.4	32.2	7.59	24.8	33.1	7.19	24.4	32.2	7.59	24.4	32.2	7.59	24.4	32.2	7.59	25.1	33.4	4.84	25.1	33.4	4.84	24.4
1997-06-24	22.2	30.8	9.55	22.2	30.9	7.38	21.9	30.5	7.44	22.2	30.9	7.38	21.7	30.1	11.27	21.9	30.5	7.44	21.9	30.5	7.44	22.2	30.9	7.38	21.7	30.1	11.27	21.9	30.5	7.44	22.5	31.3	0	21.9	30.5	7.44	21.9	30.5	7.44	21.9	30.5	7.44	22.6	31.5	6.27	22.6	31.5	6.27	21.8
1997-06-25	24.6	32.6	6.21	24.2	32.7	0	24.1	32.4	0	24.2	32.7	0	23.9	32.1	5.52	24.1	32.4	0	24.1	32.4	0	24.2	32.7	0	23.9	32.1	5.52	24.1	32.4	0	24.4	33	8.33	24.1	32.4	0	24.1	32.4	0	24.1	32.4	0	24.8	33.2	12.59	24.8	33.2	12.59	24.2
1997-06-26	23.3	32.7	0	22.9	32.4	0	22.7	32	0	22.9	32.4	0	22.5	31.6	0	22.7	32	0	22.7	32	0	22.9	32.4	0	22.5	31.6	0	22.7	32	0	23.2	32.9	0	22.7	32	0	22.7	32	0	22.7	32	0	23.7	33.5	1.93	23.7	33.5	1.93	23
1997-06-27	22.6	32.6	5.69	22.3	32.4	1.23	22.1	32.2	0.32	22.3	32.4	1.23	22	31.9	8.49	22.1	32.2	0.32	22.1	32.2	0.32	22.3	32.4	1.23	22	31.9	8.49	22.1	32.2	0.32	22.5	32.7	7.41	22.1	32.2	0.32	22.1	32.2	0.32	22.1	32.2	0.32	22.8	33	6.28	22.8	33	6.28	22.2
1997-06-28	23.2	31.4	10.54	22.9	31.5	6.76	22.8	31.4	7.57	22.9	31.5	6.76	22.7	31.2	7.17	22.8	31.4	7.57	22.8	31.4	7.57	22.9	31.5	6.76	22.7	31.2	7.17	22.8	31.4	7.57	23	31.7	7.97	22.8	31.4	7.57	22.8	31.4	7.57	22.8	31.4	7.57	23.3	31.5	10.32	23.3	31.5	10.32	22.8
1997-06-29	23	31.3	0	22.6	31	2.66	22.5	30.7	7.57	22.6	31	2.66	22.3	30.3	5.38	22.5	30.7	7.57	22.5	30.7	7.57	22.6	31	2.66	22.3	30.3	5.38	22.5	30.7	7.57	22.8	31.5	4.68	22.5	30.7	7.57	22.5	30.7	7.57	22.5	30.7	7.57	23.3	32	0	23.3	32	0	22.7
1997-06-30	23.5	32.4	0	23.5	32.5	0	23.3	32.1	0	23.5	32.5	0	23.1	31.8	0	23.3	32.1	0	23.3	32.1	0	23.5	32.5	0	23.1	31.8	0	23.3	32.1	0	23.6	32.9	0	23.3	32.1	0	23.3	32.1	0	23.3	32.1	0	23.8	33	0	23.8	33	0	23.1
1997-07-01	22.7	33	0	22.6	32.7	11.44	22.4	32.4	9.59	22.6	32.7	11.44	22.1	32.1	3.15	22.4	32.4	9.59	22.4	32.4	9.59	22.6	32.7	11.44	22.1	32.1	3.15	22.4	32.4	9.59	22.8	33.1	7.57	22.4	32.4	9.59	22.4	32.4	9.59	22.4	32.4	9.59	23	33.6	0	23	33.6	0	22.4
1997-07-02	22.8	32.1	0	22.7	32.1	11.44	22.5	31.7	13.16	22.7	32.1	11.44	22.2	31.3	13.85	22.5	31.7	13.16	22.5	31.7	13.16	22.7	32.1	11.44	22.2	31.3	13.85	22.5	31.7	13.16	22.9	32.6	1.58	22.5	31.7	13.16	22.5	31.7	13.16	22.5	31.7	13.16	23.1	32.8	0	23.1	32.8	0	22.5
1997-07-03	21.3	30	16.5	21.2	30	21.88	20.9	29.6	17.2	21.2	30	21.88	20.7	29.2	17.17	20.9	29.6	17.2	20.9	29.6	17.2	21.2	30	21.88	20.7	29.2	17.17	20.9	29.6	17.2	21.4	30.4	20.03	20.9	29.6	17.2	20.9	29.6	17.2	20.9	29.6	17.2	21.7	30.6	13.38	21.7	30.6	13.38	21
1997-07-04	22.2	28	0	22.2	28.5	0	22.1	28.2	0	22.2	28.5	0	22	28	0	22.1	28.2	0	22.1	28.2	0	22.2	28.5	0	22	28	0	22.1	28.2	0	22.2	28.6	0	22.1	28.2	0	22.1	28.2	0	22.1	28.2	0	22.3	28.2	0	22.3	28.2	0	21.8
1997-07-05	24.5	31.9	0.85	24.4	31.9	0	24.3	31.4	0	24.4	31.9	0	24.1	31	0	24.3	31.4	0	24.3	31.4	0	24.4	31.9	0	24.1	31	0	24.3	31.4	0	24.5	32.3	0	24.3	31.4	0	24.3	31.4	0	24.3	31.4	0	24.6	32.6	0	24.6	32.6	0	24
1997-07-06	23.3	31.1	3.42	23.2	31	6.28	23	30.8	7	23.2	31	6.28	22.9	30.5	12.48	23	30.8	7	23	30.8	7	23.2	31	6.28	22.9	30.5	12.48	23	30.8	7	23.3	31.3	5.57	23	30.8	7	23	30.8	7	23	30.8	7	23.5	31.5	3.73	23.5	31.5	3.73	22.8
1997-07-07	22.9	31	0	22.8	31	0	22.7	30.8	0	22.8	31	0	22.6	30.5	0	22.7	30.8	0	22.7	30.8	0	22.8	31	0	22.6	30.5	0	22.7	30.8	0	22.9	31.2	0	22.7	30.8	0	22.7	30.8	0	22.7	30.8	0	23	31.3	0	23	31.3	0	22.5
1997-07-08	23.1	32.4	3.79	23	32.2	5.42	22.8	31.9	5.42	23	32.2	5.42	22.7	31.7	6.24	22.8	31.9	5.42	22.8	31.9	5.42	23	32.2	5.42	22.7	31.7	6.24	22.8	31.9	5.42	23.1	32.4	4.49	22.8	31.9	5.42	22.8	31.9	5.42	22.8	31.9	5.42	23.2	32.7	0.91	23.2	32.7	0.91	22.7
1997-07-09	22.8	32.5	0	22.7	32.1	1.25	22.5	31.9	0	22.7	32.1	1.25	22.3	31.6	0	22.5	31.9	0	22.5	31.9	0	22.7	32.1	1.25	22.3	31.6	0	22.5	31.9	0	22.9	32.5	0	22.5	31.9	0	22.5	31.9	0	22.5	31.9	0	23.1	33	0	23.1	33	0	22.5
1997-07-10	22.9	32.3	3.51	22.8	32.2	0	22.6	31.9	0	22.8	32.2	0	22.4	31.6	2.33	22.6	31.9	0	22.6	31.9	0	22.8	32.2	0	22.4	31.6	2.33	22.6	31.9	0	22.9	32.6	0	22.6	31.9	0	22.6	31.9	0	22.6	31.9	0	23.1	32.8	5.14	23.1	32.8	5.14	22.5
1997-07-11	22.3	30.6	15.06	22	29.7	18.6	21.9	29.6	27.69	22	29.7	18.6	21.8	29.5	46.65	21.9	29.6	27.69	21.9	29.6	27.69	22	29.7	18.6	21.8	29.5	46.65	21.9	29.6	27.69	22.1	30	19.85	21.9	29.6	27.69	21.9	29.6	27.69	21.9	29.6	27.69	22.3	31	7.04	22.3	31	7.04	21.9
1997-07-12	23.2	33.6	5.03	23.1	33.5	0	22.9	33.2	0	23.1	33.5	0	22.7	32.9	0	22.9	33.2	0	22.9	33.2	0	23.1	33.5	0	22.7	32.9	0	22.9	33.2	0	23.2	33.8	0	22.9	33.2	0	22.9	33.2	0	22.9	33.2	0	23.5	34.1	0	23.5	34.1	0	22.8
1997-07-13	24.3	34.3	0	24.2	34.1	13.71	24	33.8	0.53	24.2	34.1	13.71	23.7	33.4	6.5	24	33.8	0.53	24	33.8	0.53	24.2	34.1	13.71	23.7	33.4	6.5	24	33.8	0.53	24.5	34.5	8.54	24	33.8	0.53	24	33.8	0.53	24	33.8	0.53	24.7	34.8	0	24.7	34.8	0	23.8
1997-07-14	24.2	33.1	13.21	24	32.7	14.48	23.8	32.5	13.13	24	32.7	14.48	23.6	32.2	10.73	23.8	32.5	13.13	23.8	32.5	13.13	24	32.7	14.48	23.6	32.2	10.73	23.8	32.5	13.13	24.2	33	16.96	23.8	32.5	13.13	23.8	32.5	13.13	23.8	32.5	13.13	24.4	33.5	7.91	24.4	33.5	7.91	23.8
1997-07-15	23.2	31.6	5.66	23.1	31.4	13.94	22.9	31.1	13.52	23.1	31.4	13.94	22.8	30.7	12.4	22.9	31.1	13.52	22.9	31.1	13.52	23.1	31.4	13.94	22.8	30.7	12.4	22.9	31.1	13.52	23.2	31.8	9.79	22.9	31.1	13.52	22.9	31.1	13.52	22.9	31.1	13.52	23.3	32.2	7.19	23.3	32.2	7.19	22.8
1997-07-16	23.5	32.1	0	23.4	32.2	0	23.2	31.8	0	23.4	32.2	0	23	31.4	0	23.2	31.8	0	23.2	31.8	0	23.4	32.2	0	23	31.4	0	23.2	31.8	0	23.6	32.6	0	23.2	31.8	0	23.2	31.8	0	23.2	31.8	0	23.8	32.9	5.28	23.8	32.9	5.28	23
1997-07-17	22.5	31.4	0	22.4	31.4	0	22.2	31	0	22.4	31.4	0	22	30.7	0	22.2	31	0	22.2	31	0	22.4	31.4	0	22	30.7	0	22.2	31	0	22.6	31.7	0	22.2	31	0	22.2	31	0	22.2	31	0	22.9	31.9	0	22.9	31.9	0	22.1
1997-07-18	22.8	30.9	5.53	22.9	30.5	11.1	22.7	30.2	9.52	22.9	30.5	11.1	22.5	29.8	9.11	22.7	30.2	9.52	22.7	30.2	9.52	22.9	30.5	11.1	22.5	29.8	9.11	22.7	30.2	9.52	23	31	8.04	22.7	30.2	9.52	22.7	30.2	9.52	22.7	30.2	9.52	23	31.6	14.77	23	31.6	14.77	22.4
1997-07-19	22.4	30.8	0	22.5	30.5	0	22.3	30.3	0	22.5	30.5	0	22.2	30	3.34	22.3	30.3	0	22.3	30.3	0	22.5	30.5	0	22.2	30	3.34	22.3	30.3	0	22.5	30.7	9.84	22.3	30.3	0	22.3	30.3	0	22.3	30.3	0	22.6	31.2	14.23	22.6	31.2	14.23	22
1997-07-20	22.8	32.1	28.98	22.7	32.3	1.89	22.6	32	0	22.7	32.3	1.89	22.4	31.8	0	22.6	32	0	22.6	32	0	22.7	32.3	1.89	22.4	31.8	0	22.6	32	0	22.9	32.6	0	22.6	32	0	22.6	32	0	22.6	32	0	23	32.5	12.41	23	32.5	12.41	22.4
1997-07-21	21.3	29	10.58	21.1	28.9	28.31	21	28.7	28.48	21.1	28.9	28.31	20.8	28.5	23.44	21	28.7	28.48	21	28.7	28.48	21.1	28.9	28.31	20.8	28.5	23.44	21	28.7	28.48	21.2	29.2	21.22	21	28.7	28.48	21	28.7	28.48	21	28.7	28.48	21.5	29.4	14.96	21.5	29.4	14.96	20.9
1997-07-22	21.9	30.1	0	21.5	29.6	0	21.4	29.4	1.18	21.5	29.6	0	21.3	29.2	1.31	21.4	29.4	1.18	21.4	29.4	1.18	21.5	29.6	0	21.3	29.2	1.31	21.4	29.4	1.18	21.7	29.8	0	21.4	29.4	1.18	21.4	29.4	1.18	21.4	29.4	1.18	22.1	30.4	0	22.1	30.4	0	21.6
1997-07-23	23.4	31.9	0	23.3	32	0	23.2	31.8	0	23.3	32	0	23	31.5	0	23.2	31.8	0	23.2	31.8	0	23.3	32	0	23	31.5	0	23.2	31.8	0	23.4	32.2	0	23.2	31.8	0	23.2	31.8	0	23.2	31.8	0	23.6	32.2	7.24	23.6	32.2	7.24	23
1997-07-24	21.8	30.7	23.33	21.9	30.6	12.73	21.9	30.5	11.81	21.9	30.6	12.73	21.9	30.3	26.63	21.9	30.5	11.81	21.9	30.5	11.81	21.9	30.6	12.73	21.9	30.3	26.63	21.9	30.5	11.81	21.8	30.7	21.03	21.9	30.5	11.81	21.9	30.5	11.81	21.9	30.5	11.81	21.7	30.9	23.23	21.7	30.9	23.23	21.4
1997-07-25	22.5	30.4	0	22.4	30.3	0	22.3	30.2	0	22.4	30.3	0	22.1	30.1	0	22.3	30.2	0	22.3	30.2	0	22.4	30.3	0	22.1	30.1	0	22.3	30.2	0	22.6	30.4	0	22.3	30.2	0	22.3	30.2	0	22.3	30.2	0	22.7	30.6	3.68	22.7	30.6	3.68	22.1
1997-07-26	23.2	32.6	1.21	23	32.3	0	22.7	32	0	23	32.3	0	22.4	31.6	2.9	22.7	32	0	22.7	32	0	23	32.3	0	22.4	31.6	2.9	22.7	32	0	23.3	32.8	0	22.7	32	0	22.7	32	0	22.7	32	0	23.7	33.2	7.55	23.7	33.2	7.55	22.9
1997-07-27	23.3	33.2	0.55	22.9	33	7.85	22.7	32.7	1.02	22.9	33	7.85	22.5	32.4	0	22.7	32.7	1.02	22.7	32.7	1.02	22.9	33	7.85	22.5	32.4	0	22.7	32.7	1.02	23.2	33.3	9.1	22.7	32.7	1.02	22.7	32.7	1.02	22.7	32.7	1.02	23.7	33.7	7.84	23.7	33.7	7.84	23
1997-07-28	22.7	31.3	6.95	22.5	30.6	27.54	22.4	30.5	27.89	22.5	30.6	27.54	22.2	30.4	14.44	22.4	30.5	27.89	22.4	30.5	27.89	22.5	30.6	27.54	22.2	30.4	14.44	22.4	30.5	27.89	22.6	30.9	15.53	22.4	30.5	27.89	22.4	30.5	27.89	22.4	30.5	27.89	22.8	31.7	13.18	22.8	31.7	13.18	22.3
1997-07-29	22.5	31.3	5.05	22.4	31.6	0	22.2	31.4	0	22.4	31.6	0	22.1	31.2	0	22.2	31.4	0	22.2	31.4	0	22.4	31.6	0	22.1	31.2	0	22.2	31.4	0	22.5	31.7	10.85	22.2	31.4	0	22.2	31.4	0	22.2	31.4	0	22.7	31.6	0.29	22.7	31.6	0.29	22.2
1997-07-30	22.8	30.6	1.59	22.6	30.4	10.9	22.4	30.1	12.82	22.6	30.4	10.9	22.2	29.8	14.47	22.4	30.1	12.82	22.4	30.1	12.82	22.6	30.4	10.9	22.2	29.8	14.47	22.4	30.1	12.82	22.8	30.8	21.7	22.4	30.1	12.82	22.4	30.1	12.82	22.4	30.1	12.82	23.1	31.1	3.36	23.1	31.1	3.36	22.4
1997-07-31	22.3	27.4	18.04	22.2	27.8	11.04	22.1	27.5	13.14	22.2	27.8	11.04	21.9	27.3	12.48	22.1	27.5	13.14	22.1	27.5	13.14	22.2	27.8	11.04	21.9	27.3	12.48	22.1	27.5	13.14	22.4	28	1.34	22.1	27.5	13.14	22.1	27.5	13.14	22.1	27.5	13.14	22.5	27.7	20.16	22.5	27.7	20.16	21.9
1997-08-01	21.9	27.3	47.91	21.8	27.2	88.87	21.6	27	67.34	21.8	27.2	88.87	21.5	26.8	75.06	21.6	27	67.34	21.6	27	67.34	21.8	27.2	88.87	21.5	26.8	75.06	21.6	27	67.34	21.8	27.3	108.63	21.6	27	67.34	21.6	27	67.34	21.6	27	67.34	22	27.7	8.44	22	27.7	8.44	21.5
1997-08-02	21.9	30	0	21.6	29.5	0	21.5	29.4	0	21.6	29.5	0	21.3	29.2	0	21.5	29.4	0	21.5	29.4	0	21.6	29.5	0	21.3	29.2	0	21.5	29.4	0	21.8	29.8	0	21.5	29.4	0	21.5	29.4	0	21.5	29.4	0	22.2	30.3	0	22.2	30.3	0	21.6
1997-08-03	22.2	32.2	0	21.9	31.7	0	21.8	31.6	0	21.9	31.7	0	21.7	31.5	0	21.8	31.6	0	21.8	31.6	0	21.9	31.7	0	21.7	31.5	0	21.8	31.6	0	22	31.8	0	21.8	31.6	0	21.8	31.6	0	21.8	31.6	0	22.3	32.4	0	22.3	32.4	0	21.8
1997-08-04	24.2	32.1	0	24	32	0	23.8	31.7	8.92	24	32	0	23.6	31.2	3.77	23.8	31.7	8.92	23.8	31.7	8.92	24	32	0	23.6	31.2	3.77	23.8	31.7	8.92	24.2	32.5	0	23.8	31.7	8.92	23.8	31.7	8.92	23.8	31.7	8.92	24.5	32.9	0	24.5	32.9	0	23.8
1997-08-05	22.5	31.2	0	22.4	31.4	0	22.2	31.2	0	22.4	31.4	0	22.1	30.9	0	22.2	31.2	0	22.2	31.2	0	22.4	31.4	0	22.1	30.9	0	22.2	31.2	0	22.6	31.6	0	22.2	31.2	0	22.2	31.2	0	22.2	31.2	0	22.7	31.5	0	22.7	31.5	0	22.1
1997-08-06	21.6	28.9	9.77	21.8	29.1	7.54	21.6	28.8	9.22	21.8	29.1	7.54	21.5	28.6	10.84	21.6	28.8	9.22	21.6	28.8	9.22	21.8	29.1	7.54	21.5	28.6	10.84	21.6	28.8	9.22	21.9	29.2	7.18	21.6	28.8	9.22	21.6	28.8	9.22	21.6	28.8	9.22	21.7	29.2	23.19	21.7	29.2	23.19	21.1
1997-08-07	22.8	29.3	1.9	23	29.3	0	22.8	29.1	0	23	29.3	0	22.6	28.9	0	22.8	29.1	0	22.8	29.1	0	23	29.3	0	22.6	28.9	0	22.8	29.1	0	23.1	29.5	0	22.8	29.1	0	22.8	29.1	0	22.8	29.1	0	23	29.7	0	23	29.7	0	22.4
1997-08-08	22.3	30.5	0	22.4	30.4	0	22.2	30.2	0	22.4	30.4	0	22.1	30	0	22.2	30.2	0	22.2	30.2	0	22.4	30.4	0	22.1	30	0	22.2	30.2	0	22.5	30.6	0	22.2	30.2	0	22.2	30.2	0	22.2	30.2	0	22.5	30.8	0	22.5	30.8	0	21.9
1997-08-09	22.9	31.9	7.45	22.7	31.8	1.59	22.6	31.5	0.81	22.7	31.8	1.59	22.4	31.3	0	22.6	31.5	0.81	22.6	31.5	0.81	22.7	31.8	1.59	22.4	31.3	0	22.6	31.5	0.81	22.9	32.1	3.37	22.6	31.5	0.81	22.6	31.5	0.81	22.6	31.5	0.81	23.1	32.4	5.69	23.1	32.4	5.69	22.6
1997-08-10	22.4	31.2	26	22.3	31	13.46	22.2	30.8	16.63	22.3	31	13.46	22.1	30.5	10.86	22.2	30.8	16.63	22.2	30.8	16.63	22.3	31	13.46	22.1	30.5	10.86	22.2	30.8	16.63	22.4	31.3	15.33	22.2	30.8	16.63	22.2	30.8	16.63	22.2	30.8	16.63	22.6	31.6	29.94	22.6	31.6	29.94	22
1997-08-11	22.4	30.8	21.52	22.2	30.6	9.3	22.1	30.4	10.45	22.2	30.6	9.3	22	30.2	21.01	22.1	30.4	10.45	22.1	30.4	10.45	22.2	30.6	9.3	22	30.2	21.01	22.1	30.4	10.45	22.3	30.8	10.94	22.1	30.4	10.45	22.1	30.4	10.45	22.1	30.4	10.45	22.5	31.1	31.74	22.5	31.1	31.74	22
1997-08-12	22.1	28.3	8.68	22.1	28.7	10.4	21.9	28.5	11.11	22.1	28.7	10.4	21.8	28.5	14.06	21.9	28.5	11.11	21.9	28.5	11.11	22.1	28.7	10.4	21.8	28.5	14.06	21.9	28.5	11.11	22.2	28.7	17.74	21.9	28.5	11.11	21.9	28.5	11.11	21.9	28.5	11.11	22.2	28.2	26.08	22.2	28.2	26.08	21.7
1997-08-13	21.9	30.7	10.76	21.6	30.2	1.74	21.5	30	13.55	21.6	30.2	1.74	21.3	29.8	18.93	21.5	30	13.55	21.5	30	13.55	21.6	30.2	1.74	21.3	29.8	18.93	21.5	30	13.55	21.8	30.4	4.09	21.5	30	13.55	21.5	30	13.55	21.5	30	13.55	22.2	31	11.81	22.2	31	11.81	21.6
1997-08-14	22.9	31.9	0.4	22.7	31.4	1.27	22.6	31.1	1.38	22.7	31.4	1.27	22.4	30.8	0	22.6	31.1	1.38	22.6	31.1	1.38	22.7	31.4	1.27	22.4	30.8	0	22.6	31.1	1.38	22.9	31.8	0	22.6	31.1	1.38	22.6	31.1	1.38	22.6	31.1	1.38	23.1	32.4	0	23.1	32.4	0	22.6
1997-08-15	22.6	31.6	17.07	22.4	31.6	7.19	22.2	31.3	7.99	22.4	31.6	7.19	22	31	0	22.2	31.3	7.99	22.2	31.3	7.99	22.4	31.6	7.19	22	31	0	22.2	31.3	7.99	22.5	31.8	5.86	22.2	31.3	7.99	22.2	31.3	7.99	22.2	31.3	7.99	22.9	32.1	12.99	22.9	32.1	12.99	22.3
1997-08-16	22.2	27.5	14.51	22.1	27.2	14.73	22	27.2	17.51	22.1	27.2	14.73	21.9	27.1	24.92	22	27.2	17.51	22	27.2	17.51	22.1	27.2	14.73	21.9	27.1	24.92	22	27.2	17.51	22.1	27.3	33.17	22	27.2	17.51	22	27.2	17.51	22	27.2	17.51	22.2	27.5	15.09	22.2	27.5	15.09	21.8
1997-08-17	23	28.7	0	22.8	28.8	0	22.7	28.6	0	22.8	28.8	0	22.6	28.5	0	22.7	28.6	0	22.7	28.6	0	22.8	28.8	0	22.6	28.5	0	22.7	28.6	0	22.9	28.8	0	22.7	28.6	0	22.7	28.6	0	22.7	28.6	0	23.2	28.8	0	23.2	28.8	0	22.6
1997-08-18	24.3	31.7	10.07	24.2	31.9	0	24	31.7	9.36	24.2	31.9	0	23.8	31.6	14.9	24	31.7	9.36	24	31.7	9.36	24.2	31.9	0	23.8	31.6	14.9	24	31.7	9.36	24.4	32	0	24	31.7	9.36	24	31.7	9.36	24	31.7	9.36	24.5	31.8	0.79	24.5	31.8	0.79	23.8
1997-08-19	22.5	29.1	4.72	22.4	28.7	38.4	22.3	28.7	29.93	22.4	28.7	38.4	22.2	28.5	27.69	22.3	28.7	29.93	22.3	28.7	29.93	22.4	28.7	38.4	22.2	28.5	27.69	22.3	28.7	29.93	22.5	28.8	23.62	22.3	28.7	29.93	22.3	28.7	29.93	22.3	28.7	29.93	22.5	29.3	9.99	22.5	29.3	9.99	22.1
1997-08-20	22.6	29.9	0.29	22.4	29.5	10.3	22.3	29.3	12.12	22.4	29.5	10.3	22.2	29.1	13.06	22.3	29.3	12.12	22.3	29.3	12.12	22.4	29.5	10.3	22.2	29.1	13.06	22.3	29.3	12.12	22.5	29.8	14.15	22.3	29.3	12.12	22.3	29.3	12.12	22.3	29.3	12.12	22.8	30.3	7.48	22.8	30.3	7.48	22.2
1997-08-21	22.6	32.5	0	22.4	31.8	0	22.2	31.7	0.46	22.4	31.8	0	22.1	31.5	1.71	22.2	31.7	0.46	22.2	31.7	0.46	22.4	31.8	0	22.1	31.5	1.71	22.2	31.7	0.46	22.5	32.1	0	22.2	31.7	0.46	22.2	31.7	0.46	22.2	31.7	0.46	22.8	32.8	1.03	22.8	32.8	1.03	22.3
1997-08-22	23.8	29.8	13.9	23.6	29.5	14.64	23.4	29.2	23.15	23.6	29.5	14.64	23.2	28.8	24.98	23.4	29.2	23.15	23.4	29.2	23.15	23.6	29.5	14.64	23.2	28.8	24.98	23.4	29.2	23.15	23.7	29.9	16.5	23.4	29.2	23.15	23.4	29.2	23.15	23.4	29.2	23.15	24	30.5	13.07	24	30.5	13.07	23.5
1997-08-23	22.6	30.9	0.72	22.3	30.4	4.73	22.2	30.3	4.77	22.3	30.4	4.73	22	30.1	5.46	22.2	30.3	4.77	22.2	30.3	4.77	22.3	30.4	4.73	22	30.1	5.46	22.2	30.3	4.77	22.4	30.7	5.02	22.2	30.3	4.77	22.2	30.3	4.77	22.2	30.3	4.77	22.8	31.2	0	22.8	31.2	0	22.2
1997-08-24	22.8	32.3	0.73	22.5	32.1	0	22.4	32	0	22.5	32.1	0	22.2	31.7	7.26	22.4	32	0	22.4	32	0	22.5	32.1	0	22.2	31.7	7.26	22.4	32	0	22.7	32.4	0	22.4	32	0	22.4	32	0	22.4	32	0	23	32.6	0	23	32.6	0	22.4
1997-08-25	23.7	32.1	10.1	23.3	31.6	4.68	23.2	31.6	5.84	23.3	31.6	4.68	23.1	31.4	0	23.2	31.6	5.84	23.2	31.6	5.84	23.3	31.6	4.68	23.1	31.4	0	23.2	31.6	5.84	23.4	31.8	2.67	23.2	31.6	5.84	23.2	31.6	5.84	23.2	31.6	5.84	23.8	32.2	9.48	23.8	32.2	9.48	23.3
1997-08-26	22.8	31.1	10.59	22.5	30.5	18.4	22.3	30.3	18.26	22.5	30.5	18.4	22.2	30	20.42	22.3	30.3	18.26	22.3	30.3	18.26	22.5	30.5	18.4	22.2	30	20.42	22.3	30.3	18.26	22.7	30.9	12.45	22.3	30.3	18.26	22.3	30.3	18.26	22.3	30.3	18.26	23.1	31.6	15.09	23.1	31.6	15.09	22.5
1997-08-27	22.2	32.1	10.02	21.8	31.5	27.45	21.7	31.4	35.17	21.8	31.5	27.45	21.5	31.2	22.19	21.7	31.4	35.17	21.7	31.4	35.17	21.8	31.5	27.45	21.5	31.2	22.19	21.7	31.4	35.17	22	31.8	21.64	21.7	31.4	35.17	21.7	31.4	35.17	21.7	31.4	35.17	22.4	32.4	11.57	22.4	32.4	11.57	21.9
1997-08-28	21.8	31.3	6.73	21.5	30.9	3.56	21.4	30.8	0.48	21.5	30.9	3.56	21.3	30.6	6.16	21.4	30.8	0.48	21.4	30.8	0.48	21.5	30.9	3.56	21.3	30.6	6.16	21.4	30.8	0.48	21.6	31.1	15.28	21.4	30.8	0.48	21.4	30.8	0.48	21.4	30.8	0.48	21.9	31.5	8.2	21.9	31.5	8.2	21.4
1997-08-29	22.9	32	6.46	22.7	31.8	1.83	22.5	31.6	0	22.7	31.8	1.83	22.3	31.4	0	22.5	31.6	0	22.5	31.6	0	22.7	31.8	1.83	22.3	31.4	0	22.5	31.6	0	22.8	32.1	0	22.5	31.6	0	22.5	31.6	0	22.5	31.6	0	23.1	32.3	2.31	23.1	32.3	2.31	22.4
1997-08-30	22.2	30.5	16.59	21.8	30	19.9	21.6	29.8	29.29	21.8	30	19.9	21.4	29.6	29.49	21.6	29.8	29.29	21.6	29.8	29.29	21.8	30	19.9	21.4	29.6	29.49	21.6	29.8	29.29	22.1	30.4	18.26	21.6	29.8	29.29	21.6	29.8	29.29	21.6	29.8	29.29	22.5	31	12.02	22.5	31	12.02	21.9
1997-08-31	22.3	31.8	0	22	31.4	0	22	31.4	0	22	31.4	0	21.9	31.2	0	22	31.4	0	22	31.4	0	22	31.4	0	21.9	31.2	0	22	31.4	0	22	31.6	0	22	31.4	0	22	31.4	0	22	31.4	0	22.3	31.9	1.65	22.3	31.9	1.65	22
1997-09-01	21.6	31.3	7.14	21.2	31.1	9.46	21.2	31.1	10.69	21.2	31.1	9.46	21	31	2.86	21.2	31.1	10.69	21.2	31.1	10.69	21.2	31.1	9.46	21	31	2.86	21.2	31.1	10.69	21.3	31.2	7.04	21.2	31.1	10.69	21.2	31.1	10.69	21.2	31.1	10.69	21.7	31.3	11.09	21.7	31.3	11.09	21.2
1997-09-02	23.1	31.1	4	22.9	31.1	0	22.7	30.9	0	22.9	31.1	0	22.6	30.6	1.84	22.7	30.9	0	22.7	30.9	0	22.9	31.1	0	22.6	30.6	1.84	22.7	30.9	0	23	31.4	0	22.7	30.9	0	22.7	30.9	0	22.7	30.9	0	23.3	31.5	0.62	23.3	31.5	0.62	22.7
1997-09-03	23	31.6	5.06	22.7	31.6	4.07	22.6	31.4	1.8	22.7	31.6	4.07	22.5	31.2	10.39	22.6	31.4	1.8	22.6	31.4	1.8	22.7	31.6	4.07	22.5	31.2	10.39	22.6	31.4	1.8	22.9	31.8	3.18	22.6	31.4	1.8	22.6	31.4	1.8	22.6	31.4	1.8	23.2	31.9	15.07	23.2	31.9	15.07	22.6
1997-09-04	22	29.5	13.93	21.5	28.6	15.73	21.4	28.6	26.42	21.5	28.6	15.73	21.3	28.5	28.56	21.4	28.6	26.42	21.4	28.6	26.42	21.5	28.6	15.73	21.3	28.5	28.56	21.4	28.6	26.42	21.6	28.8	14.09	21.4	28.6	26.42	21.4	28.6	26.42	21.4	28.6	26.42	22.2	29.7	34.7	22.2	29.7	34.7	21.7
1997-09-05	22	31.8	3.26	21.6	31.2	5.61	21.6	31.2	5.17	21.6	31.2	5.61	21.4	31.1	6.12	21.6	31.2	5.17	21.6	31.2	5.17	21.6	31.2	5.61	21.4	31.1	6.12	21.6	31.2	5.17	21.8	31.4	5.57	21.6	31.2	5.17	21.6	31.2	5.17	21.6	31.2	5.17	22.1	32	8.23	22.1	32	8.23	21.7
1997-09-06	21.5	29.2	14.09	21.2	28.7	15.76	21.2	28.4	22.2	21.2	28.7	15.76	21.1	28.1	17.72	21.2	28.4	22.2	21.2	28.4	22.2	21.2	28.7	15.76	21.1	28.1	17.72	21.2	28.4	22.2	21.3	29	11	21.2	28.4	22.2	21.2	28.4	22.2	21.2	28.4	22.2	21.6	29.8	5.14	21.6	29.8	5.14	21.2
1997-09-07	22	31.6	0	21.5	31.3	0	21.4	31.1	0	21.5	31.3	0	21.2	31	0	21.4	31.1	0	21.4	31.1	0	21.5	31.3	0	21.2	31	0	21.4	31.1	0	21.7	31.5	0	21.4	31.1	0	21.4	31.1	0	21.4	31.1	0	22.2	31.8	4.45	22.2	31.8	4.45	21.7
1997-09-08	21.8	32.2	5.31	21.5	32.1	2	21.4	32	0.63	21.5	32.1	2	21.3	31.8	0	21.4	32	0.63	21.4	32	0.63	21.5	32.1	2	21.3	31.8	0	21.4	32	0.63	21.6	32.2	0	21.4	32	0.63	21.4	32	0.63	21.4	32	0.63	21.9	32.3	6.26	21.9	32.3	6.26	21.5
1997-09-09	23	29.7	8.33	22.7	29.7	10.92	22.6	29.6	13.98	22.7	29.7	10.92	22.5	29.5	13.42	22.6	29.6	13.98	22.6	29.6	13.98	22.7	29.7	10.92	22.5	29.5	13.42	22.6	29.6	13.98	22.8	29.8	14.9	22.6	29.6	13.98	22.6	29.6	13.98	22.6	29.6	13.98	23.2	29.8	14.99	23.2	29.8	14.99	22.7
1997-09-10	22.1	30.6	2.37	21.9	30.3	0.32	21.8	30.1	5.59	21.9	30.3	0.32	21.6	29.9	7.08	21.8	30.1	5.59	21.8	30.1	5.59	21.9	30.3	0.32	21.6	29.9	7.08	21.8	30.1	5.59	22	30.5	0	21.8	30.1	5.59	21.8	30.1	5.59	21.8	30.1	5.59	22.3	30.8	0.36	22.3	30.8	0.36	21.7
1997-09-11	22	31.1	8.62	21.9	31	5.46	21.7	30.8	8.93	21.9	31	5.46	21.6	30.6	6.54	21.7	30.8	8.93	21.7	30.8	8.93	21.9	31	5.46	21.6	30.6	6.54	21.7	30.8	8.93	22	31.2	5.02	21.7	30.8	8.93	21.7	30.8	8.93	21.7	30.8	8.93	22.2	31.3	9.35	22.2	31.3	9.35	21.7
1997-09-12	21.9	32.2	8.9	21.6	31.8	6.08	21.5	31.7	6.75	21.6	31.8	6.08	21.3	31.5	11.51	21.5	31.7	6.75	21.5	31.7	6.75	21.6	31.8	6.08	21.3	31.5	11.51	21.5	31.7	6.75	21.7	32.1	6.28	21.5	31.7	6.75	21.5	31.7	6.75	21.5	31.7	6.75	22.1	32.6	0.45	22.1	32.6	0.45	21.6
1997-09-13	23.3	31.8	0	22.9	31.3	0	22.8	31.2	0	22.9	31.3	0	22.6	30.9	8.1	22.8	31.2	0	22.8	31.2	0	22.9	31.3	0	22.6	30.9	8.1	22.8	31.2	0	23.1	31.5	0	22.8	31.2	0	22.8	31.2	0	22.8	31.2	0	23.5	32.2	0	23.5	32.2	0	23
1997-09-14	24.2	32.1	7.81	23.7	32	16.87	23.5	31.8	21.9	23.7	32	16.87	23.3	31.5	25.66	23.5	31.8	21.9	23.5	31.8	21.9	23.7	32	16.87	23.3	31.5	25.66	23.5	31.8	21.9	24.1	32.3	12.55	23.5	31.8	21.9	23.5	31.8	21.9	23.5	31.8	21.9	24.7	32.5	4.67	24.7	32.5	4.67	23.9
1997-09-15	22.2	32	3.72	21.7	31.5	0	21.6	31.4	0	21.7	31.5	0	21.4	31.1	0	21.6	31.4	0	21.6	31.4	0	21.7	31.5	0	21.4	31.1	0	21.6	31.4	0	21.9	31.8	0	21.6	31.4	0	21.6	31.4	0	21.6	31.4	0	22.5	32.5	2.67	22.5	32.5	2.67	21.9
1997-09-16	22.8	32.4	0	22.9	32.2	0	22.7	32	0	22.9	32.2	0	22.6	31.8	0	22.7	32	0	22.7	32	0	22.9	32.2	0	22.6	31.8	0	22.7	32	0	23	32.5	0	22.7	32	0	22.7	32	0	22.7	32	0	23	32.8	0	23	32.8	0	22.4
1997-09-17	22.2	32.4	10.24	21.8	31.9	1.49	21.7	31.8	3.54	21.8	31.9	1.49	21.6	31.6	5.37	21.7	31.8	3.54	21.7	31.8	3.54	21.8	31.9	1.49	21.6	31.6	5.37	21.7	31.8	3.54	21.9	32.2	7.35	21.7	31.8	3.54	21.7	31.8	3.54	21.7	31.8	3.54	22.3	32.8	14.17	22.3	32.8	14.17	21.9
1997-09-18	21.6	30.1	3.39	21.3	30.1	4.25	21.2	29.9	9.77	21.3	30.1	4.25	21	29.7	17.42	21.2	29.9	9.77	21.2	29.9	9.77	21.3	30.1	4.25	21	29.7	17.42	21.2	29.9	9.77	21.4	30.3	4.03	21.2	29.9	9.77	21.2	29.9	9.77	21.2	29.9	9.77	21.8	30.4	5.07	21.8	30.4	5.07	21.3
1997-09-19	22.6	29.9	0	22.4	29.5	0	22.3	29.3	0	22.4	29.5	0	22.1	29	0.61	22.3	29.3	0	22.3	29.3	0	22.4	29.5	0	22.1	29	0.61	22.3	29.3	0	22.6	29.9	1.91	22.3	29.3	0	22.3	29.3	0	22.3	29.3	0	22.8	30.4	0	22.8	30.4	0	22.3
1997-09-20	22.7	33.3	0	22.3	32.6	0	22.1	32.4	0	22.3	32.6	0	21.9	32.1	0	22.1	32.4	0	22.1	32.4	0	22.3	32.6	0	21.9	32.1	0	22.1	32.4	0	22.6	33	0	22.1	32.4	0	22.1	32.4	0	22.1	32.4	0	23.1	33.9	0	23.1	33.9	0	22.4
1997-09-21	23.2	34.3	16	22.7	34	0	22.5	33.7	3.59	22.7	34	0	22.3	33.4	14.36	22.5	33.7	3.59	22.5	33.7	3.59	22.7	34	0	22.3	33.4	14.36	22.5	33.7	3.59	22.9	34.3	0	22.5	33.7	3.59	22.5	33.7	3.59	22.5	33.7	3.59	23.5	34.8	6.38	23.5	34.8	6.38	23
1997-09-22	22.6	33	7.59	22.1	32.4	6.54	22	32.3	6.31	22.1	32.4	6.54	21.8	32	7.18	22	32.3	6.31	22	32.3	6.31	22.1	32.4	6.54	21.8	32	7.18	22	32.3	6.31	22.3	32.7	6.42	22	32.3	6.31	22	32.3	6.31	22	32.3	6.31	22.8	33.4	5.93	22.8	33.4	5.93	22.4
1997-09-23	21.7	31.3	6.21	21.5	31.3	11.52	21.4	31.1	11.4	21.5	31.3	11.52	21.3	30.9	0.66	21.4	31.1	11.4	21.4	31.1	11.4	21.5	31.3	11.52	21.3	30.9	0.66	21.4	31.1	11.4	21.6	31.5	10.14	21.4	31.1	11.4	21.4	31.1	11.4	21.4	31.1	11.4	21.8	31.6	0	21.8	31.6	0	21.4
1997-09-24	22.6	32.5	0	22.5	32.4	0	22.3	32.2	0	22.5	32.4	0	22.2	32	0	22.3	32.2	0	22.3	32.2	0	22.5	32.4	0	22.2	32	0	22.3	32.2	0	22.7	32.7	0	22.3	32.2	0	22.3	32.2	0	22.3	32.2	0	22.8	32.8	0	22.8	32.8	0	22.2
1997-09-25	21.8	32.5	13.21	21.4	32.4	4.76	21.2	32.2	5.91	21.4	32.4	4.76	20.9	32	1.73	21.2	32.2	5.91	21.2	32.2	5.91	21.4	32.4	4.76	20.9	32	1.73	21.2	32.2	5.91	21.7	32.6	3.19	21.2	32.2	5.91	21.2	32.2	5.91	21.2	32.2	5.91	22.2	32.8	10.6	22.2	32.8	10.6	21.5
1997-09-26	22.9	32.7	9.34	22.5	31.8	18.7	22.4	31.7	20.38	22.5	31.8	18.7	22.2	31.4	10.44	22.4	31.7	20.38	22.4	31.7	20.38	22.5	31.8	18.7	22.2	31.4	10.44	22.4	31.7	20.38	22.6	32.2	14.67	22.4	31.7	20.38	22.4	31.7	20.38	22.4	31.7	20.38	23.2	33.2	12.39	23.2	33.2	12.39	22.7
1997-09-27	23.2	34.1	6.84	22.6	33.4	7.37	22.5	33.3	12.54	22.6	33.4	7.37	22.3	33	18.19	22.5	33.3	12.54	22.5	33.3	12.54	22.6	33.4	7.37	22.3	33	18.19	22.5	33.3	12.54	22.9	33.7	10.11	22.5	33.3	12.54	22.5	33.3	12.54	22.5	33.3	12.54	23.5	34.5	10.24	23.5	34.5	10.24	22.9
1997-09-28	22.2	32.1	10.94	21.8	31.5	15.51	21.7	31.4	21.84	21.8	31.5	15.51	21.5	31.2	25.43	21.7	31.4	21.84	21.7	31.4	21.84	21.8	31.5	15.51	21.5	31.2	25.43	21.7	31.4	21.84	22.1	31.7	17.81	21.7	31.4	21.84	21.7	31.4	21.84	21.7	31.4	21.84	22.5	32.3	6.78	22.5	32.3	6.78	21.9
1997-09-29	23	33.5	0.78	22.5	32.7	0	22.4	32.5	0	22.5	32.7	0	22.2	32.1	3.76	22.4	32.5	0	22.4	32.5	0	22.5	32.7	0	22.2	32.1	3.76	22.4	32.5	0	22.8	33.2	0	22.4	32.5	0	22.4	32.5	0	22.4	32.5	0	23.3	34.2	6.38	23.3	34.2	6.38	22.8
1997-09-30	22.7	32.9	5.17	22.5	32.6	5.79	22.4	32.4	7.7	22.5	32.6	5.79	22.3	32.1	11.66	22.4	32.4	7.7	22.4	32.4	7.7	22.5	32.6	5.79	22.3	32.1	11.66	22.4	32.4	7.7	22.6	32.8	0	22.4	32.4	7.7	22.4	32.4	7.7	22.4	32.4	7.7	22.9	33.3	4.75	22.9	33.3	4.75	22.4
1997-10-01	23.5	34.3	7.24	23.1	33.8	13.37	23	33.6	17.92	23.1	33.8	13.37	22.9	33.4	8.02	23	33.6	17.92	23	33.6	17.92	23.1	33.8	13.37	22.9	33.4	8.02	23	33.6	17.92	23.2	34.1	10.28	23	33.6	17.92	23	33.6	17.92	23	33.6	17.92	23.7	34.7	1.43	23.7	34.7	1.43	23.2
1997-10-02	23.3	34.7	3.3	23.1	34.2	0.46	23	34	0	23.1	34.2	0.46	22.8	33.8	3.89	23	34	0	23	34	0	23.1	34.2	0.46	22.8	33.8	3.89	23	34	0	23.2	34.6	0	23	34	0	23	34	0	23	34	0	23.4	35.2	1.02	23.4	35.2	1.02	23
1997-10-03	22.2	33.8	0	22.1	33.7	0	21.9	33.4	0	22.1	33.7	0	21.7	33.1	0	21.9	33.4	0	21.9	33.4	0	22.1	33.7	0	21.7	33.1	0	21.9	33.4	0	22.2	33.9	0	21.9	33.4	0	21.9	33.4	0	21.9	33.4	0	22.4	34.2	0.11	22.4	34.2	0.11	21.7
1997-10-04	23.2	34.2	15.26	23.3	34.2	1.05	23.1	33.9	0	23.3	34.2	1.05	22.8	33.7	9.29	23.1	33.9	0	23.1	33.9	0	23.3	34.2	1.05	22.8	33.7	9.29	23.1	33.9	0	23.5	34.5	0	23.1	33.9	0	23.1	33.9	0	23.1	33.9	0	23.6	34.6	2.32	23.6	34.6	2.32	22.8
1997-10-05	22.1	32.1	11.15	22	32	12.3	21.8	31.7	13.85	22	32	12.3	21.6	31.4	7.66	21.8	31.7	13.85	21.8	31.7	13.85	22	32	12.3	21.6	31.4	7.66	21.8	31.7	13.85	22.1	32.3	11.22	21.8	31.7	13.85	21.8	31.7	13.85	21.8	31.7	13.85	22.3	32.5	16.06	22.3	32.5	16.06	21.7
1997-10-06	22.7	31.7	0	22.4	31	0	22.3	30.9	0	22.4	31	0	22.2	30.7	0	22.3	30.9	0	22.3	30.9	0	22.4	31	0	22.2	30.7	0	22.3	30.9	0	22.5	31.3	0	22.3	30.9	0	22.3	30.9	0	22.3	30.9	0	22.9	32	0	22.9	32	0	22.4
1997-10-07	21.5	31.4	0	21.4	31	0	21.3	30.9	0	21.4	31	0	21.2	30.7	0	21.3	30.9	0	21.3	30.9	0	21.4	31	0	21.2	30.7	0	21.3	30.9	0	21.5	31.2	0	21.3	30.9	0	21.3	30.9	0	21.3	30.9	0	21.6	31.7	0	21.6	31.7	0	21.2
1997-10-08	22.5	33.7	0	22.4	33.3	0	22.2	33.2	0	22.4	33.3	0	22.1	32.9	0	22.2	33.2	0	22.2	33.2	0	22.4	33.3	0	22.1	32.9	0	22.2	33.2	0	22.5	33.5	0	22.2	33.2	0	22.2	33.2	0	22.2	33.2	0	22.7	34	0	22.7	34	0	22.2
1997-10-09	24	34.9	0	23.6	34.4	1.27	23.6	34.2	0	23.6	34.4	1.27	23.5	33.9	6.14	23.6	34.2	0	23.6	34.2	0	23.6	34.4	1.27	23.5	33.9	6.14	23.6	34.2	0	23.7	34.7	0.49	23.6	34.2	0	23.6	34.2	0	23.6	34.2	0	24.1	35.3	0	24.1	35.3	0	23.7
1997-10-10	24.2	34.4	0	24	34.1	0	23.9	33.9	0	24	34.1	0	23.7	33.6	0	23.9	33.9	0	23.9	33.9	0	24	34.1	0	23.7	33.6	0	23.9	33.9	0	24.1	34.4	0	23.9	33.9	0	23.9	33.9	0	23.9	33.9	0	24.5	34.8	0	24.5	34.8	0	23.9
1997-10-11	24	34.9	0	23.8	34.6	0	23.6	34.4	0	23.8	34.6	0	23.4	34.1	0	23.6	34.4	0	23.6	34.4	0	23.8	34.6	0	23.4	34.1	0	23.6	34.4	0	24	34.9	0	23.6	34.4	0	23.6	34.4	0	23.6	34.4	0	24.3	35.3	0	24.3	35.3	0	23.6
1997-10-12	24.2	35.2	2.7	23.9	34.8	0	23.7	34.5	0	23.9	34.8	0	23.4	34.2	0	23.7	34.5	0	23.7	34.5	0	23.9	34.8	0	23.4	34.2	0	23.7	34.5	0	24.1	35.1	0	23.7	34.5	0	23.7	34.5	0	23.7	34.5	0	24.6	35.7	1.4	24.6	35.7	1.4	23.8
1997-10-13	23.7	35	5.27	23.4	34.7	0	23.3	34.4	0	23.4	34.7	0	23.2	34.1	1.2	23.3	34.4	0	23.3	34.4	0	23.4	34.7	0	23.2	34.1	1.2	23.3	34.4	0	23.6	35	0	23.3	34.4	0	23.3	34.4	0	23.3	34.4	0	23.9	35.5	3.24	23.9	35.5	3.24	23.3
1997-10-14	23.9	35	2.26	23.7	34.7	0	23.5	34.5	1.41	23.7	34.7	0	23.3	34.1	5.92	23.5	34.5	1.41	23.5	34.5	1.41	23.7	34.7	0	23.3	34.1	5.92	23.5	34.5	1.41	23.8	35.1	2.63	23.5	34.5	1.41	23.5	34.5	1.41	23.5	34.5	1.41	24.1	35.5	1.07	24.1	35.5	1.07	23.5
1997-10-15	23.3	34.4	1.57	23.2	34.1	0	23	33.9	0.56	23.2	34.1	0	22.8	33.6	0	23	33.9	0.56	23	33.9	0.56	23.2	34.1	0	22.8	33.6	0	23	33.9	0.56	23.3	34.4	2.09	23	33.9	0.56	23	33.9	0.56	23	33.9	0.56	23.6	34.8	0.31	23.6	34.8	0.31	22.9
1997-10-16	24	34.7	8.66	23.6	34.3	6.76	23.5	34.1	7.08	23.6	34.3	6.76	23.3	33.8	13.45	23.5	34.1	7.08	23.5	34.1	7.08	23.6	34.3	6.76	23.3	33.8	13.45	23.5	34.1	7.08	23.8	34.6	15.57	23.5	34.1	7.08	23.5	34.1	7.08	23.5	34.1	7.08	24.2	35.1	0.95	24.2	35.1	0.95	23.6
1997-10-17	23.1	32.7	7.69	22.6	32	12.3	22.5	31.9	16.09	22.6	32	12.3	22.4	31.8	6.74	22.5	31.9	16.09	22.5	31.9	16.09	22.6	32	12.3	22.4	31.8	6.74	22.5	31.9	16.09	22.7	32.2	3.44	22.5	31.9	16.09	22.5	31.9	16.09	22.5	31.9	16.09	23.2	32.9	5.72	23.2	32.9	5.72	22.8
1997-10-18	23.5	33.1	5.35	23	32.4	7.58	22.9	32.3	13.42	23	32.4	7.58	22.7	32.1	7.25	22.9	32.3	13.42	22.9	32.3	13.42	23	32.4	7.58	22.7	32.1	7.25	22.9	32.3	13.42	23.2	32.6	7.46	22.9	32.3	13.42	22.9	32.3	13.42	22.9	32.3	13.42	23.8	33.4	12.59	23.8	33.4	12.59	23.2
1997-10-19	22.6	33.9	0	22.3	33.6	0	22.2	33.5	0	22.3	33.6	0	22	33.3	0	22.2	33.5	0	22.2	33.5	0	22.3	33.6	0	22	33.3	0	22.2	33.5	0	22.5	33.8	0	22.2	33.5	0	22.2	33.5	0	22.2	33.5	0	22.8	34.2	0	22.8	34.2	0	22.2
1997-10-20	22.6	34.2	0	22.5	33.7	0	22.4	33.5	0	22.5	33.7	0	22.3	33.3	0	22.4	33.5	0	22.4	33.5	0	22.5	33.7	0	22.3	33.3	0	22.4	33.5	0	22.6	34	0	22.4	33.5	0	22.4	33.5	0	22.4	33.5	0	22.7	34.6	0	22.7	34.6	0	22.3
1997-10-21	22.7	35.3	0	22.3	34.8	0	22.3	34.5	0	22.3	34.8	0	22.1	34.2	0	22.3	34.5	0	22.3	34.5	0	22.3	34.8	0	22.1	34.2	0	22.3	34.5	0	22.4	35.1	0	22.3	34.5	0	22.3	34.5	0	22.3	34.5	0	22.8	35.8	0	22.8	35.8	0	22.5
1997-10-22	22.2	35.4	0	21.7	35	0	21.7	34.8	0	21.7	35	0	21.6	34.5	0	21.7	34.8	0	21.7	34.8	0	21.7	35	0	21.6	34.5	0	21.7	34.8	0	21.8	35.4	0	21.7	34.8	0	21.7	34.8	0	21.7	34.8	0	22.3	35.9	0	22.3	35.9	0	22
1997-10-23	22	33.9	0	21.7	33.8	0.42	21.5	33.5	0	21.7	33.8	0.42	21.4	33.2	0	21.5	33.5	0	21.5	33.5	0	21.7	33.8	0.42	21.4	33.2	0	21.5	33.5	0	21.8	34.1	0	21.5	33.5	0	21.5	33.5	0	21.5	33.5	0	22.3	34.4	0	22.3	34.4	0	21.6
1997-10-24	22.4	35.1	0	21.9	34.7	0	21.8	34.4	0	21.9	34.7	0	21.6	34.2	0	21.8	34.4	0	21.8	34.4	0	21.9	34.7	0	21.6	34.2	0	21.8	34.4	0	22.1	35	0	21.8	34.4	0	21.8	34.4	0	21.8	34.4	0	22.8	35.5	0	22.8	35.5	0	22.2
1997-10-25	22.6	34.8	5.46	22.3	34.7	3.76	22.1	34.4	1.37	22.3	34.7	3.76	21.9	34	0.28	22.1	34.4	1.37	22.1	34.4	1.37	22.3	34.7	3.76	21.9	34	0.28	22.1	34.4	1.37	22.5	35.1	0	22.1	34.4	1.37	22.1	34.4	1.37	22.1	34.4	1.37	22.9	35.4	1.02	22.9	35.4	1.02	22.2
1997-10-26	23.9	36.5	0	23.8	36.1	0.1	23.7	35.9	0.24	23.8	36.1	0.1	23.5	35.5	2.8	23.7	35.9	0.24	23.7	35.9	0.24	23.8	36.1	0.1	23.5	35.5	2.8	23.7	35.9	0.24	23.9	36.5	0	23.7	35.9	0.24	23.7	35.9	0.24	23.7	35.9	0.24	24	37	0	24	37	0	23.5
1997-10-27	23.7	36	0	23.4	35.9	0	23.3	35.6	0	23.4	35.9	0	23.2	35.2	0.56	23.3	35.6	0	23.3	35.6	0	23.4	35.9	0	23.2	35.2	0.56	23.3	35.6	0	23.6	36.2	0	23.3	35.6	0	23.3	35.6	0	23.3	35.6	0	23.9	36.5	0	23.9	36.5	0	23.4
1997-10-28	23.6	36.3	0.85	23.2	36.1	0	23.1	35.8	0	23.2	36.1	0	23	35.5	0	23.1	35.8	0	23.1	35.8	0	23.2	36.1	0	23	35.5	0	23.1	35.8	0	23.2	36.4	0	23.1	35.8	0	23.1	35.8	0	23.1	35.8	0	23.6	36.8	4.94	23.6	36.8	4.94	23.2
1997-10-29	24.1	35.6	12.84	23.7	35.5	5.64	23.6	35.2	6.08	23.7	35.5	5.64	23.4	34.8	6.54	23.6	35.2	6.08	23.6	35.2	6.08	23.7	35.5	5.64	23.4	34.8	6.54	23.6	35.2	6.08	23.9	35.8	4.61	23.6	35.2	6.08	23.6	35.2	6.08	23.6	35.2	6.08	24.4	36.2	7.71	24.4	36.2	7.71	23.8
1997-10-30	23.2	34.1	0	23	33.8	1.64	22.9	33.6	3.28	23	33.8	1.64	22.8	33.3	5.23	22.9	33.6	3.28	22.9	33.6	3.28	23	33.8	1.64	22.8	33.3	5.23	22.9	33.6	3.28	23	34.1	2.9	22.9	33.6	3.28	22.9	33.6	3.28	22.9	33.6	3.28	23.2	34.5	3.47	23.2	34.5	3.47	22.8
1997-10-31	23.9	34.2	2.06	23.5	33.7	2.61	23.4	33.5	5.68	23.5	33.7	2.61	23.1	33.1	6.82	23.4	33.5	5.68	23.4	33.5	5.68	23.5	33.7	2.61	23.1	33.1	6.82	23.4	33.5	5.68	23.7	34.2	2.37	23.4	33.5	5.68	23.4	33.5	5.68	23.4	33.5	5.68	24.2	34.8	0	24.2	34.8	0	23.6
1997-11-01	22.9	35.5	0	22.5	35.2	0	22.4	35	0	22.5	35.2	0	22.3	34.8	0	22.4	35	0	22.4	35	0	22.5	35.2	0	22.3	34.8	0	22.4	35	0	22.5	35.5	0	22.4	35	0	22.4	35	0	22.4	35	0	22.9	35.9	0	22.9	35.9	0	22.6
1997-11-02	23	35	1.52	22.8	34.9	1.58	22.7	34.7	1.14	22.8	34.9	1.58	22.6	34.4	0.48	22.7	34.7	1.14	22.7	34.7	1.14	22.8	34.9	1.58	22.6	34.4	0.48	22.7	34.7	1.14	22.8	35.2	2.93	22.7	34.7	1.14	22.7	34.7	1.14	22.7	34.7	1.14	23.1	35.5	0.31	23.1	35.5	0.31	22.7
1997-11-03	23.6	35.9	1.55	23.1	35.7	0	23.1	35.5	0	23.1	35.7	0	23	35.2	0	23.1	35.5	0	23.1	35.5	0	23.1	35.7	0	23	35.2	0	23.1	35.5	0	23.2	35.9	0	23.1	35.5	0	23.1	35.5	0	23.1	35.5	0	23.7	36.3	0	23.7	36.3	0	23.4
1997-11-04	22.7	35.5	0	22.2	35.3	0	22.2	35	0	22.2	35.3	0	22.1	34.8	0	22.2	35	0	22.2	35	0	22.2	35.3	0	22.1	34.8	0	22.2	35	0	22.2	35.5	0	22.2	35	0	22.2	35	0	22.2	35	0	22.6	35.9	0	22.6	35.9	0	22.4
1997-11-05	22.5	35.6	0	22.1	35.3	0	22.1	35.1	0	22.1	35.3	0	22.1	34.8	0	22.1	35.1	0	22.1	35.1	0	22.1	35.3	0	22.1	34.8	0	22.1	35.1	0	22.1	35.6	0	22.1	35.1	0	22.1	35.1	0	22.1	35.1	0	22.4	36	0	22.4	36	0	22.1
1997-11-06	22.1	36	0	21.8	35.8	0	21.8	35.6	0	21.8	35.8	0	21.7	35.4	0	21.8	35.6	0	21.8	35.6	0	21.8	35.8	0	21.7	35.4	0	21.8	35.6	0	21.8	36	0	21.8	35.6	0	21.8	35.6	0	21.8	35.6	0	22.1	36.3	0	22.1	36.3	0	21.8
1997-11-07	21.9	36.1	0	21.2	35.7	0	21.3	35.5	0	21.2	35.7	0	21.3	35.2	0	21.3	35.5	0	21.3	35.5	0	21.2	35.7	0	21.3	35.2	0	21.3	35.5	0	21.2	36	0	21.3	35.5	0	21.3	35.5	0	21.3	35.5	0	21.8	36.6	0	21.8	36.6	0	21.7
1997-11-08	22.2	33.7	0	21.6	33.3	0	21.6	33.1	0	21.6	33.3	0	21.5	33	0	21.6	33.1	0	21.6	33.1	0	21.6	33.3	0	21.5	33	0	21.6	33.1	0	21.7	33.5	0	21.6	33.1	0	21.6	33.1	0	21.6	33.1	0	22.2	34	0	22.2	34	0	21.9
1997-11-09	22.6	36.4	2.91	22.2	36.2	0	22.1	36	0	22.2	36.2	0	22	35.6	0	22.1	36	0	22.1	36	0	22.2	36.2	0	22	35.6	0	22.1	36	0	22.2	36.5	0	22.1	36	0	22.1	36	0	22.1	36	0	22.6	36.8	2.74	22.6	36.8	2.74	22.2
1997-11-10	22.6	35.4	2.76	22.3	35.2	0.94	22.2	35	1.33	22.3	35.2	0.94	22.1	34.7	1.48	22.2	35	1.33	22.2	35	1.33	22.3	35.2	0.94	22.1	34.7	1.48	22.2	35	1.33	22.3	35.5	0.43	22.2	35	1.33	22.2	35	1.33	22.2	35	1.33	22.6	35.8	1.82	22.6	35.8	1.82	22.2
1997-11-11	22.3	36.4	0.07	22.2	36.1	0	22.2	35.9	0	22.2	36.1	0	22.1	35.6	0	22.2	35.9	0	22.2	35.9	0	22.2	36.1	0	22.1	35.6	0	22.2	35.9	0	22.3	36.4	0	22.2	35.9	0	22.2	35.9	0	22.2	35.9	0	22.3	36.8	0	22.3	36.8	0	21.8
1997-11-12	21.9	36.4	0	22	36	0	21.9	35.8	0	22	36	0	21.9	35.5	0	21.9	35.8	0	21.9	35.8	0	22	36	0	21.9	35.5	0	21.9	35.8	0	22.1	36.3	0	21.9	35.8	0	21.9	35.8	0	21.9	35.8	0	21.9	36.8	0	21.9	36.8	0	21.5
1997-11-13	20.8	36.4	0	20.7	36	0.03	20.6	35.7	0	20.7	36	0.03	20.6	35.3	0.34	20.6	35.7	0	20.6	35.7	0	20.7	36	0.03	20.6	35.3	0.34	20.6	35.7	0	20.6	36.3	0	20.6	35.7	0	20.6	35.7	0	20.6	35.7	0	20.7	36.8	0	20.7	36.8	0	20.4
1997-11-14	20.7	36.3	0	20.4	35.9	0	20.4	35.6	0	20.4	35.9	0	20.4	35.2	0	20.4	35.6	0	20.4	35.6	0	20.4	35.9	0	20.4	35.2	0	20.4	35.6	0	20.5	36.3	0	20.4	35.6	0	20.4	35.6	0	20.4	35.6	0	20.6	36.8	0	20.6	36.8	0	20.3
1997-11-15	21	35.6	0	20.9	35.1	0	21	34.9	0	20.9	35.1	0	21	34.5	0	21	34.9	0	21	34.9	0	20.9	35.1	0	21	34.5	0	21	34.9	0	20.9	35.4	0	21	34.9	0	21	34.9	0	21	34.9	0	20.8	36.1	0	20.8	36.1	0	20.5
1997-11-16	20.6	36.8	0	20.6	36.6	0.38	20.6	36.2	0.04	20.6	36.6	0.38	20.6	35.8	0.02	20.6	36.2	0.04	20.6	36.2	0.04	20.6	36.6	0.38	20.6	35.8	0.02	20.6	36.2	0.04	20.5	37	0	20.6	36.2	0.04	20.6	36.2	0.04	20.6	36.2	0.04	20.4	37.3	0	20.4	37.3	0	20.1
1997-11-17	19.9	36.4	0	19.9	36.1	0	19.8	35.8	0	19.9	36.1	0	19.8	35.5	0	19.8	35.8	0	19.8	35.8	0	19.9	36.1	0	19.8	35.5	0	19.8	35.8	0	19.9	36.4	0	19.8	35.8	0	19.8	35.8	0	19.8	35.8	0	19.8	36.8	0	19.8	36.8	0	19.5
1997-11-18	20.2	36.3	0	20.1	36.2	0	20.1	36	0	20.1	36.2	0	20	35.8	0	20.1	36	0	20.1	36	0	20.1	36.2	0	20	35.8	0	20.1	36	0	20.1	36.3	0	20.1	36	0	20.1	36	0	20.1	36	0	20.1	36.4	0	20.1	36.4	0	19.7
1997-11-19	20.4	35.2	0	20.4	35.1	0	20.3	34.9	0	20.4	35.1	0	20.3	34.6	0	20.3	34.9	0	20.3	34.9	0	20.4	35.1	0	20.3	34.6	0	20.3	34.9	0	20.4	35.3	0	20.3	34.9	0	20.3	34.9	0	20.3	34.9	0	20.4	35.5	0	20.4	35.5	0	20
1997-11-20	20.7	34.8	0	20.6	34.5	0	20.6	34.3	0	20.6	34.5	0	20.5	34	0	20.6	34.3	0	20.6	34.3	0	20.6	34.5	0	20.5	34	0	20.6	34.3	0	20.6	34.8	0	20.6	34.3	0	20.6	34.3	0	20.6	34.3	0	20.6	35.1	0	20.6	35.1	0	20.2
1997-11-21	20.4	35.4	0	19.8	35.3	0	19.9	35.1	0	19.8	35.3	0	19.9	34.9	0	19.9	35.1	0	19.9	35.1	0	19.8	35.3	0	19.9	34.9	0	19.9	35.1	0	19.8	35.4	0	19.9	35.1	0	19.9	35.1	0	19.9	35.1	0	20.2	35.5	0	20.2	35.5	0	20
1997-11-22	20.2	35	0	19.8	34.8	0	19.8	34.6	0	19.8	34.8	0	19.7	34.5	0	19.8	34.6	0	19.8	34.6	0	19.8	34.8	0	19.7	34.5	0	19.8	34.6	0	19.9	34.9	0	19.8	34.6	0	19.8	34.6	0	19.8	34.6	0	20.2	35.2	0	20.2	35.2	0	19.9
1997-11-23	19.3	35.4	0	18.9	35	0	18.9	34.9	0	18.9	35	0	18.9	34.7	0	18.9	34.9	0	18.9	34.9	0	18.9	35	0	18.9	34.7	0	18.9	34.9	0	18.9	35.2	0	18.9	34.9	0	18.9	34.9	0	18.9	34.9	0	19.2	35.6	0	19.2	35.6	0	19
1997-11-24	19.1	36.7	0	18.6	36.2	0	18.6	36.1	0	18.6	36.2	0	18.6	35.8	0	18.6	36.1	0	18.6	36.1	0	18.6	36.2	0	18.6	35.8	0	18.6	36.1	0	18.7	36.4	0	18.6	36.1	0	18.6	36.1	0	18.6	36.1	0	19	37	0	19	37	0	18.7
1997-11-25	20	36.7	0	19.6	36	0	19.5	35.9	0	19.6	36	0	19.4	35.7	0	19.5	35.9	0	19.5	35.9	0	19.6	36	0	19.4	35.7	0	19.5	35.9	0	19.8	36.2	0	19.5	35.9	0	19.5	35.9	0	19.5	35.9	0	20.2	37	0	20.2	37	0	19.7
1997-11-26	20	35.6	0	19.3	35	0	19.4	34.9	0	19.3	35	0	19.3	34.7	0	19.4	34.9	0	19.4	34.9	0	19.3	35	0	19.3	34.7	0	19.4	34.9	0	19.3	35.3	0	19.4	34.9	0	19.4	34.9	0	19.4	34.9	0	19.8	35.9	0	19.8	35.9	0	19.7
1997-11-27	19.3	35.7	0	18.6	35.2	0	18.7	35.1	0	18.6	35.2	0	18.7	34.9	0	18.7	35.1	0	18.7	35.1	0	18.6	35.2	0	18.7	34.9	0	18.7	35.1	0	18.6	35.4	0	18.7	35.1	0	18.7	35.1	0	18.7	35.1	0	19.1	36	0	19.1	36	0	19
1997-11-28	18.6	34.7	0.48	17.3	34.3	0.01	17.4	34.2	0	17.3	34.3	0.01	17.3	33.9	0.03	17.4	34.2	0	17.4	34.2	0	17.3	34.3	0.01	17.3	33.9	0.03	17.4	34.2	0	17.5	34.6	0.08	17.4	34.2	0	17.4	34.2	0	17.4	34.2	0	18.6	35	0.56	18.6	35	0.56	18.5
1997-11-29	19.4	35.9	0	18.4	35.4	0	18.5	35.3	0	18.4	35.4	0	18.4	35.1	0	18.5	35.3	0	18.5	35.3	0	18.4	35.4	0	18.4	35.1	0	18.5	35.3	0	18.6	35.5	0.07	18.5	35.3	0	18.5	35.3	0	18.5	35.3	0	19.3	36.1	0.04	19.3	36.1	0.04	19.1
1997-11-30	19.2	34.9	0	18.4	34.7	0	18.4	34.6	0	18.4	34.7	0	18.4	34.4	0	18.4	34.6	0	18.4	34.6	0	18.4	34.7	0	18.4	34.4	0	18.4	34.6	0	18.4	34.9	0	18.4	34.6	0	18.4	34.6	0	18.4	34.6	0	19.1	35.1	0	19.1	35.1	0	18.9
1997-12-01	20.3	35.8	0	19.8	35.4	0	19.9	35.3	0	19.8	35.4	0	20	35.1	0	19.9	35.3	0	19.9	35.3	0	19.8	35.4	0	20	35.1	0	19.9	35.3	0	19.8	35.6	0	19.9	35.3	0	19.9	35.3	0	19.9	35.3	0	20	35.9	0	20	35.9	0	19.9
1997-12-02	20.7	36.7	0	19.9	36.3	0	20.1	36.1	0	19.9	36.3	0	20.1	35.8	0	20.1	36.1	0	20.1	36.1	0	19.9	36.3	0	20.1	35.8	0	20.1	36.1	0	20	36.5	0	20.1	36.1	0	20.1	36.1	0	20.1	36.1	0	20.5	37	0	20.5	37	0	20.4
1997-12-03	20.7	34.5	0	20.4	33.9	0	20.5	33.9	0	20.4	33.9	0	20.5	33.7	0	20.5	33.9	0	20.5	33.9	0	20.4	33.9	0	20.5	33.7	0	20.5	33.9	0	20.3	34	0	20.5	33.9	0	20.5	33.9	0	20.5	33.9	0	20.4	34.6	0	20.4	34.6	0	20.2
1997-12-04	23	36.1	0	22.8	35.5	0	22.7	35.4	0	22.8	35.5	0	22.5	35.1	0	22.7	35.4	0	22.7	35.4	0	22.8	35.5	0	22.5	35.1	0	22.7	35.4	0	22.9	35.8	0	22.7	35.4	0	22.7	35.4	0	22.7	35.4	0	23	36.5	0	23	36.5	0	22.5
1997-12-05	20.6	35.3	0	20.4	34.6	0	20.4	34.5	0	20.4	34.6	0	20.4	34.2	0	20.4	34.5	0	20.4	34.5	0	20.4	34.6	0	20.4	34.2	0	20.4	34.5	0	20.4	34.9	0	20.4	34.5	0	20.4	34.5	0	20.4	34.5	0	20.4	35.6	0	20.4	35.6	0	20.2
1997-12-06	20	37.1	0.07	19.4	36.9	0.09	19.4	36.7	0.09	19.4	36.9	0.09	19.4	36.5	0	19.4	36.7	0.09	19.4	36.7	0.09	19.4	36.9	0.09	19.4	36.5	0	19.4	36.7	0.09	19.4	37.1	0	19.4	36.7	0.09	19.4	36.7	0.09	19.4	36.7	0.09	19.8	37.3	0	19.8	37.3	0	19.7
1997-12-07	20.4	36.4	0	20.1	36.1	0	20.2	36	0	20.1	36.1	0	20.3	35.8	0	20.2	36	0	20.2	36	0	20.1	36.1	0	20.3	35.8	0	20.2	36	0	20	36.2	0	20.2	36	0	20.2	36	0	20.2	36	0	20	36.6	0	20	36.6	0	19.9
1997-12-08	19.6	35.9	0	19.1	35.4	0	19.1	35.4	0	19.1	35.4	0	19.1	35.3	0	19.1	35.4	0	19.1	35.4	0	19.1	35.4	0	19.1	35.3	0	19.1	35.4	0	19.1	35.5	0	19.1	35.4	0	19.1	35.4	0	19.1	35.4	0	19.5	35.9	0	19.5	35.9	0	19.3
1997-12-09	19.9	34.7	0	19.2	34	0	19.3	34.1	0	19.2	34	0	19.4	34	0	19.3	34.1	0	19.3	34.1	0	19.2	34	0	19.4	34	0	19.3	34.1	0	19.1	34	0	19.3	34.1	0	19.3	34.1	0	19.3	34.1	0	19.6	34.6	0	19.6	34.6	0	19.6
1997-12-10	18.5	33.5	0	18	32.7	0	18.1	32.8	0	18	32.7	0	18.2	32.8	0.06	18.1	32.8	0	18.1	32.8	0	18	32.7	0	18.2	32.8	0.06	18.1	32.8	0	17.8	32.7	0	18.1	32.8	0	18.1	32.8	0	18.1	32.8	0	18.2	33.3	0	18.2	33.3	0	18.2
1997-12-11	18.5	31.7	0.52	18.1	31.3	0.02	18.2	31.4	0.02	18.1	31.3	0.02	18.2	31.4	0.06	18.2	31.4	0.02	18.2	31.4	0.02	18.1	31.3	0.02	18.2	31.4	0.06	18.2	31.4	0.02	18	31.2	0.04	18.2	31.4	0.02	18.2	31.4	0.02	18.2	31.4	0.02	18.2	31.4	0.85	18.2	31.4	0.85	18.1
1997-12-12	19.1	31.5	0.05	18.5	31.2	0	18.6	31.2	0	18.5	31.2	0	18.6	31.1	0	18.6	31.2	0	18.6	31.2	0	18.5	31.2	0	18.6	31.1	0	18.6	31.2	0	18.5	31.3	0	18.6	31.2	0	18.6	31.2	0	18.6	31.2	0	18.9	31.4	0.29	18.9	31.4	0.29	18.8
1997-12-13	17.5	32.3	0.22	16.7	32.4	0	16.8	32.3	0	16.7	32.4	0	16.8	32.3	0.13	16.8	32.3	0	16.8	32.3	0	16.7	32.4	0	16.8	32.3	0.13	16.8	32.3	0	16.7	32.3	0	16.8	32.3	0	16.8	32.3	0	16.8	32.3	0	17.3	32.1	0.37	17.3	32.1	0.37	17.2
1997-12-14	17.6	31.7	0	17.1	31.7	0	17.3	31.7	0	17.1	31.7	0	17.3	31.7	0	17.3	31.7	0	17.3	31.7	0	17.1	31.7	0	17.3	31.7	0	17.3	31.7	0	17	31.6	0	17.3	31.7	0	17.3	31.7	0	17.3	31.7	0	17.2	31.5	0	17.2	31.5	0	17.1
1997-12-15	17.9	29.6	0.27	17.5	29.2	0	17.7	29.3	0.02	17.5	29.2	0	17.9	29.3	0.04	17.7	29.3	0.02	17.7	29.3	0.02	17.5	29.2	0	17.9	29.3	0.04	17.7	29.3	0.02	17.3	29.1	0.01	17.7	29.3	0.02	17.7	29.3	0.02	17.7	29.3	0.02	17.3	29.4	0	17.3	29.4	0	17.4
1997-12-16	17.5	32	0	16.9	31.6	0	17	31.5	0	16.9	31.6	0	17	31.3	0	17	31.5	0	17	31.5	0	16.9	31.6	0	17	31.3	0	17	31.5	0	16.8	31.8	0	17	31.5	0	17	31.5	0	17	31.5	0	17.2	32.2	0	17.2	32.2	0	17.2
1997-12-17	18.4	33.9	0	18	33.5	0	18.1	33.4	0	18	33.5	0	18.2	33.3	0	18.1	33.4	0	18.1	33.4	0	18	33.5	0	18.2	33.3	0	18.1	33.4	0	17.8	33.6	0	18.1	33.4	0	18.1	33.4	0	18.1	33.4	0	18	34	0	18	34	0	18
1997-12-18	18.9	34.1	0.02	18.3	33.7	0	18.3	33.6	0	18.3	33.7	0	18.4	33.5	0	18.3	33.6	0	18.3	33.6	0	18.3	33.7	0	18.4	33.5	0	18.3	33.6	0	18.3	33.8	0	18.3	33.6	0	18.3	33.6	0	18.3	33.6	0	18.8	34.1	0.1	18.8	34.1	0.1	18.7
1997-12-19	18.4	34	0.23	17.7	33.8	0	17.8	33.6	0.01	17.7	33.8	0	17.9	33.4	0.09	17.8	33.6	0.01	17.8	33.6	0.01	17.7	33.8	0	17.9	33.4	0.09	17.8	33.6	0.01	17.7	34	0	17.8	33.6	0.01	17.8	33.6	0.01	17.8	33.6	0.01	18.1	34.3	0.22	18.1	34.3	0.22	18.1
1997-12-20	18.1	35.9	0.14	17.3	35.5	0	17.4	35.4	0	17.3	35.5	0	17.4	35.2	0.03	17.4	35.4	0	17.4	35.4	0	17.3	35.5	0	17.4	35.2	0.03	17.4	35.4	0	17.4	35.8	0	17.4	35.4	0	17.4	35.4	0	17.4	35.4	0	18	36.2	0.33	18	36.2	0.33	17.9
1997-12-21	18.2	35.5	0	17.7	35.2	0	17.8	35.1	0	17.7	35.2	0	17.9	35	0	17.8	35.1	0	17.8	35.1	0	17.7	35.2	0	17.9	35	0	17.8	35.1	0	17.6	35.3	0	17.8	35.1	0	17.8	35.1	0	17.8	35.1	0	18	35.6	0	18	35.6	0	17.9
1997-12-22	18	36.3	0	17.2	36.1	0	17.3	35.9	0	17.2	36.1	0	17.4	35.7	0	17.3	35.9	0	17.3	35.9	0	17.2	36.1	0	17.4	35.7	0	17.3	35.9	0	17.2	36.3	0	17.3	35.9	0	17.3	35.9	0	17.3	35.9	0	17.7	36.6	0	17.7	36.6	0	17.7
1997-12-23	20.4	36.7	0	19.1	36.7	0	19.1	36.6	0	19.1	36.7	0	19.1	36.5	0	19.1	36.6	0	19.1	36.6	0	19.1	36.7	0	19.1	36.5	0	19.1	36.6	0	19.3	36.7	0	19.1	36.6	0	19.1	36.6	0	19.1	36.6	0	20.4	36.6	0	20.4	36.6	0	20.1
1997-12-24	18.8	35.7	0	18.1	35.3	0	18.1	35.4	0	18.1	35.3	0	18	35.3	0	18.1	35.4	0	18.1	35.4	0	18.1	35.3	0	18	35.3	0	18.1	35.4	0	18.3	35.3	0	18.1	35.4	0	18.1	35.4	0	18.1	35.4	0	18.7	35.6	0	18.7	35.6	0	18.3
1997-12-25	18.9	31.7	0	18.7	31.3	0	18.7	31.4	0	18.7	31.3	0	18.8	31.5	0	18.7	31.4	0	18.7	31.4	0	18.7	31.3	0	18.8	31.5	0	18.7	31.4	0	18.5	31.1	0	18.7	31.4	0	18.7	31.4	0	18.7	31.4	0	18.6	31.4	0	18.6	31.4	0	18.5
1997-12-26	16.2	30.9	0	15.6	30.4	0	15.7	30.4	0	15.6	30.4	0	15.7	30.4	0	15.7	30.4	0	15.7	30.4	0	15.6	30.4	0	15.7	30.4	0	15.7	30.4	0	15.6	30.4	0	15.7	30.4	0	15.7	30.4	0	15.7	30.4	0	16	30.7	0	16	30.7	0	15.9
1997-12-27	16.9	31	0	16.5	30.8	0	16.5	30.8	0	16.5	30.8	0	16.5	30.8	0	16.5	30.8	0	16.5	30.8	0	16.5	30.8	0	16.5	30.8	0	16.5	30.8	0	16.5	30.8	0	16.5	30.8	0	16.5	30.8	0	16.5	30.8	0	16.8	30.9	0	16.8	30.9	0	16.5
1997-12-28	17.1	30.6	0	16.6	30.4	0	16.7	30.4	0	16.6	30.4	0	16.8	30.4	0	16.7	30.4	0	16.7	30.4	0	16.6	30.4	0	16.8	30.4	0	16.7	30.4	0	16.5	30.4	0	16.7	30.4	0	16.7	30.4	0	16.7	30.4	0	16.8	30.5	0	16.8	30.5	0	16.7
1997-12-29	16.2	30.3	0.31	15.7	30	0	15.8	30	0.01	15.7	30	0	15.9	29.9	0.08	15.8	30	0.01	15.8	30	0.01	15.7	30	0	15.9	29.9	0.08	15.8	30	0.01	15.6	30.1	0	15.8	30	0.01	15.8	30	0.01	15.8	30	0.01	15.8	30.3	0.06	15.8	30.3	0.06	15.9
1997-12-30	16.6	32.2	0	15.7	31.8	0	15.6	31.8	0	15.7	31.8	0	15.4	31.8	0	15.6	31.8	0	15.6	31.8	0	15.7	31.8	0	15.4	31.8	0	15.6	31.8	0	15.9	31.8	0	15.6	31.8	0	15.6	31.8	0	15.6	31.8	0	16.9	32.1	0	16.9	32.1	0	16.4
1997-12-31	18.2	32.1	0	17.4	31.6	0	17.5	31.6	0	17.4	31.6	0	17.6	31.6	0	17.5	31.6	0	17.5	31.6	0	17.4	31.6	0	17.6	31.6	0	17.5	31.6	0	17.3	31.6	0	17.5	31.6	0	17.5	31.6	0	17.5	31.6	0	18	32.1	0	18	32.1	0	18
1998-01-01	19.2	32.1	0	18.3	31.1	0	18.3	31.2	0	18.3	31.1	0	18.3	31.2	0	18.3	31.2	0	18.3	31.2	0	18.3	31.1	0	18.3	31.2	0	18.3	31.2	0	18.4	31.2	0	18.3	31.2	0	18.3	31.2	0	18.3	31.2	0	19.2	31.9	0	19.2	31.9	0	18.9
1998-01-02	20	29.5	0.27	18.8	28.4	0.05	18.9	28.6	0.25	18.8	28.4	0.05	18.8	28.6	0.15	18.9	28.6	0.25	18.9	28.6	0.25	18.8	28.4	0.05	18.8	28.6	0.15	18.9	28.6	0.25	18.9	28.4	0.02	18.9	28.6	0.25	18.9	28.6	0.25	18.9	28.6	0.25	20	29.3	0.02	20	29.3	0.02	19.9
1998-01-03	19.6	29.7	0.2	18.4	29.1	0.05	18.5	29.2	0.11	18.4	29.1	0.05	18.4	29.4	0	18.5	29.2	0.11	18.5	29.2	0.11	18.4	29.1	0.05	18.4	29.4	0	18.5	29.2	0.11	18.6	28.8	0.01	18.5	29.2	0.11	18.5	29.2	0.11	18.5	29.2	0.11	19.4	29.2	0.02	19.4	29.2	0.02	19.6
1998-01-04	20.5	34.1	0	19.4	33.4	0	19.5	33.6	0	19.4	33.4	0	19.4	33.8	0	19.5	33.6	0	19.5	33.6	0	19.4	33.4	0	19.4	33.8	0	19.5	33.6	0	19.5	33.2	0	19.5	33.6	0	19.5	33.6	0	19.5	33.6	0	20.4	33.5	0	20.4	33.5	0	20.5
1998-01-05	20.9	32.9	0	20	33.1	0	19.8	33.2	0	20	33.1	0	19.5	33.3	0	19.8	33.2	0	19.8	33.2	0	20	33.1	0	19.5	33.3	0	19.8	33.2	0	20.3	32.9	0	19.8	33.2	0	19.8	33.2	0	19.8	33.2	0	21.1	32.3	0	21.1	32.3	0	20.6
1998-01-06	18.3	30.9	0	17.9	31	0	18	31	0	17.9	31	0	18.1	31.1	0	18	31	0	18	31	0	17.9	31	0	18.1	31.1	0	18	31	0	17.8	30.8	0	18	31	0	18	31	0	18	31	0	18	30.6	0	18	30.6	0	17.9
1998-01-07	17.5	30.2	0	17.4	30.2	0	17.4	30.2	0	17.4	30.2	0	17.4	30.2	0	17.4	30.2	0	17.4	30.2	0	17.4	30.2	0	17.4	30.2	0	17.4	30.2	0	17.3	30.1	0	17.4	30.2	0	17.4	30.2	0	17.4	30.2	0	17.3	30	0	17.3	30	0	17.1
1998-01-08	18.1	31.4	0	17.4	31.3	0	17.3	31.4	0	17.4	31.3	0	17.1	31.5	0	17.3	31.4	0	17.3	31.4	0	17.4	31.3	0	17.1	31.5	0	17.3	31.4	0	17.6	31.1	0	17.3	31.4	0	17.3	31.4	0	17.3	31.4	0	18.1	31	0	18.1	31	0	17.7
1998-01-09	17.6	32.6	0	17.1	32.5	0	17.1	32.5	0	17.1	32.5	0	17.1	32.5	0	17.1	32.5	0	17.1	32.5	0	17.1	32.5	0	17.1	32.5	0	17.1	32.5	0	17.1	32.4	0	17.1	32.5	0	17.1	32.5	0	17.1	32.5	0	17.5	32.4	0	17.5	32.4	0	17.3
1998-01-10	18.6	32.9	0	18.4	32.7	0	18.4	32.7	0	18.4	32.7	0	18.4	32.7	0	18.4	32.7	0	18.4	32.7	0	18.4	32.7	0	18.4	32.7	0	18.4	32.7	0	18.3	32.6	0	18.4	32.7	0	18.4	32.7	0	18.4	32.7	0	18.4	32.7	0	18.4	32.7	0	18.2
1998-01-11	19	32.6	0	19	32.6	0	19	32.6	0	19	32.6	0	19	32.7	0	19	32.6	0	19	32.6	0	19	32.6	0	19	32.7	0	19	32.6	0	18.9	32.5	0	19	32.6	0	19	32.6	0	19	32.6	0	18.8	32.4	0	18.8	32.4	0	18.6
1998-01-12	18.5	31.7	0	18.1	31.8	0	18.2	31.8	0	18.1	31.8	0	18.2	31.8	0	18.2	31.8	0	18.2	31.8	0	18.1	31.8	0	18.2	31.8	0	18.2	31.8	0	18.1	31.6	0	18.2	31.8	0	18.2	31.8	0	18.2	31.8	0	18.3	31.4	0	18.3	31.4	0	18.2
1998-01-13	24.4	32.3	0	24	32.7	0	24	32.7	0	24	32.7	0	23.9	32.9	0	24	32.7	0	24	32.7	0	24	32.7	0	23.9	32.9	0	24	32.7	0	24.1	32.4	0	24	32.7	0	24	32.7	0	24	32.7	0	24.3	31.8	0	24.3	31.8	0	24.1
1998-01-14	18.7	31.9	0	18.3	31.9	0	18.4	31.9	0	18.3	31.9	0	18.4	32	0	18.4	31.9	0	18.4	31.9	0	18.3	31.9	0	18.4	32	0	18.4	31.9	0	18.2	31.8	0	18.4	31.9	0	18.4	31.9	0	18.4	31.9	0	18.4	31.6	0	18.4	31.6	0	18.3
1998-01-15	18.9	31.8	0	18.9	31.9	0	18.9	31.9	0	18.9	31.9	0	18.9	31.9	0	18.9	31.9	0	18.9	31.9	0	18.9	31.9	0	18.9	31.9	0	18.9	31.9	0	18.7	31.8	0	18.9	31.9	0	18.9	31.9	0	18.9	31.9	0	18.6	31.7	0	18.6	31.7	0	18.4
1998-01-16	18.7	31	0	18.5	31.4	0	18.4	31.4	0	18.5	31.4	0	18.2	31.5	0	18.4	31.4	0	18.4	31.4	0	18.5	31.4	0	18.2	31.5	0	18.4	31.4	0	18.6	31.1	0	18.4	31.4	0	18.4	31.4	0	18.4	31.4	0	18.7	30.4	0	18.7	30.4	0	18.3
1998-01-17	15.6	29.8	0	15.6	30.2	0	15.4	30.1	0	15.6	30.2	0	15.3	30	0	15.4	30.1	0	15.4	30.1	0	15.6	30.2	0	15.3	30	0	15.4	30.1	0	15.7	30.2	0	15.4	30.1	0	15.4	30.1	0	15.4	30.1	0	15.7	29.4	0	15.7	29.4	0	15.2
1998-01-18	18.2	33.9	0	17.8	33.8	0	17.9	33.9	0	17.8	33.8	0	17.9	33.9	0	17.9	33.9	0	17.9	33.9	0	17.8	33.8	0	17.9	33.9	0	17.9	33.9	0	17.7	33.7	0	17.9	33.9	0	17.9	33.9	0	17.9	33.9	0	18	33.5	0	18	33.5	0	17.8
1998-01-19	17.6	33.4	0	17.4	33.6	0	17.4	33.7	0	17.4	33.6	0	17.2	33.9	0	17.4	33.7	0	17.4	33.7	0	17.4	33.6	0	17.2	33.9	0	17.4	33.7	0	17.3	33.3	0	17.4	33.7	0	17.4	33.7	0	17.4	33.7	0	17.1	32.8	0	17.1	32.8	0	17.3
1998-01-20	16	29.2	0	15.9	30.7	0	15.7	30.7	0	15.9	30.7	0	15.5	31.1	0	15.7	30.7	0	15.7	30.7	0	15.9	30.7	0	15.5	31.1	0	15.7	30.7	0	16	30.1	0	15.7	30.7	0	15.7	30.7	0	15.7	30.7	0	16.1	28.2	0	16.1	28.2	0	15.5
1998-01-21	17	30.8	0	17	30.9	0	16.8	30.9	0	17	30.9	0	16.6	31	0	16.8	30.9	0	16.8	30.9	0	17	30.9	0	16.6	31	0	16.8	30.9	0	17.1	30.7	0	16.8	30.9	0	16.8	30.9	0	16.8	30.9	0	17.1	30.5	0	17.1	30.5	0	16.5
1998-01-22	16.1	34.5	0	15.8	34.3	0	15.8	34.3	0	15.8	34.3	0	15.9	34.3	0	15.8	34.3	0	15.8	34.3	0	15.8	34.3	0	15.9	34.3	0	15.8	34.3	0	15.7	34.2	0	15.8	34.3	0	15.8	34.3	0	15.8	34.3	0	15.9	34.3	0	15.9	34.3	0	15.7
1998-01-23	16.7	36	0	16	36	0	16	36	0	16	36	0	16	35.9	0	16	36	0	16	36	0	16	36	0	16	35.9	0	16	36	0	16.1	36	0	16	36	0	16	36	0	16	36	0	16.6	35.9	0	16.6	35.9	0	16.4
1998-01-24	18	36.1	0	17.7	35.9	0	17.7	35.9	0	17.7	35.9	0	17.8	35.8	0	17.7	35.9	0	17.7	35.9	0	17.7	35.9	0	17.8	35.8	0	17.7	35.9	0	17.5	35.9	0	17.7	35.9	0	17.7	35.9	0	17.7	35.9	0	17.7	36.1	0	17.7	36.1	0	17.7
1998-01-25	18.8	35.8	0	18.5	35.5	0	18.6	35.5	0	18.5	35.5	0	18.8	35.5	0	18.6	35.5	0	18.6	35.5	0	18.5	35.5	0	18.8	35.5	0	18.6	35.5	0	18.3	35.6	0	18.6	35.5	0	18.6	35.5	0	18.6	35.5	0	18.4	35.8	0	18.4	35.8	0	18.4
1998-01-26	18.6	36.5	0	18.1	36.1	0	18.2	36.1	0	18.1	36.1	0	18.3	36	0	18.2	36.1	0	18.2	36.1	0	18.1	36.1	0	18.3	36	0	18.2	36.1	0	18	36.2	0	18.2	36.1	0	18.2	36.1	0	18.2	36.1	0	18.3	36.6	0	18.3	36.6	0	18.2
1998-01-27	20	37.8	0	19.4	37	0	19.5	37	0	19.4	37	0	19.6	36.8	0	19.5	37	0	19.5	37	0	19.4	37	0	19.6	36.8	0	19.5	37	0	19.3	37.2	0	19.5	37	0	19.5	37	0	19.5	37	0	19.7	37.9	0	19.7	37.9	0	19.7
1998-01-28	20.5	37.8	0	19.9	36.4	0	20.1	36.5	0	19.9	36.4	0	20.2	36.3	0	20.1	36.5	0	20.1	36.5	0	19.9	36.4	0	20.2	36.3	0	20.1	36.5	0	19.8	36.7	0	20.1	36.5	0	20.1	36.5	0	20.1	36.5	0	20.1	38	0	20.1	38	0	20.2
1998-01-29	23.1	36.3	0	22.2	35.2	0	22.3	35.2	0	22.2	35.2	0	22.3	35.1	0	22.3	35.2	0	22.3	35.2	0	22.2	35.2	0	22.3	35.1	0	22.3	35.2	0	22.2	35.4	0	22.3	35.2	0	22.3	35.2	0	22.3	35.2	0	22.9	36.4	0	22.9	36.4	0	22.8
1998-01-30	21.7	35.9	0	20.6	35	0	20.7	34.8	0	20.6	35	0	20.7	34.5	0.18	20.7	34.8	0	20.7	34.8	0	20.6	35	0	20.7	34.5	0.18	20.7	34.8	0	20.6	35.3	0	20.7	34.8	0	20.7	34.8	0	20.7	34.8	0	21.6	36.3	0	21.6	36.3	0	21.5
1998-01-31	21.3	38.9	0.14	20.1	38.3	0.01	20.1	38.3	0	20.1	38.3	0.01	20	38.2	0.18	20.1	38.3	0	20.1	38.3	0	20.1	38.3	0.01	20	38.2	0.18	20.1	38.3	0	20.3	38.4	0	20.1	38.3	0	20.1	38.3	0	20.1	38.3	0	21.3	38.9	0.09	21.3	38.9	0.09	21.1
1998-02-01	22.1	38.7	0	21.2	38.1	0	21.3	38	0	21.2	38.1	0	21.3	37.7	0	21.3	38	0	21.3	38	0	21.2	38.1	0	21.3	37.7	0	21.3	38	0	21.3	38.3	0	21.3	38	0	21.3	38	0	21.3	38	0	22	38.9	0	22	38.9	0	21.8
1998-02-02	22.2	40	0	21.5	39.4	0	21.5	39.3	0	21.5	39.4	0	21.5	39.1	0	21.5	39.3	0	21.5	39.3	0	21.5	39.4	0	21.5	39.1	0	21.5	39.3	0	21.5	39.7	0	21.5	39.3	0	21.5	39.3	0	21.5	39.3	0	22.1	40.3	0	22.1	40.3	0	21.9
1998-02-03	23.3	40.6	0	22.8	40	0	22.8	39.9	0	22.8	40	0	22.8	39.6	0	22.8	39.9	0	22.8	39.9	0	22.8	40	0	22.8	39.6	0	22.8	39.9	0	22.8	40.3	0	22.8	39.9	0	22.8	39.9	0	22.8	39.9	0	23.1	41	0	23.1	41	0	22.9
1998-02-04	23.4	39.6	0	22.6	39.2	0	22.6	38.8	0	22.6	39.2	0	22.5	38.3	0	22.6	38.8	0	22.6	38.8	0	22.6	39.2	0	22.5	38.3	0	22.6	38.8	0	22.7	39.7	0	22.6	38.8	0	22.6	38.8	0	22.6	38.8	0	23.3	40.3	0	23.3	40.3	0	23.1
1998-02-05	25.5	41.7	0	24.9	41.3	0	24.9	41.2	0	24.9	41.3	0	24.7	40.9	0	24.9	41.2	0	24.9	41.2	0	24.9	41.3	0	24.7	40.9	0	24.9	41.2	0	25	41.5	0	24.9	41.2	0	24.9	41.2	0	24.9	41.2	0	25.4	41.8	0	25.4	41.8	0	25.2
1998-02-06	24.4	40.7	0	23.7	40	0	23.5	39.8	0	23.7	40	0	23.3	39.5	0	23.5	39.8	0	23.5	39.8	0	23.7	40	0	23.3	39.5	0	23.5	39.8	0	23.9	40.4	0	23.5	39.8	0	23.5	39.8	0	23.5	39.8	0	24.6	41.1	0	24.6	41.1	0	24.2
1998-02-07	24.4	39.4	0	23.9	38.9	0	23.9	38.7	0	23.9	38.9	0	23.9	38.4	0	23.9	38.7	0	23.9	38.7	0	23.9	38.9	0	23.9	38.4	0	23.9	38.7	0	23.9	39.2	0	23.9	38.7	0	23.9	38.7	0	23.9	38.7	0	24.2	39.8	0	24.2	39.8	0	24
1998-02-08	23.6	39.2	0.08	23.2	38.6	0	23.2	38.4	0.2	23.2	38.6	0	23.2	38.1	0.04	23.2	38.4	0.2	23.2	38.4	0.2	23.2	38.6	0	23.2	38.1	0.04	23.2	38.4	0.2	23.1	38.9	0	23.2	38.4	0.2	23.2	38.4	0.2	23.2	38.4	0.2	23.3	39.6	0.24	23.3	39.6	0.24	23.2
1998-02-09	24.3	39.2	0	23.9	38.9	0	23.9	38.7	0.01	23.9	38.9	0	23.9	38.4	0.03	23.9	38.7	0.01	23.9	38.7	0.01	23.9	38.9	0	23.9	38.4	0.03	23.9	38.7	0.01	24	39.1	0	23.9	38.7	0.01	23.9	38.7	0.01	23.9	38.7	0.01	24.2	39.5	0	24.2	39.5	0	24
1998-02-10	24.4	39	0.45	23.6	38.6	0	23.6	38.5	0.17	23.6	38.6	0	23.5	38.2	0.04	23.6	38.5	0.17	23.6	38.5	0.17	23.6	38.6	0	23.5	38.2	0.04	23.6	38.5	0.17	23.8	38.8	0	23.6	38.5	0.17	23.6	38.5	0.17	23.6	38.5	0.17	24.4	39.3	0	24.4	39.3	0	24.2
1998-02-11	23.9	37.5	0.29	23.4	37.3	0	23.4	37.2	0	23.4	37.3	0	23.3	37	0	23.4	37.2	0	23.4	37.2	0	23.4	37.3	0	23.3	37	0	23.4	37.2	0	23.5	37.4	0	23.4	37.2	0	23.4	37.2	0	23.4	37.2	0	23.8	37.7	0	23.8	37.7	0	23.6
1998-02-12	23.6	35.7	0.58	23.1	35.5	0	23.1	35.3	0.11	23.1	35.5	0	23	35.1	0.07	23.1	35.3	0.11	23.1	35.3	0.11	23.1	35.5	0	23	35.1	0.07	23.1	35.3	0.11	23.2	35.7	0	23.1	35.3	0.11	23.1	35.3	0.11	23.1	35.3	0.11	23.7	35.9	0.72	23.7	35.9	0.72	23.4
1998-02-13	23.3	36.6	0.76	22.9	36.6	0	22.8	36.5	0	22.9	36.6	0	22.6	36.3	0	22.8	36.5	0	22.8	36.5	0	22.9	36.6	0	22.6	36.3	0	22.8	36.5	0	23	36.6	0	22.8	36.5	0	22.8	36.5	0	22.8	36.5	0	23.4	36.6	0.77	23.4	36.6	0.77	22.9
1998-02-14	23.9	36.2	0	23.7	36.4	0	23.6	36.3	0	23.7	36.4	0	23.5	36.2	0	23.6	36.3	0	23.6	36.3	0	23.7	36.4	0	23.5	36.2	0	23.6	36.3	0	23.8	36.3	0	23.6	36.3	0	23.6	36.3	0	23.6	36.3	0	23.9	36.1	0	23.9	36.1	0	23.6
1998-02-15	22.1	35.2	0	22.1	35.3	0	22.1	35.2	0	22.1	35.3	0	22	35.2	0	22.1	35.2	0	22.1	35.2	0	22.1	35.3	0	22	35.2	0	22.1	35.2	0	22	35.3	0	22.1	35.2	0	22.1	35.2	0	22.1	35.2	0	21.9	35.2	0	21.9	35.2	0	21.7
1998-02-16	21.5	35.9	0	21.3	35.8	0	21.3	35.8	0	21.3	35.8	0	21.3	35.8	0	21.3	35.8	0	21.3	35.8	0	21.3	35.8	0	21.3	35.8	0	21.3	35.8	0	21.2	35.7	0	21.3	35.8	0	21.3	35.8	0	21.3	35.8	0	21.2	35.6	0	21.2	35.6	0	21.1
1998-02-17	21.5	37	0	20.7	37.1	0	20.6	37.1	0	20.7	37.1	0	20.5	37	0	20.6	37.1	0	20.6	37.1	0	20.7	37.1	0	20.5	37	0	20.6	37.1	0	20.8	37	0	20.6	37.1	0	20.6	37.1	0	20.6	37.1	0	21.6	36.8	0	21.6	36.8	0	21.2
1998-02-18	23.8	37.3	0	23.6	37.3	0	23.6	37.3	0	23.6	37.3	0	23.5	37.2	0	23.6	37.3	0	23.6	37.3	0	23.6	37.3	0	23.5	37.2	0	23.6	37.3	0	23.7	37.2	0	23.6	37.3	0	23.6	37.3	0	23.6	37.3	0	23.6	37	0	23.6	37	0	23.3
1998-02-19	21.2	37.6	0	21.1	37.6	0	21.1	37.6	0	21.1	37.6	0	21	37.6	0	21.1	37.6	0	21.1	37.6	0	21.1	37.6	0	21	37.6	0	21.1	37.6	0	21	37.5	0	21.1	37.6	0	21.1	37.6	0	21.1	37.6	0	21	37.4	0	21	37.4	0	20.8
1998-02-20	21.2	37.2	0	20.9	36.9	0	21	36.9	0	20.9	36.9	0	21	36.9	0	21	36.9	0	21	36.9	0	20.9	36.9	0	21	36.9	0	21	36.9	0	20.8	36.9	0	21	36.9	0	21	36.9	0	21	36.9	0	20.9	37	0	20.9	37	0	20.8
1998-02-21	21.2	36.5	0	20.7	36.3	0	20.8	36.4	0	20.7	36.3	0	20.9	36.4	0.21	20.8	36.4	0	20.8	36.4	0	20.7	36.3	0	20.9	36.4	0.21	20.8	36.4	0	20.7	36.2	0	20.8	36.4	0	20.8	36.4	0	20.8	36.4	0	21	36.2	0	21	36.2	0	20.9
1998-02-22	22.6	35.5	0	22	35.5	0	22	35.5	0	22	35.5	0	22	35.6	0	22	35.5	0	22	35.5	0	22	35.5	0	22	35.6	0	22	35.5	0	22.1	35.3	0	22	35.5	0	22	35.5	0	22	35.5	0	22.5	35.1	0	22.5	35.1	0	22.3
1998-02-23	21.6	34.7	0	21.6	34.5	0	21.6	34.7	0	21.6	34.5	0	21.6	34.7	0	21.6	34.7	0	21.6	34.7	0	21.6	34.5	0	21.6	34.7	0	21.6	34.7	0	21.5	34.4	0.05	21.6	34.7	0	21.6	34.7	0	21.6	34.7	0	21.3	34.3	0	21.3	34.3	0	21.1
1998-02-24	21.9	34.5	0.26	21.7	34.4	0	21.6	34.5	0	21.7	34.4	0	21.6	34.6	0	21.6	34.5	0	21.6	34.5	0	21.7	34.4	0	21.6	34.6	0	21.6	34.5	0	21.7	34.2	0	21.6	34.5	0	21.6	34.5	0	21.6	34.5	0	21.8	34.1	0.31	21.8	34.1	0.31	21.5
1998-02-25	22.1	37	0	21.8	37.1	0	21.9	37.2	0	21.8	37.1	0	22	37.2	0	21.9	37.2	0	21.9	37.2	0	21.8	37.1	0	22	37.2	0	21.9	37.2	0	21.6	36.9	0	21.9	37.2	0	21.9	37.2	0	21.9	37.2	0	21.7	36.6	0	21.7	36.6	0	21.7
1998-02-26	24.3	38	0	23.6	37.9	0	23.7	37.9	0	23.6	37.9	0	23.6	37.9	0	23.7	37.9	0	23.7	37.9	0	23.6	37.9	0	23.6	37.9	0	23.7	37.9	0	23.7	37.8	0	23.7	37.9	0	23.7	37.9	0	23.7	37.9	0	24.2	37.7	0	24.2	37.7	0	24
1998-02-27	22.3	38.5	0	21.9	38.4	0	21.9	38.4	0	21.9	38.4	0	22	38.3	0	21.9	38.4	0	21.9	38.4	0	21.9	38.4	0	22	38.3	0	21.9	38.4	0	21.8	38.3	0	21.9	38.4	0	21.9	38.4	0	21.9	38.4	0	22	38.3	0	22	38.3	0	21.9
1998-02-28	21.6	36.4	0	21.2	36.1	0	21.3	36.2	0	21.2	36.1	0	21.3	36.4	0	21.3	36.2	0	21.3	36.2	0	21.2	36.1	0	21.3	36.4	0	21.3	36.2	0	21.2	35.8	0	21.3	36.2	0	21.3	36.2	0	21.3	36.2	0	21.3	35.9	0	21.3	35.9	0	21.2
1998-03-01	21.6	39.4	0	21.1	39.2	0	21.1	39.2	0	21.1	39.2	0	21.1	39.1	0	21.1	39.2	0	21.1	39.2	0	21.1	39.2	0	21.1	39.1	0	21.1	39.2	0	21.1	39.2	0	21.1	39.2	0	21.1	39.2	0	21.1	39.2	0	21.4	39.2	0	21.4	39.2	0	21.3
1998-03-02	21.4	38.4	0	20.8	38.3	0	20.9	38.3	0	20.8	38.3	0	20.9	38.4	0	20.9	38.3	0	20.9	38.3	0	20.8	38.3	0	20.9	38.4	0	20.9	38.3	0	20.8	38.2	0	20.9	38.3	0	20.9	38.3	0	20.9	38.3	0	21.2	38.2	0	21.2	38.2	0	21.1
1998-03-03	21.5	37.4	0	20.8	37.2	0	20.9	37.2	0	20.8	37.2	0	20.9	37.1	0	20.9	37.2	0	20.9	37.2	0	20.8	37.2	0	20.9	37.1	0	20.9	37.2	0	20.7	37.3	0	20.9	37.2	0	20.9	37.2	0	20.9	37.2	0	21.3	37.4	0	21.3	37.4	0	21.2
1998-03-04	21.4	36.2	0	20.9	36.1	0	21	36	0	20.9	36.1	0	21	35.9	0	21	36	0	21	36	0	20.9	36.1	0	21	35.9	0	21	36	0	20.9	36.1	0	21	36	0	21	36	0	21	36	0	21.2	36.1	0	21.2	36.1	0	21.1
1998-03-05	22.2	36.4	0	22	36.4	0	21.9	36.4	0	22	36.4	0	21.9	36.4	0	21.9	36.4	0	21.9	36.4	0	22	36.4	0	21.9	36.4	0	21.9	36.4	0	21.9	36.3	0	21.9	36.4	0	21.9	36.4	0	21.9	36.4	0	22	36.1	0	22	36.1	0	21.7
1998-03-06	22.7	35.7	0	22.3	35.6	0	22.3	35.7	0.07	22.3	35.6	0	22.2	35.7	0	22.3	35.7	0.07	22.3	35.7	0.07	22.3	35.6	0	22.2	35.7	0	22.3	35.7	0.07	22.4	35.5	0	22.3	35.7	0.07	22.3	35.7	0.07	22.3	35.7	0.07	22.6	35.4	0	22.6	35.4	0	22.3
1998-03-07	22.5	35.3	0	22	35.2	0	22.1	35.2	0	22	35.2	0	22	35.2	0	22.1	35.2	0	22.1	35.2	0	22	35.2	0	22	35.2	0	22.1	35.2	0	22	35	0	22.1	35.2	0	22.1	35.2	0	22.1	35.2	0	22.4	35	0	22.4	35	0	22.2
1998-03-08	24.4	35.7	0	23.9	35.7	0	24	35.6	0	23.9	35.7	0	24.1	35.6	0	24	35.6	0	24	35.6	0	23.9	35.7	0	24.1	35.6	0	24	35.6	0	23.8	35.7	0	24	35.6	0	24	35.6	0	24	35.6	0	24.1	35.7	0	24.1	35.7	0	24
1998-03-09	24.2	36.8	0	23.9	36.7	0	23.9	36.6	0	23.9	36.7	0	23.9	36.6	0	23.9	36.6	0	23.9	36.6	0	23.9	36.7	0	23.9	36.6	0	23.9	36.6	0	23.9	36.7	0	23.9	36.6	0	23.9	36.6	0	23.9	36.6	0	24	36.7	0	24	36.7	0	23.7
1998-03-10	24.5	37.9	0	23.4	38	0	23.4	38	0	23.4	38	0	23.2	38	0	23.4	38	0	23.4	38	0	23.4	38	0	23.2	38	0	23.4	38	0	23.6	37.9	0	23.4	38	0	23.4	38	0	23.4	38	0	24.3	37.6	0	24.3	37.6	0	24.2
1998-03-11	23.3	38.8	0	22.9	38.6	0	22.9	38.4	0	22.9	38.6	0	22.9	38.2	0	22.9	38.4	0	22.9	38.4	0	22.9	38.6	0	22.9	38.2	0	22.9	38.4	0	22.8	38.7	0	22.9	38.4	0	22.9	38.4	0	22.9	38.4	0	23	39	0	23	39	0	22.8
1998-03-12	23.1	38.6	0	22.7	38.2	0	22.7	38.1	0	22.7	38.2	0	22.7	37.9	0	22.7	38.1	0	22.7	38.1	0	22.7	38.2	0	22.7	37.9	0	22.7	38.1	0	22.6	38.3	0	22.7	38.1	0	22.7	38.1	0	22.7	38.1	0	22.8	38.7	0	22.8	38.7	0	22.7
1998-03-13	23	39.4	0	22.5	38.9	0	22.6	38.9	0	22.5	38.9	0	22.6	38.7	0	22.6	38.9	0	22.6	38.9	0	22.5	38.9	0	22.6	38.7	0	22.6	38.9	0	22.4	39.1	0	22.6	38.9	0	22.6	38.9	0	22.6	38.9	0	22.8	39.5	0	22.8	39.5	0	22.7
1998-03-14	23.7	37.1	1.6	23	36.6	0	23	36.5	0	23	36.6	0	22.9	36.3	0.1	23	36.5	0	23	36.5	0	23	36.6	0	22.9	36.3	0.1	23	36.5	0	23	36.8	0.12	23	36.5	0	23	36.5	0	23	36.5	0	23.7	37.4	0.75	23.7	37.4	0.75	23.4
1998-03-15	23.3	36.1	0	22.8	35.8	0	22.8	35.9	0	22.8	35.8	0	22.8	35.9	0	22.8	35.9	0	22.8	35.9	0	22.8	35.8	0	22.8	35.9	0	22.8	35.9	0	22.8	35.7	0	22.8	35.9	0	22.8	35.9	0	22.8	35.9	0	23.3	35.8	1.78	23.3	35.8	1.78	23
1998-03-16	23.5	35.4	0	23.3	34.9	0	23.3	35.1	0	23.3	34.9	0	23.3	35.2	0	23.3	35.1	0	23.3	35.1	0	23.3	34.9	0	23.3	35.2	0	23.3	35.1	0	23.2	34.7	0	23.3	35.1	0	23.3	35.1	0	23.3	35.1	0	23.3	34.9	0	23.3	34.9	0	23.1
1998-03-17	22.1	36.9	0	21.8	36.8	0	21.9	36.8	0	21.8	36.8	0	22	36.9	0	21.9	36.8	0	21.9	36.8	0	21.8	36.8	0	22	36.9	0	21.9	36.8	0	21.7	36.6	0	21.9	36.8	0	21.9	36.8	0	21.9	36.8	0	21.7	36.5	0	21.7	36.5	0	21.7
1998-03-18	22.9	39.4	0	22.5	39.3	0	22.4	39.3	0	22.5	39.3	0	22.4	39.3	0	22.4	39.3	0	22.4	39.3	0	22.5	39.3	0	22.4	39.3	0	22.4	39.3	0	22.5	39.2	0	22.4	39.3	0	22.4	39.3	0	22.4	39.3	0	22.9	39.1	0	22.9	39.1	0	22.5
1998-03-19	24.2	39.8	0	23.7	39.8	0	23.7	39.7	0	23.7	39.8	0	23.6	39.6	0	23.7	39.7	0	23.7	39.7	0	23.7	39.8	0	23.6	39.6	0	23.7	39.7	0	23.7	39.8	0	23.7	39.7	0	23.7	39.7	0	23.7	39.7	0	24.2	39.7	0	24.2	39.7	0	23.9
1998-03-20	25.1	39.3	0	24.6	39.2	0	24.6	39.1	0	24.6	39.2	0	24.5	38.9	0	24.6	39.1	0	24.6	39.1	0	24.6	39.2	0	24.5	38.9	0	24.6	39.1	0	24.6	39.3	0	24.6	39.1	0	24.6	39.1	0	24.6	39.1	0	25	39.3	0	25	39.3	0	24.8
1998-03-21	25.2	40.4	0	24.8	40.3	0	24.8	40.1	0	24.8	40.3	0	24.7	39.9	0	24.8	40.1	0	24.8	40.1	0	24.8	40.3	0	24.7	39.9	0	24.8	40.1	0	24.8	40.4	0	24.8	40.1	0	24.8	40.1	0	24.8	40.1	0	25.1	40.5	0	25.1	40.5	0	24.8
1998-03-22	24.3	39.7	0	24.1	39.5	0	24	39.2	0	24.1	39.5	0	24	38.8	0	24	39.2	0	24	39.2	0	24.1	39.5	0	24	38.8	0	24	39.2	0	24.1	39.8	0	24	39.2	0	24	39.2	0	24	39.2	0	24.3	40.1	0	24.3	40.1	0	24
1998-03-23	25.4	40.4	0	24.8	39.9	0	24.8	39.7	0	24.8	39.9	0	24.6	39.4	0	24.8	39.7	0	24.8	39.7	0	24.8	39.9	0	24.6	39.4	0	24.8	39.7	0	24.9	40.2	0	24.8	39.7	0	24.8	39.7	0	24.8	39.7	0	25.4	40.7	0	25.4	40.7	0	25.1
1998-03-24	24.9	41.3	0	24.4	40.8	0	24.4	40.6	0	24.4	40.8	0	24.3	40.4	0	24.4	40.6	0	24.4	40.6	0	24.4	40.8	0	24.3	40.4	0	24.4	40.6	0	24.5	41	0	24.4	40.6	0	24.4	40.6	0	24.4	40.6	0	24.9	41.4	0	24.9	41.4	0	24.6
1998-03-25	24.7	40.9	1.09	24.2	40.5	0	24.2	40.4	0	24.2	40.5	0	24.1	40.2	0	24.2	40.4	0	24.2	40.4	0	24.2	40.5	0	24.1	40.2	0	24.2	40.4	0	24.3	40.7	0	24.2	40.4	0	24.2	40.4	0	24.2	40.4	0	24.6	41	0	24.6	41	0	24.3
1998-03-26	24.3	40.5	0	23.8	40.1	0	23.8	40	0	23.8	40.1	0	23.8	39.7	0	23.8	40	0	23.8	40	0	23.8	40.1	0	23.8	39.7	0	23.8	40	0	23.8	40.4	0	23.8	40	0	23.8	40	0	23.8	40	0	24.1	40.7	0	24.1	40.7	0	23.9
1998-03-27	25.2	40	0	24.8	39.1	0	24.7	39	0	24.8	39.1	0	24.6	38.8	0	24.7	39	0	24.7	39	0	24.8	39.1	0	24.6	38.8	0	24.7	39	0	24.9	39.5	0	24.7	39	0	24.7	39	0	24.7	39	0	25.2	40.3	0	25.2	40.3	0	24.8
1998-03-28	24.8	38.5	0	24.4	37.7	2.01	24.4	37.7	2.25	24.4	37.7	2.01	24.3	37.5	2.94	24.4	37.7	2.25	24.4	37.7	2.25	24.4	37.7	2.01	24.3	37.5	2.94	24.4	37.7	2.25	24.5	37.9	2.11	24.4	37.7	2.25	24.4	37.7	2.25	24.4	37.7	2.25	24.8	38.6	0	24.8	38.6	0	24.4
1998-03-29	25.2	39.4	0	24.8	38.7	0	24.8	38.6	0	24.8	38.7	0	24.7	38.4	0	24.8	38.6	0	24.8	38.6	0	24.8	38.7	0	24.7	38.4	0	24.8	38.6	0	24.9	38.9	0	24.8	38.6	0	24.8	38.6	0	24.8	38.6	0	25.2	39.6	0	25.2	39.6	0	24.9
1998-03-30	25.7	38.6	0	25.3	38.1	0	25.3	37.9	0	25.3	38.1	0	25.2	37.5	0	25.3	37.9	0	25.3	37.9	0	25.3	38.1	0	25.2	37.5	0	25.3	37.9	0	25.4	38.5	0	25.3	37.9	0	25.3	37.9	0	25.3	37.9	0	25.8	39.1	0	25.8	39.1	0	25.4
1998-03-31	26.1	39.5	0.58	25.8	39.2	4.68	25.7	39	4.72	25.8	39.2	4.68	25.6	38.7	5.72	25.7	39	4.72	25.7	39	4.72	25.8	39.2	4.68	25.6	38.7	5.72	25.7	39	4.72	25.8	39.5	4.17	25.7	39	4.72	25.7	39	4.72	25.7	39	4.72	26.1	39.9	0	26.1	39.9	0	25.7
1998-04-01	25.8	39.9	5.12	25.4	39.5	2.44	25.3	39.3	0.5	25.4	39.5	2.44	25.1	38.9	0.61	25.3	39.3	0.5	25.3	39.3	0.5	25.4	39.5	2.44	25.1	38.9	0.61	25.3	39.3	0.5	25.5	39.9	0	25.3	39.3	0.5	25.3	39.3	0.5	25.3	39.3	0.5	25.9	40.4	1.96	25.9	40.4	1.96	25.4
1998-04-02	26.1	41	0	26.1	40.5	0	25.9	40.2	0	26.1	40.5	0	25.6	39.8	0	25.9	40.2	0	25.9	40.2	0	26.1	40.5	0	25.6	39.8	0	25.9	40.2	0	26.3	40.9	0	25.9	40.2	0	25.9	40.2	0	25.9	40.2	0	26.3	41.5	0	26.3	41.5	0	25.7
1998-04-03	25.3	41.2	0	24.9	40.6	0	24.8	40.4	0	24.9	40.6	0	24.7	40.1	0	24.8	40.4	0	24.8	40.4	0	24.9	40.6	0	24.7	40.1	0	24.8	40.4	0	25	41	0	24.8	40.4	0	24.8	40.4	0	24.8	40.4	0	25.3	41.7	0	25.3	41.7	0	25
1998-04-04	26.6	40.7	0	26	40	0	26	39.8	0	26	40	0	25.8	39.5	0	26	39.8	0	26	39.8	0	26	40	0	25.8	39.5	0	26	39.8	0	26.1	40.4	0	26	39.8	0	26	39.8	0	26	39.8	0	26.7	41.2	0	26.7	41.2	0	26.3
1998-04-05	26.9	39	0	26.1	39	0	25.9	38.5	0	26.1	39	0	25.6	37.9	0	25.9	38.5	0	25.9	38.5	0	26.1	39	0	25.6	37.9	0	25.9	38.5	0	26.5	39.6	0	25.9	38.5	0	25.9	38.5	0	25.9	38.5	0	27.3	39.9	0	27.3	39.9	0	26.6
1998-04-06	26.8	41.3	0	26.1	40.9	0.75	26	40.6	1.7	26.1	40.9	0.75	25.8	40.3	5.87	26	40.6	1.7	26	40.6	1.7	26.1	40.9	0.75	25.8	40.3	5.87	26	40.6	1.7	26.3	41.2	0	26	40.6	1.7	26	40.6	1.7	26	40.6	1.7	27	41.7	0	27	41.7	0	26.5
1998-04-07	27.2	39	3.98	26.6	38.7	5.8	26.4	38.2	6.67	26.6	38.7	5.8	26.1	37.6	6.48	26.4	38.2	6.67	26.4	38.2	6.67	26.6	38.7	5.8	26.1	37.6	6.48	26.4	38.2	6.67	26.9	39.3	4.92	26.4	38.2	6.67	26.4	38.2	6.67	26.4	38.2	6.67	27.6	40	0	27.6	40	0	26.9
1998-04-08	27.1	40.1	0	26.4	39.6	0	26.3	39.3	0	26.4	39.6	0	26.1	38.8	0	26.3	39.3	0	26.3	39.3	0	26.4	39.6	0	26.1	38.8	0	26.3	39.3	0	26.7	40	0	26.3	39.3	0	26.3	39.3	0	26.3	39.3	0	27.4	40.7	0	27.4	40.7	0	26.7
1998-04-09	27.5	39.9	0.11	26.8	39.2	0	26.7	39	0	26.8	39.2	0	26.5	38.6	0	26.7	39	0	26.7	39	0	26.8	39.2	0	26.5	38.6	0	26.7	39	0	27	39.7	0	26.7	39	0	26.7	39	0	26.7	39	0	27.7	40.5	0.16	27.7	40.5	0.16	27.2
1998-04-10	26	36.3	0	25.2	36.2	0	25	35.8	0	25.2	36.2	0	24.7	35.3	0	25	35.8	0	25	35.8	0	25.2	36.2	0	24.7	35.3	0	25	35.8	0	25.6	36.7	0	25	35.8	0	25	35.8	0	25	35.8	0	26.4	37	0	26.4	37	0	25.7
1998-04-11	26.7	38.7	0	25.9	38.3	0	25.7	38.1	0.33	25.9	38.3	0	25.4	37.7	0	25.7	38.1	0.33	25.7	38.1	0.33	25.9	38.3	0	25.4	37.7	0	25.7	38.1	0.33	26.2	38.7	0	25.7	38.1	0.33	25.7	38.1	0.33	25.7	38.1	0.33	27.2	39.3	3.31	27.2	39.3	3.31	26.5
1998-04-12	27.2	39.1	0.3	26.5	38.9	2.38	26.4	38.6	7.83	26.5	38.9	2.38	26.1	38.1	8.56	26.4	38.6	7.83	26.4	38.6	7.83	26.5	38.9	2.38	26.1	38.1	8.56	26.4	38.6	7.83	26.8	39.4	0	26.4	38.6	7.83	26.4	38.6	7.83	26.4	38.6	7.83	27.6	39.8	0	27.6	39.8	0	26.9
1998-04-13	27.4	40.2	0	26.8	39.8	0	26.6	39.5	0	26.8	39.8	0	26.3	39.1	0	26.6	39.5	0	26.6	39.5	0	26.8	39.8	0	26.3	39.1	0	26.6	39.5	0	27.1	40.2	0.27	26.6	39.5	0	26.6	39.5	0	26.6	39.5	0	27.8	40.8	0	27.8	40.8	0	27
1998-04-14	26.2	39.6	2.99	25.6	39.3	0	25.5	39	0	25.6	39.3	0	25.3	38.6	0	25.5	39	0	25.5	39	0	25.6	39.3	0	25.3	38.6	0	25.5	39	0	25.8	39.7	0	25.5	39	0	25.5	39	0	25.5	39	0	26.4	40.1	2.15	26.4	40.1	2.15	25.9
1998-04-15	27.8	39.8	0	26.9	39.2	0.87	26.8	39	1.21	26.9	39.2	0.87	26.5	38.6	8.56	26.8	39	1.21	26.8	39	1.21	26.9	39.2	0.87	26.5	38.6	8.56	26.8	39	1.21	27.3	39.6	0.3	26.8	39	1.21	26.8	39	1.21	26.8	39	1.21	28.1	40.3	1.57	28.1	40.3	1.57	27.5
1998-04-16	28.2	39.8	2.06	27.6	39.3	0	27.4	39.1	0	27.6	39.3	0	27.2	38.8	0	27.4	39.1	0	27.4	39.1	0	27.6	39.3	0	27.2	38.8	0	27.4	39.1	0	27.9	39.7	0	27.4	39.1	0	27.4	39.1	0	27.4	39.1	0	28.5	40.3	1.05	28.5	40.3	1.05	27.9
1998-04-17	27.9	40.7	0	27.4	40.4	1.11	27.3	40.1	3.29	27.4	40.4	1.11	27	39.7	5.67	27.3	40.1	3.29	27.3	40.1	3.29	27.4	40.4	1.11	27	39.7	5.67	27.3	40.1	3.29	27.7	40.9	9.08	27.3	40.1	3.29	27.3	40.1	3.29	27.3	40.1	3.29	28.3	41.3	0	28.3	41.3	0	27.6
1998-04-18	29.4	40.5	0	28.7	40	0	28.6	39.7	0	28.7	40	0	28.5	39.3	0	28.6	39.7	0	28.6	39.7	0	28.7	40	0	28.5	39.3	0	28.6	39.7	0	28.8	40.5	0	28.6	39.7	0	28.6	39.7	0	28.6	39.7	0	29.4	41.2	0	29.4	41.2	0	29
1998-04-19	26	37.5	2.39	25.6	37.9	0	25.5	37.6	0	25.6	37.9	0	25.3	37.4	0	25.5	37.6	0	25.5	37.6	0	25.6	37.9	0	25.3	37.4	0	25.5	37.6	0	25.8	38	0	25.5	37.6	0	25.5	37.6	0	25.5	37.6	0	26.3	37.6	3.41	26.3	37.6	3.41	25.6
1998-04-20	24.9	37.6	6.28	24.5	37.7	0	24.3	37.3	0	24.5	37.7	0	24	36.9	0	24.3	37.3	0	24.3	37.3	0	24.5	37.7	0	24	36.9	0	24.3	37.3	0	24.8	38	0	24.3	37.3	0	24.3	37.3	0	24.3	37.3	0	25.3	38.1	4.42	25.3	38.1	4.42	24.6
1998-04-21	26.6	38.3	0	26.1	38.7	3.32	25.7	38.3	0.59	26.1	38.7	3.32	25.3	38	7.26	25.7	38.3	0.59	25.7	38.3	0.59	26.1	38.7	3.32	25.3	38	7.26	25.7	38.3	0.59	26.6	38.9	0.19	25.7	38.3	0.59	25.7	38.3	0.59	25.7	38.3	0.59	27.3	38.7	0	27.3	38.7	0	26.3
1998-04-22	24.8	35.4	13.31	24.1	35.4	0.4	23.9	35.1	0	24.1	35.4	0.4	23.6	34.8	0	23.9	35.1	0	23.9	35.1	0	24.1	35.4	0.4	23.6	34.8	0	23.9	35.1	0	24.4	35.7	8.75	23.9	35.1	0	23.9	35.1	0	23.9	35.1	0	25.3	35.8	13.64	25.3	35.8	13.64	24.6
1998-04-23	25.2	37.2	0	24.6	37.2	0	24.4	36.9	0	24.6	37.2	0	24.1	36.6	0	24.4	36.9	0	24.4	36.9	0	24.6	37.2	0	24.1	36.6	0	24.4	36.9	0	25	37.5	0	24.4	36.9	0	24.4	36.9	0	24.4	36.9	0	25.7	37.6	0	25.7	37.6	0	25
1998-04-24	26.8	37.4	3.73	26.1	37.2	3.61	26	36.9	1.06	26.1	37.2	3.61	25.7	36.6	3.35	26	36.9	1.06	26	36.9	1.06	26.1	37.2	3.61	25.7	36.6	3.35	26	36.9	1.06	26.4	37.6	3.9	26	36.9	1.06	26	36.9	1.06	26	36.9	1.06	27.1	38	4.38	27.1	38	4.38	26.5
1998-04-25	26.1	38.3	0	25.4	38	5.32	25.2	37.6	3.72	25.4	38	5.32	25	37	0	25.2	37.6	3.72	25.2	37.6	3.72	25.4	38	5.32	25	37	0	25.2	37.6	3.72	25.7	38.6	2.38	25.2	37.6	3.72	25.2	37.6	3.72	25.2	37.6	3.72	26.5	39.2	0	26.5	39.2	0	25.9
1998-04-26	25.9	39.4	0	25.4	39.2	2.08	25.2	38.8	1.96	25.4	39.2	2.08	25	38.4	0	25.2	38.8	1.96	25.2	38.8	1.96	25.4	39.2	2.08	25	38.4	0	25.2	38.8	1.96	25.7	39.6	0	25.2	38.8	1.96	25.2	38.8	1.96	25.2	38.8	1.96	26.3	40.1	0.37	26.3	40.1	0.37	25.6
1998-04-27	25.8	38.9	0	25.2	38.7	0	25.1	38.3	0	25.2	38.7	0	24.9	37.9	0	25.1	38.3	0	25.1	38.3	0	25.2	38.7	0	24.9	37.9	0	25.1	38.3	0	25.5	39.1	0	25.1	38.3	0	25.1	38.3	0	25.1	38.3	0	26.1	39.5	0	26.1	39.5	0	25.5
1998-04-28	26	38.9	0	25.3	38.6	0	25.3	38.3	0	25.3	38.6	0	25.1	38	0	25.3	38.3	0	25.3	38.3	0	25.3	38.6	0	25.1	38	0	25.3	38.3	0	25.5	38.9	0	25.3	38.3	0	25.3	38.3	0	25.3	38.3	0	26.1	39.5	0	26.1	39.5	0	25.7
1998-04-29	26.2	38.6	0	25.3	38.2	0	25.2	37.9	0	25.3	38.2	0	25	37.5	0	25.2	37.9	0	25.2	37.9	0	25.3	38.2	0	25	37.5	0	25.2	37.9	0	25.6	38.7	0	25.2	37.9	0	25.2	37.9	0	25.2	37.9	0	26.6	39.3	0	26.6	39.3	0	26
1998-04-30	25	35.7	0	24.7	36.7	0	24.5	36.2	0	24.7	36.7	0	24.3	35.8	0	24.5	36.2	0	24.5	36.2	0	24.7	36.7	0	24.3	35.8	0	24.5	36.2	0	24.9	37	0	24.5	36.2	0	24.5	36.2	0	24.5	36.2	0	25.2	36.1	0	25.2	36.1	0	24.6
1998-05-01	24.8	36.5	0.67	24.4	36.3	0	24.2	36.1	0	24.4	36.3	0	24	35.8	0	24.2	36.1	0	24.2	36.1	0	24.4	36.3	0	24	35.8	0	24.2	36.1	0	24.6	36.7	0	24.2	36.1	0	24.2	36.1	0	24.2	36.1	0	25.1	37	0	25.1	37	0	24.5
1998-05-02	25	36.9	0	24.4	37.1	0	24.3	36.8	0	24.4	37.1	0	24.1	36.6	0	24.3	36.8	0	24.3	36.8	0	24.4	37.1	0	24.1	36.6	0	24.3	36.8	0	24.6	37.3	0	24.3	36.8	0	24.3	36.8	0	24.3	36.8	0	25.3	37.3	0	25.3	37.3	0	24.7
1998-05-03	24.9	37.9	0	24.2	38	0.62	24.1	37.7	0.78	24.2	38	0.62	23.8	37.4	1.26	24.1	37.7	0.78	24.1	37.7	0.78	24.2	38	0.62	23.8	37.4	1.26	24.1	37.7	0.78	24.6	38.3	0.23	24.1	37.7	0.78	24.1	37.7	0.78	24.1	37.7	0.78	25.3	38.4	0	25.3	38.4	0	24.7
1998-05-04	25.9	37.8	4.04	25.2	37.8	1.72	25.1	37.5	3.37	25.2	37.8	1.72	24.9	37.2	4.72	25.1	37.5	3.37	25.1	37.5	3.37	25.2	37.8	1.72	24.9	37.2	4.72	25.1	37.5	3.37	25.4	38.1	0.69	25.1	37.5	3.37	25.1	37.5	3.37	25.1	37.5	3.37	26.2	38.4	4.37	26.2	38.4	4.37	25.6
1998-05-05	24.9	33.4	4.71	24.5	33.7	9.28	24.3	33.4	9.32	24.5	33.7	9.28	24.1	33.2	8.69	24.3	33.4	9.32	24.3	33.4	9.32	24.5	33.7	9.28	24.1	33.2	8.69	24.3	33.4	9.32	24.7	33.9	10.31	24.3	33.4	9.32	24.3	33.4	9.32	24.3	33.4	9.32	25.1	33.7	7.52	25.1	33.7	7.52	24.5
1998-05-06	25	37.6	4.93	24.4	37.3	11	24.3	37	9.25	24.4	37.3	11	24.2	36.7	8.71	24.3	37	9.25	24.3	37	9.25	24.4	37.3	11	24.2	36.7	8.71	24.3	37	9.25	24.6	37.6	11.06	24.3	37	9.25	24.3	37	9.25	24.3	37	9.25	25.1	38.2	0	25.1	38.2	0	24.7
1998-05-07	25.8	38.1	0.34	25.3	38	4.59	25.2	37.6	4.46	25.3	38	4.59	25	37.1	4.18	25.2	37.6	4.46	25.2	37.6	4.46	25.3	38	4.59	25	37.1	4.18	25.2	37.6	4.46	25.5	38.5	0	25.2	37.6	4.46	25.2	37.6	4.46	25.2	37.6	4.46	26.1	38.9	0	26.1	38.9	0	25.5
1998-05-08	25.9	39.3	0	25.5	39.2	0	25.4	38.9	2.72	25.5	39.2	0	25.1	38.5	4.81	25.4	38.9	2.72	25.4	38.9	2.72	25.5	39.2	0	25.1	38.5	4.81	25.4	38.9	2.72	25.7	39.6	0	25.4	38.9	2.72	25.4	38.9	2.72	25.4	38.9	2.72	26.2	39.9	0	26.2	39.9	0	25.6
1998-05-09	26.7	38.6	6.21	26.2	38.5	2.54	26	38.1	0.46	26.2	38.5	2.54	25.8	37.7	1.12	26	38.1	0.46	26	38.1	0.46	26.2	38.5	2.54	25.8	37.7	1.12	26	38.1	0.46	26.5	38.9	4.66	26	38.1	0.46	26	38.1	0.46	26	38.1	0.46	27	39.3	6.34	27	39.3	6.34	26.4
1998-05-10	27	38.5	0	26.7	38.7	0	26.5	38.2	0	26.7	38.7	0	26.2	37.7	0	26.5	38.2	0	26.5	38.2	0	26.7	38.7	0	26.2	37.7	0	26.5	38.2	0	27	39.1	0	26.5	38.2	0	26.5	38.2	0	26.5	38.2	0	27.4	39.1	0	27.4	39.1	0	26.6
1998-05-11	27.1	39	0	26.9	38.9	0	26.8	38.4	0	26.9	38.9	0	26.6	37.9	0	26.8	38.4	0	26.8	38.4	0	26.9	38.9	0	26.6	37.9	0	26.8	38.4	0	27	39.5	0	26.8	38.4	0	26.8	38.4	0	26.8	38.4	0	27.2	39.8	0	27.2	39.8	0	26.7
1998-05-12	25.5	38.1	0	25	38.3	0	24.9	37.8	0	25	38.3	0	24.8	37.3	0	24.9	37.8	0	24.9	37.8	0	25	38.3	0	24.8	37.3	0	24.9	37.8	0	25.1	38.8	0	24.9	37.8	0	24.9	37.8	0	24.9	37.8	0	25.6	38.8	0	25.6	38.8	0	25.2
1998-05-13	25.3	35.6	0.76	24.8	35.4	2.37	24.6	35.2	2.88	24.8	35.4	2.37	24.4	34.9	2.33	24.6	35.2	2.88	24.6	35.2	2.88	24.8	35.4	2.37	24.4	34.9	2.33	24.6	35.2	2.88	25	35.7	3.56	24.6	35.2	2.88	24.6	35.2	2.88	24.6	35.2	2.88	25.5	36	7.28	25.5	36	7.28	24.9
1998-05-14	24.9	36.9	3.36	24.5	36.7	0	24.3	36.5	0	24.5	36.7	0	24	36.1	0	24.3	36.5	0	24.3	36.5	0	24.5	36.7	0	24	36.1	0	24.3	36.5	0	24.7	37.1	0	24.3	36.5	0	24.3	36.5	0	24.3	36.5	0	25.2	37.4	0.42	25.2	37.4	0.42	24.6
1998-05-15	26.3	37.5	3.54	25.9	37.2	0.1	25.6	36.9	1.54	25.9	37.2	0.1	25.3	36.5	2.46	25.6	36.9	1.54	25.6	36.9	1.54	25.9	37.2	0.1	25.3	36.5	2.46	25.6	36.9	1.54	26.2	37.6	0	25.6	36.9	1.54	25.6	36.9	1.54	25.6	36.9	1.54	26.8	38.1	0.89	26.8	38.1	0.89	26
1998-05-16	25.6	36.5	4.12	25	36.1	4.31	24.8	35.9	4.95	25	36.1	4.31	24.5	35.5	3.35	24.8	35.9	4.95	24.8	35.9	4.95	25	36.1	4.31	24.5	35.5	3.35	24.8	35.9	4.95	25.4	36.4	4.42	24.8	35.9	4.95	24.8	35.9	4.95	24.8	35.9	4.95	26.1	37	0.64	26.1	37	0.64	25.3
1998-05-17	25.2	35.2	7.96	24.8	35.4	0	24.6	35.2	0	24.8	35.4	0	24.4	35.1	0	24.6	35.2	0	24.6	35.2	0	24.8	35.4	0	24.4	35.1	0	24.6	35.2	0	25	35.5	0.28	24.6	35.2	0	24.6	35.2	0	24.6	35.2	0	25.4	35.3	10.23	25.4	35.3	10.23	24.8
1998-05-18	25.1	32.9	10.98	24.9	33.2	8.02	24.7	32.9	10.23	24.9	33.2	8.02	24.5	32.7	11.35	24.7	32.9	10.23	24.7	32.9	10.23	24.9	33.2	8.02	24.5	32.7	11.35	24.7	32.9	10.23	25.2	33.3	8.27	24.7	32.9	10.23	24.7	32.9	10.23	24.7	32.9	10.23	25.4	33	10.95	25.4	33	10.95	24.7
1998-05-19	25.3	36.5	0	25	36.1	0	24.8	35.9	1.46	25	36.1	0	24.6	35.6	3.69	24.8	35.9	1.46	24.8	35.9	1.46	25	36.1	0	24.6	35.6	3.69	24.8	35.9	1.46	25.3	36.5	0	24.8	35.9	1.46	24.8	35.9	1.46	24.8	35.9	1.46	25.7	37.1	0	25.7	37.1	0	25
1998-05-20	26.3	37.1	0	25.8	36.8	0	25.6	36.5	0	25.8	36.8	0	25.2	36.1	0	25.6	36.5	0	25.6	36.5	0	25.8	36.8	0	25.2	36.1	0	25.6	36.5	0	26.2	37.3	0	25.6	36.5	0	25.6	36.5	0	25.6	36.5	0	26.9	37.8	0	26.9	37.8	0	26.1
1998-05-21	26.2	37.5	2.2	25.6	37.3	5.17	25.5	37	1.78	25.6	37.3	5.17	25.2	36.7	3.74	25.5	37	1.78	25.5	37	1.78	25.6	37.3	5.17	25.2	36.7	3.74	25.5	37	1.78	26	37.7	0	25.5	37	1.78	25.5	37	1.78	25.5	37	1.78	26.7	38	0	26.7	38	0	26
1998-05-22	26.4	36.2	11.53	25.8	36	14.75	25.5	35.6	18.69	25.8	36	14.75	25.1	35.1	14.92	25.5	35.6	18.69	25.5	35.6	18.69	25.8	36	14.75	25.1	35.1	14.92	25.5	35.6	18.69	26.2	36.5	15.8	25.5	35.6	18.69	25.5	35.6	18.69	25.5	35.6	18.69	27	37	11.2	27	37	11.2	26
1998-05-23	25	35.2	4.4	24.7	35.6	0	24.5	35.3	0	24.7	35.6	0	24.2	35	0	24.5	35.3	0	24.5	35.3	0	24.7	35.6	0	24.2	35	0	24.5	35.3	0	25	35.8	2.96	24.5	35.3	0	24.5	35.3	0	24.5	35.3	0	25.4	35.6	0.45	25.4	35.6	0.45	24.6
1998-05-24	25	36	0	24.7	36.2	5.58	24.5	35.7	5.67	24.7	36.2	5.58	24.2	35.2	1.76	24.5	35.7	5.67	24.5	35.7	5.67	24.7	36.2	5.58	24.2	35.2	1.76	24.5	35.7	5.67	24.9	36.7	5.49	24.5	35.7	5.67	24.5	35.7	5.67	24.5	35.7	5.67	25.4	36.8	0	25.4	36.8	0	24.7
1998-05-25	26	36.6	0	25.5	36.5	3.27	25.3	36.2	0.67	25.5	36.5	3.27	25.1	35.8	4.97	25.3	36.2	0.67	25.3	36.2	0.67	25.5	36.5	3.27	25.1	35.8	4.97	25.3	36.2	0.67	25.8	36.9	0	25.3	36.2	0.67	25.3	36.2	0.67	25.3	36.2	0.67	26.4	37.2	0	26.4	37.2	0	25.7
1998-05-26	25.6	38.1	0	24.9	37.9	0	24.8	37.6	0.35	24.9	37.9	0	24.6	37.2	0.39	24.8	37.6	0.35	24.8	37.6	0.35	24.9	37.9	0	24.6	37.2	0.39	24.8	37.6	0.35	25.1	38.4	0	24.8	37.6	0.35	24.8	37.6	0.35	24.8	37.6	0.35	25.9	38.8	1.96	25.9	38.8	1.96	25.3
1998-05-27	27	38.8	0	26.1	38.9	1.02	26	38.4	0.1	26.1	38.9	1.02	25.7	37.9	1.29	26	38.4	0.1	26	38.4	0.1	26.1	38.9	1.02	25.7	37.9	1.29	26	38.4	0.1	26.5	39.4	2.39	26	38.4	0.1	26	38.4	0.1	26	38.4	0.1	27.4	39.6	0.14	27.4	39.6	0.14	26.8
1998-05-28	24.3	34.1	1.68	24	34.4	4.25	23.9	34.1	3.7	24	34.4	4.25	23.8	33.8	1.01	23.9	34.1	3.7	23.9	34.1	3.7	24	34.4	4.25	23.8	33.8	1.01	23.9	34.1	3.7	24.2	34.6	4.08	23.9	34.1	3.7	23.9	34.1	3.7	23.9	34.1	3.7	24.4	34.5	6.62	24.4	34.5	6.62	23.9
1998-05-29	24.3	35.2	0	24	35.2	0	23.8	34.9	0.52	24	35.2	0	23.6	34.6	0.59	23.8	34.9	0.52	23.8	34.9	0.52	24	35.2	0	23.6	34.6	0.59	23.8	34.9	0.52	24.2	35.5	1.07	23.8	34.9	0.52	23.8	34.9	0.52	23.8	34.9	0.52	24.6	35.6	1.96	24.6	35.6	1.96	23.9
1998-05-30	26.3	36.1	0	25.7	36.2	0	25.6	35.8	0	25.7	36.2	0	25.3	35.4	0	25.6	35.8	0	25.6	35.8	0	25.7	36.2	0	25.3	35.4	0	25.6	35.8	0	25.9	36.5	0	25.6	35.8	0	25.6	35.8	0	25.6	35.8	0	26.6	36.7	0	26.6	36.7	0	26
1998-05-31	26.6	36.6	6.71	26.2	36.5	0	26	36.1	0	26.2	36.5	0	25.8	35.6	0.57	26	36.1	0	26	36.1	0	26.2	36.5	0	25.8	35.6	0.57	26	36.1	0	26.4	37	0	26	36.1	0	26	36.1	0	26	36.1	0	26.9	37.4	7.49	26.9	37.4	7.49	26.3
1998-06-01	24.4	33.8	7.27	24.3	34.2	7.5	24.1	33.8	7.91	24.3	34.2	7.5	24	33.5	10.14	24.1	33.8	7.91	24.1	33.8	7.91	24.3	34.2	7.5	24	33.5	10.14	24.1	33.8	7.91	24.4	34.4	3.81	24.1	33.8	7.91	24.1	33.8	7.91	24.1	33.8	7.91	24.5	34.2	11.31	24.5	34.2	11.31	24
1998-06-02	23.7	33.9	0	23.5	34	0	23.3	33.6	0.01	23.5	34	0	23.1	33.3	0	23.3	33.6	0.01	23.3	33.6	0.01	23.5	34	0	23.1	33.3	0	23.3	33.6	0.01	23.7	34.3	0	23.3	33.6	0.01	23.3	33.6	0.01	23.3	33.6	0.01	24	34.4	0	24	34.4	0	23.3
1998-06-03	23.2	32.2	7.25	23.2	32.7	0.89	22.9	32.3	2.59	23.2	32.7	0.89	22.6	32.1	2.27	22.9	32.3	2.59	22.9	32.3	2.59	23.2	32.7	0.89	22.6	32.1	2.27	22.9	32.3	2.59	23.5	32.8	2.24	22.9	32.3	2.59	22.9	32.3	2.59	22.9	32.3	2.59	23.6	32.5	11.02	23.6	32.5	11.02	22.9
1998-06-04	23.6	32.9	4.29	23.2	33.5	0	23.1	33.1	0.23	23.2	33.5	0	22.8	32.8	4.42	23.1	33.1	0.23	23.1	33.1	0.23	23.2	33.5	0	22.8	32.8	4.42	23.1	33.1	0.23	23.4	33.7	0.17	23.1	33.1	0.23	23.1	33.1	0.23	23.1	33.1	0.23	23.9	33.3	0	23.9	33.3	0	23.3
1998-06-05	25.1	35	1.39	24.5	34.4	0.29	24.5	34	1.04	24.5	34.4	0.29	24.3	33.6	1.37	24.5	34	1.04	24.5	34	1.04	24.5	34.4	0.29	24.3	33.6	1.37	24.5	34	1.04	24.7	34.9	0	24.5	34	1.04	24.5	34	1.04	24.5	34	1.04	25.3	35.6	0	25.3	35.6	0	24.8
1998-06-06	23.4	35.5	0.56	23.1	35.7	6.86	23.1	35.3	12.86	23.1	35.7	6.86	23.1	34.8	8.36	23.1	35.3	12.86	23.1	35.3	12.86	23.1	35.7	6.86	23.1	34.8	8.36	23.1	35.3	12.86	23.1	36	6.58	23.1	35.3	12.86	23.1	35.3	12.86	23.1	35.3	12.86	23.4	35.9	8.97	23.4	35.9	8.97	23.1
1998-06-07	25.3	36.1	2.95	24.8	36.3	5.84	24.7	35.8	2.8	24.8	36.3	5.84	24.4	35.3	4.23	24.7	35.8	2.8	24.7	35.8	2.8	24.8	36.3	5.84	24.4	35.3	4.23	24.7	35.8	2.8	25.1	36.8	0.19	24.7	35.8	2.8	24.7	35.8	2.8	24.7	35.8	2.8	25.6	36.9	0	25.6	36.9	0	24.9
1998-06-08	23.7	31.3	13.53	23.6	31.1	18.52	23.4	30.8	16.01	23.6	31.1	18.52	23.2	30.6	21.92	23.4	30.8	16.01	23.4	30.8	16.01	23.6	31.1	18.52	23.2	30.6	21.92	23.4	30.8	16.01	23.9	31.4	20.34	23.4	30.8	16.01	23.4	30.8	16.01	23.4	30.8	16.01	24	31.8	17.09	24	31.8	17.09	23.3
1998-06-09	23.5	33	0	23.2	33.6	0	23	33.1	0	23.2	33.6	0	22.9	32.7	0	23	33.1	0	23	33.1	0	23.2	33.6	0	22.9	32.7	0	23	33.1	0	23.3	33.8	1.45	23	33.1	0	23	33.1	0	23	33.1	0	23.7	33.5	3.27	23.7	33.5	3.27	23.1
1998-06-10	24.1	35	6.07	23.6	35.1	0	23.6	34.8	0	23.6	35.1	0	23.5	34.5	0.77	23.6	34.8	0	23.6	34.8	0	23.6	35.1	0	23.5	34.5	0.77	23.6	34.8	0	23.8	35.3	0	23.6	34.8	0	23.6	34.8	0	23.6	34.8	0	24.2	35.4	6.52	24.2	35.4	6.52	23.8
1998-06-11	25.7	36.1	0	25.4	36	0	25.1	35.7	0	25.4	36	0	24.8	35.4	0	25.1	35.7	0	25.1	35.7	0	25.4	36	0	24.8	35.4	0	25.1	35.7	0	25.7	36.3	0	25.1	35.7	0	25.1	35.7	0	25.1	35.7	0	26.2	36.7	0	26.2	36.7	0	25.3
1998-06-12	23.5	35.3	7.39	23.2	35.5	11.98	23.1	35.3	3.82	23.2	35.5	11.98	22.9	35	0	23.1	35.3	3.82	23.1	35.3	3.82	23.2	35.5	11.98	22.9	35	0	23.1	35.3	3.82	23.4	35.7	14.66	23.1	35.3	3.82	23.1	35.3	3.82	23.1	35.3	3.82	23.7	35.7	12.57	23.7	35.7	12.57	23.2
1998-06-13	22.3	32.8	6.83	21.9	32.6	16.34	21.8	32.3	22.51	21.9	32.6	16.34	21.7	32.1	23.02	21.8	32.3	22.51	21.8	32.3	22.51	21.9	32.6	16.34	21.7	32.1	23.02	21.8	32.3	22.51	22	32.8	18.53	21.8	32.3	22.51	21.8	32.3	22.51	21.8	32.3	22.51	22.5	33.2	5.47	22.5	33.2	5.47	22
1998-06-14	24.8	36.2	0	24.6	36.3	0	24.3	36	0	24.6	36.3	0	24.1	35.6	0	24.3	36	0	24.3	36	0	24.6	36.3	0	24.1	35.6	0	24.3	36	0	24.9	36.7	0	24.3	36	0	24.3	36	0	24.3	36	0	25.2	36.7	0	25.2	36.7	0	24.4
1998-06-15	24.6	33.5	2.01	24.7	33.6	0	24.3	33.2	0.91	24.7	33.6	0	23.9	32.8	5.05	24.3	33.2	0.91	24.3	33.2	0.91	24.7	33.6	0	23.9	32.8	5.05	24.3	33.2	0.91	25	34.1	0	24.3	33.2	0.91	24.3	33.2	0.91	24.3	33.2	0.91	25.3	34.1	0	25.3	34.1	0	24.2
1998-06-16	23.8	34	3.37	23.7	34.6	1.95	23.5	34.3	5.11	23.7	34.6	1.95	23.3	34	3.88	23.5	34.3	5.11	23.5	34.3	5.11	23.7	34.6	1.95	23.3	34	3.88	23.5	34.3	5.11	23.8	34.8	4.16	23.5	34.3	5.11	23.5	34.3	5.11	23.5	34.3	5.11	24	34.2	6.83	24	34.2	6.83	23.4
1998-06-17	23.1	35	0	22.7	34.9	5.1	22.6	34.6	5.11	22.7	34.9	5.1	22.4	34.3	4.44	22.6	34.6	5.11	22.6	34.6	5.11	22.7	34.9	5.1	22.4	34.3	4.44	22.6	34.6	5.11	22.9	35.2	3.34	22.6	34.6	5.11	22.6	34.6	5.11	22.6	34.6	5.11	23.3	35.5	0	23.3	35.5	0	22.8
1998-06-18	25.1	36.7	0	24.9	36.6	0.64	24.6	36.2	0.84	24.9	36.6	0.64	24.4	35.8	1.86	24.6	36.2	0.84	24.6	36.2	0.84	24.9	36.6	0.64	24.4	35.8	1.86	24.6	36.2	0.84	25.2	37	2.72	24.6	36.2	0.84	24.6	36.2	0.84	24.6	36.2	0.84	25.6	37.3	0	25.6	37.3	0	24.7
1998-06-19	24.2	33	5.92	24.1	32.7	5.78	23.7	32.2	9.14	24.1	32.7	5.78	23.4	31.6	10.5	23.7	32.2	9.14	23.7	32.2	9.14	24.1	32.7	5.78	23.4	31.6	10.5	23.7	32.2	9.14	24.5	33.4	0.61	23.7	32.2	9.14	23.7	32.2	9.14	23.7	32.2	9.14	24.9	33.9	1.32	24.9	33.9	1.32	23.8
1998-06-20	24.5	33.1	0	24.3	32.9	0	24	32.6	0	24.3	32.9	0	23.7	32.3	0	24	32.6	0	24	32.6	0	24.3	32.9	0	23.7	32.3	0	24	32.6	0	24.6	33.3	0	24	32.6	0	24	32.6	0	24	32.6	0	24.9	33.7	0	24.9	33.7	0	24.1
1998-06-21	22.4	31.5	10.98	22.3	31.7	9.4	22.1	31.4	11.22	22.3	31.7	9.4	22	31.2	16.46	22.1	31.4	11.22	22.1	31.4	11.22	22.3	31.7	9.4	22	31.2	16.46	22.1	31.4	11.22	22.4	31.9	9.33	22.1	31.4	11.22	22.1	31.4	11.22	22.1	31.4	11.22	22.6	31.9	5.46	22.6	31.9	5.46	22
1998-06-22	22.7	32.4	0	22.2	32.3	0	22.1	32	0	22.2	32.3	0	21.9	31.7	0	22.1	32	0	22.1	32	0	22.2	32.3	0	21.9	31.7	0	22.1	32	0	22.5	32.6	0	22.1	32	0	22.1	32	0	22.1	32	0	23	32.8	0	23	32.8	0	22.4
1998-06-23	24.6	35.4	0	24.4	35.4	0.52	24.2	35	0	24.4	35.4	0.52	23.9	34.6	0	24.2	35	0	24.2	35	0	24.4	35.4	0.52	23.9	34.6	0	24.2	35	0	24.7	35.8	0	24.2	35	0	24.2	35	0	24.2	35	0	25.1	35.9	0	25.1	35.9	0	24.3
1998-06-24	25.7	35.4	0	25.6	35.3	0	25.4	34.8	0	25.6	35.3	0	25.1	34.4	0	25.4	34.8	0	25.4	34.8	0	25.6	35.3	0	25.1	34.4	0	25.4	34.8	0	25.8	35.8	0	25.4	34.8	0	25.4	34.8	0	25.4	34.8	0	26.1	36.2	0	26.1	36.2	0	25.4
1998-06-25	24.6	34.7	1.57	24.3	35	5.46	24.2	34.6	8.71	24.3	35	5.46	24.1	34.3	2.24	24.2	34.6	8.71	24.2	34.6	8.71	24.3	35	5.46	24.1	34.3	2.24	24.2	34.6	8.71	24.5	35.3	4.08	24.2	34.6	8.71	24.2	34.6	8.71	24.2	34.6	8.71	24.7	35.2	4.02	24.7	35.2	4.02	24.2
1998-06-26	22.9	33.4	12.47	22.8	32.8	8.91	22.6	32.6	12.22	22.8	32.8	8.91	22.4	32.3	5.29	22.6	32.6	12.22	22.6	32.6	12.22	22.8	32.8	8.91	22.4	32.3	5.29	22.6	32.6	12.22	22.9	33.2	14.52	22.6	32.6	12.22	22.6	32.6	12.22	22.6	32.6	12.22	23.2	34	8.33	23.2	34	8.33	22.6
1998-06-27	25.3	35.6	6.48	25	35.3	6.08	24.8	34.9	8.98	25	35.3	6.08	24.6	34.4	6.96	24.8	34.9	8.98	24.8	34.9	8.98	25	35.3	6.08	24.6	34.4	6.96	24.8	34.9	8.98	25.2	35.8	5.59	24.8	34.9	8.98	24.8	34.9	8.98	24.8	34.9	8.98	25.6	36.3	1.27	25.6	36.3	1.27	25
1998-06-28	22.6	31.7	5.11	22.4	32	0.52	22.1	31.7	1.5	22.4	32	0.52	21.9	31.6	3.58	22.1	31.7	1.5	22.1	31.7	1.5	22.4	32	0.52	21.9	31.6	3.58	22.1	31.7	1.5	22.6	32.1	0	22.1	31.7	1.5	22.1	31.7	1.5	22.1	31.7	1.5	23.1	31.9	2.27	23.1	31.9	2.27	22.3
1998-06-29	23.2	33.5	7.56	22.9	33.3	14.04	22.7	32.9	16.48	22.9	33.3	14.04	22.5	32.5	22.37	22.7	32.9	16.48	22.7	32.9	16.48	22.9	33.3	14.04	22.5	32.5	22.37	22.7	32.9	16.48	23.2	33.8	9.7	22.7	32.9	16.48	22.7	32.9	16.48	22.7	32.9	16.48	23.6	34.2	4.71	23.6	34.2	4.71	22.9
1998-06-30	24.3	34.3	9.02	24.1	34.1	0.53	23.9	33.9	0.09	24.1	34.1	0.53	23.6	33.6	0.47	23.9	33.9	0.09	23.9	33.9	0.09	24.1	34.1	0.53	23.6	33.6	0.47	23.9	33.9	0.09	24.3	34.3	0	23.9	33.9	0.09	23.9	33.9	0.09	23.9	33.9	0.09	24.7	34.6	3.86	24.7	34.6	3.86	24.1
1998-07-01	23.4	32	6.31	23.5	32.6	4.5	23.3	32.5	4.8	23.5	32.6	4.5	23.1	32.4	0	23.3	32.5	4.8	23.3	32.5	4.8	23.5	32.6	4.5	23.1	32.4	0	23.3	32.5	4.8	23.6	32.6	5.18	23.3	32.5	4.8	23.3	32.5	4.8	23.3	32.5	4.8	23.6	31.7	1.08	23.6	31.7	1.08	23
1998-07-02	22.7	33.6	0	22.3	33	0	22.2	32.8	0	22.3	33	0	22	32.5	0	22.2	32.8	0	22.2	32.8	0	22.3	33	0	22	32.5	0	22.2	32.8	0	22.5	33.4	0	22.2	32.8	0	22.2	32.8	0	22.2	32.8	0	23	34.1	0	23	34.1	0	22.4
1998-07-03	23.3	32.7	12.15	23	32.4	0	22.7	32	5.95	23	32.4	0	22.5	31.6	9.55	22.7	32	5.95	22.7	32	5.95	23	32.4	0	22.5	31.6	9.55	22.7	32	5.95	23.3	32.9	0	22.7	32	5.95	22.7	32	5.95	22.7	32	5.95	23.7	33.4	14.75	23.7	33.4	14.75	22.9
1998-07-04	23.9	34.4	0	23.7	34.3	0	23.4	33.9	0	23.7	34.3	0	23.2	33.6	0	23.4	33.9	0	23.4	33.9	0	23.7	34.3	0	23.2	33.6	0	23.4	33.9	0	24	34.7	0	23.4	33.9	0	23.4	33.9	0	23.4	33.9	0	24.3	35	0	24.3	35	0	23.6
1998-07-05	24.4	33.9	0	24.3	33.1	0	24	32.8	0	24.3	33.1	0	23.8	32.5	0	24	32.8	0	24	32.8	0	24.3	33.1	0	23.8	32.5	0	24	32.8	0	24.5	33.6	0	24	32.8	0	24	32.8	0	24	32.8	0	24.8	34.7	2.49	24.8	34.7	2.49	24
1998-07-06	23.6	33.2	9.99	23.6	32.4	10.29	23.4	32.3	7.33	23.6	32.4	10.29	23.3	32.1	1.26	23.4	32.3	7.33	23.4	32.3	7.33	23.6	32.4	10.29	23.3	32.1	1.26	23.4	32.3	7.33	23.7	32.7	12.98	23.4	32.3	7.33	23.4	32.3	7.33	23.4	32.3	7.33	23.7	33.6	10.66	23.7	33.6	10.66	23.2
1998-07-07	23.9	33.2	9.14	23.8	33.2	1.81	23.6	33	3.99	23.8	33.2	1.81	23.4	32.8	10.73	23.6	33	3.99	23.6	33	3.99	23.8	33.2	1.81	23.4	32.8	10.73	23.6	33	3.99	24	33.4	7.4	23.6	33	3.99	23.6	33	3.99	23.6	33	3.99	24.2	33.5	5.11	24.2	33.5	5.11	23.5
1998-07-08	23.4	32.2	11.59	23	31.6	14.78	22.9	31.5	17.13	23	31.6	14.78	22.7	31.4	14.41	22.9	31.5	17.13	22.9	31.5	17.13	23	31.6	14.78	22.7	31.4	14.41	22.9	31.5	17.13	23.1	31.8	9.24	22.9	31.5	17.13	22.9	31.5	17.13	22.9	31.5	17.13	23.6	32.5	18.59	23.6	32.5	18.59	23.1
1998-07-09	23.1	31.7	9.67	22.8	31.8	7.08	22.7	31.4	2.71	22.8	31.8	7.08	22.5	31	0	22.7	31.4	2.71	22.7	31.4	2.71	22.8	31.8	7.08	22.5	31	0	22.7	31.4	2.71	23	32.2	5.58	22.7	31.4	2.71	22.7	31.4	2.71	22.7	31.4	2.71	23.3	32.3	15.14	23.3	32.3	15.14	22.7
1998-07-10	23.8	33.4	4.81	23.6	33	0.24	23.4	32.7	0	23.6	33	0.24	23.1	32.4	0.3	23.4	32.7	0	23.4	32.7	0	23.6	33	0.24	23.1	32.4	0.3	23.4	32.7	0	23.8	33.4	5.33	23.4	32.7	0	23.4	32.7	0	23.4	32.7	0	24.2	33.9	5.11	24.2	33.9	5.11	23.5
1998-07-11	23.1	31	13.12	22.9	31.4	6.56	22.8	31.2	7.64	22.9	31.4	6.56	22.7	31.1	5.03	22.8	31.2	7.64	22.8	31.2	7.64	22.9	31.4	6.56	22.7	31.1	5.03	22.8	31.2	7.64	23	31.5	10.65	22.8	31.2	7.64	22.8	31.2	7.64	22.8	31.2	7.64	23.2	31	8.01	23.2	31	8.01	22.7
1998-07-12	22.8	31.8	0	22.6	32	0	22.4	31.8	0	22.6	32	0	22.3	31.6	0	22.4	31.8	0	22.4	31.8	0	22.6	32	0	22.3	31.6	0	22.4	31.8	0	22.7	32.2	0	22.4	31.8	0	22.4	31.8	0	22.4	31.8	0	23	32	0	23	32	0	22.5
1998-07-13	24.8	31.9	1.66	24.6	32.1	0	24.5	31.8	0	24.6	32.1	0	24.3	31.6	0	24.5	31.8	0	24.5	31.8	0	24.6	32.1	0	24.3	31.6	0	24.5	31.8	0	24.7	32.3	0	24.5	31.8	0	24.5	31.8	0	24.5	31.8	0	24.9	32.2	1.33	24.9	32.2	1.33	24.4
1998-07-14	24.6	32.4	7.75	24.4	32.4	13.19	24.2	32.2	16.07	24.4	32.4	13.19	23.9	31.9	12.48	24.2	32.2	16.07	24.2	32.2	16.07	24.4	32.4	13.19	23.9	31.9	12.48	24.2	32.2	16.07	24.6	32.7	11.11	24.2	32.2	16.07	24.2	32.2	16.07	24.2	32.2	16.07	24.9	32.7	6.52	24.9	32.7	6.52	24.2
1998-07-15	23.2	31.5	10.43	23	31.6	13.54	22.8	31.3	9.23	23	31.6	13.54	22.6	31	10.54	22.8	31.3	9.23	22.8	31.3	9.23	23	31.6	13.54	22.6	31	10.54	22.8	31.3	9.23	23.2	31.8	9.32	22.8	31.3	9.23	22.8	31.3	9.23	22.8	31.3	9.23	23.5	32	10.12	23.5	32	10.12	22.9
1998-07-16	22.2	29.6	15.44	22.2	29.2	12.14	22.1	29.1	15.38	22.2	29.2	12.14	21.9	28.9	14.45	22.1	29.1	15.38	22.1	29.1	15.38	22.2	29.2	12.14	21.9	28.9	14.45	22.1	29.1	15.38	22.4	29.4	7.54	22.1	29.1	15.38	22.1	29.1	15.38	22.1	29.1	15.38	22.4	29.9	4.23	22.4	29.9	4.23	21.8
1998-07-17	23.3	30.4	0	23	29.9	0	22.7	29.7	0	23	29.9	0	22.5	29.3	0	22.7	29.7	0	22.7	29.7	0	23	29.9	0	22.5	29.3	0	22.7	29.7	0	23.2	30.4	0	22.7	29.7	0	22.7	29.7	0	22.7	29.7	0	23.7	31.2	0	23.7	31.2	0	22.9
1998-07-18	22.8	30.6	16.2	22.8	31	11.51	22.6	30.8	11.49	22.8	31	11.51	22.4	30.6	13.49	22.6	30.8	11.49	22.6	30.8	11.49	22.8	31	11.51	22.4	30.6	13.49	22.6	30.8	11.49	22.9	31.2	10.75	22.6	30.8	11.49	22.6	30.8	11.49	22.6	30.8	11.49	23	30.9	25.17	23	30.9	25.17	22.3
1998-07-19	22.4	29.5	21.73	22.2	29.3	15.48	22	28.9	25.98	22.2	29.3	15.48	21.8	28.6	25.57	22	28.9	25.98	22	28.9	25.98	22.2	29.3	15.48	21.8	28.6	25.57	22	28.9	25.98	22.5	29.7	9.11	22	28.9	25.98	22	28.9	25.98	22	28.9	25.98	22.8	30.1	23.42	22.8	30.1	23.42	22.1
1998-07-20	22.4	30.3	5.59	22	30.3	5.26	21.9	30	1.45	22	30.3	5.26	21.7	29.8	0	21.9	30	1.45	21.9	30	1.45	22	30.3	5.26	21.7	29.8	0	21.9	30	1.45	22.2	30.6	5.31	21.9	30	1.45	21.9	30	1.45	21.9	30	1.45	22.6	30.6	7.63	22.6	30.6	7.63	22.1
1998-07-21	22.2	29.5	16.37	22.2	30	12.59	22	29.8	11.71	22.2	30	12.59	21.9	29.7	3.17	22	29.8	11.71	22	29.8	11.71	22.2	30	12.59	21.9	29.7	3.17	22	29.8	11.71	22.3	30	0	22	29.8	11.71	22	29.8	11.71	22	29.8	11.71	22.3	29.6	16.07	22.3	29.6	16.07	21.8
1998-07-22	21.4	28.7	11.05	21.3	28.7	17.03	21.2	28.6	39.37	21.3	28.7	17.03	21	28.5	48.58	21.2	28.6	39.37	21.2	28.6	39.37	21.3	28.7	17.03	21	28.5	48.58	21.2	28.6	39.37	21.5	28.8	18.66	21.2	28.6	39.37	21.2	28.6	39.37	21.2	28.6	39.37	21.6	28.8	13.61	21.6	28.8	13.61	21.1
1998-07-23	22.7	31.8	3.63	22.5	31.7	0	22.4	31.5	0	22.5	31.7	0	22.2	31.3	0	22.4	31.5	0	22.4	31.5	0	22.5	31.7	0	22.2	31.3	0	22.4	31.5	0	22.6	31.8	0	22.4	31.5	0	22.4	31.5	0	22.4	31.5	0	22.8	31.9	0	22.8	31.9	0	22.4
1998-07-24	23.1	31	16.38	22.9	30.8	3.59	22.7	30.4	13.01	22.9	30.8	3.59	22.5	30.1	13.64	22.7	30.4	13.01	22.7	30.4	13.01	22.9	30.8	3.59	22.5	30.1	13.64	22.7	30.4	13.01	23.1	31.3	10.69	22.7	30.4	13.01	22.7	30.4	13.01	22.7	30.4	13.01	23.4	31.7	13.43	23.4	31.7	13.43	22.7
1998-07-25	22.2	31	4.04	21.8	30.6	12.59	21.7	30.4	11.71	21.8	30.6	12.59	21.5	30.2	11.69	21.7	30.4	11.71	21.7	30.4	11.71	21.8	30.6	12.59	21.5	30.2	11.69	21.7	30.4	11.71	21.9	30.9	9.93	21.7	30.4	11.71	21.7	30.4	11.71	21.7	30.4	11.71	22.4	31.4	0	22.4	31.4	0	21.9
1998-07-26	23.3	32.3	5.85	23.1	32.4	0	22.9	32.2	0	23.1	32.4	0	22.8	32	0	22.9	32.2	0	22.9	32.2	0	23.1	32.4	0	22.8	32	0	22.9	32.2	0	23.2	32.6	4.93	22.9	32.2	0	22.9	32.2	0	22.9	32.2	0	23.5	32.6	5.74	23.5	32.6	5.74	22.9
1998-07-27	22.1	30	7.52	22	30.1	20.34	21.9	29.9	23.47	22	30.1	20.34	21.8	29.8	29.07	21.9	29.9	23.47	21.9	29.9	23.47	22	30.1	20.34	21.8	29.8	29.07	21.9	29.9	23.47	22.1	30.2	6.38	21.9	29.9	23.47	21.9	29.9	23.47	21.9	29.9	23.47	22.3	30.2	5.98	22.3	30.2	5.98	21.8
1998-07-28	22.6	30.4	11.06	22.4	30.1	3.78	22.3	30	2.4	22.4	30.1	3.78	22.2	29.9	0.35	22.3	30	2.4	22.3	30	2.4	22.4	30.1	3.78	22.2	29.9	0.35	22.3	30	2.4	22.5	30.2	2.63	22.3	30	2.4	22.3	30	2.4	22.3	30	2.4	22.7	30.5	8.47	22.7	30.5	8.47	22.2
1998-07-29	22.3	30.4	8.25	22	30.2	12.49	21.9	30	13.53	22	30.2	12.49	21.7	29.7	28.72	21.9	30	13.53	21.9	30	13.53	22	30.2	12.49	21.7	29.7	28.72	21.9	30	13.53	22.1	30.4	8.63	21.9	30	13.53	21.9	30	13.53	21.9	30	13.53	22.5	30.8	8.67	22.5	30.8	8.67	21.9
1998-07-30	23.1	32.1	0	22.7	31.6	0	22.6	31.5	0	22.7	31.6	0	22.5	31.3	0	22.6	31.5	0	22.6	31.5	0	22.7	31.6	0	22.5	31.3	0	22.6	31.5	0	22.9	31.8	0	22.6	31.5	0	22.6	31.5	0	22.6	31.5	0	23.4	32.5	1.65	23.4	32.5	1.65	22.9
1998-07-31	24.1	32.1	7.29	23.9	32	14.83	23.6	31.7	15.08	23.9	32	14.83	23.4	31.4	14.82	23.6	31.7	15.08	23.6	31.7	15.08	23.9	32	14.83	23.4	31.4	14.82	23.6	31.7	15.08	24.2	32.3	14.1	23.6	31.7	15.08	23.6	31.7	15.08	23.6	31.7	15.08	24.5	32.7	5.98	24.5	32.7	5.98	23.7
1998-08-01	22.3	28.6	31.6	22.4	28.7	6.68	22.3	28.6	9.74	22.4	28.7	6.68	22.2	28.5	15.87	22.3	28.6	9.74	22.3	28.6	9.74	22.4	28.7	6.68	22.2	28.5	15.87	22.3	28.6	9.74	22.4	28.7	10.28	22.3	28.6	9.74	22.3	28.6	9.74	22.3	28.6	9.74	22.3	28.5	33.95	22.3	28.5	33.95	21.9
1998-08-02	22.8	29.9	3.02	22.7	29.9	0	22.6	29.8	0	22.7	29.9	0	22.5	29.7	0	22.6	29.8	0	22.6	29.8	0	22.7	29.9	0	22.5	29.7	0	22.6	29.8	0	22.8	30	0	22.6	29.8	0	22.6	29.8	0	22.6	29.8	0	22.9	30	0.7	22.9	30	0.7	22.5
1998-08-03	22.2	29.6	5.82	22.1	29.8	1.75	22	29.6	1.78	22.1	29.8	1.75	21.9	29.5	4.78	22	29.6	1.78	22	29.6	1.78	22.1	29.8	1.75	21.9	29.5	4.78	22	29.6	1.78	22.2	29.9	7.61	22	29.6	1.78	22	29.6	1.78	22	29.6	1.78	22.3	29.8	21.96	22.3	29.8	21.96	21.9
1998-08-04	21.9	28.3	13.95	21.9	27.8	4.4	21.8	27.7	5.36	21.9	27.8	4.4	21.7	27.5	5.16	21.8	27.7	5.36	21.8	27.7	5.36	21.9	27.8	4.4	21.7	27.5	5.16	21.8	27.7	5.36	22	28	5.38	21.8	27.7	5.36	21.8	27.7	5.36	21.8	27.7	5.36	22	28.6	22.56	22	28.6	22.56	21.6
1998-08-05	22.7	29.8	0	22.3	29.7	0	22.2	29.5	0	22.3	29.7	0	22	29.3	0	22.2	29.5	0	22.2	29.5	0	22.3	29.7	0	22	29.3	0	22.2	29.5	0	22.5	30	0	22.2	29.5	0	22.2	29.5	0	22.2	29.5	0	23	30.2	1.8	23	30.2	1.8	22.4
1998-08-06	22.8	29.7	25.57	22.6	29.6	28.98	22.5	29.3	31.95	22.6	29.6	28.98	22.3	29.1	22.97	22.5	29.3	31.95	22.5	29.3	31.95	22.6	29.6	28.98	22.3	29.1	22.97	22.5	29.3	31.95	22.8	29.8	57.22	22.5	29.3	31.95	22.5	29.3	31.95	22.5	29.3	31.95	23	30.1	7.08	23	30.1	7.08	22.4
1998-08-07	22.4	30.8	0	22.3	30.7	23	22.1	30.6	3.65	22.3	30.7	23	21.9	30.4	32.37	22.1	30.6	3.65	22.1	30.6	3.65	22.3	30.7	23	21.9	30.4	32.37	22.1	30.6	3.65	22.5	30.9	0	22.1	30.6	3.65	22.1	30.6	3.65	22.1	30.6	3.65	22.6	31	0	22.6	31	0	22.1
1998-08-08	23.1	29.8	26.75	23.2	29.7	32.5	23	29.5	46.49	23.2	29.7	32.5	22.9	29.3	58.94	23	29.5	46.49	23	29.5	46.49	23.2	29.7	32.5	22.9	29.3	58.94	23	29.5	46.49	23.3	29.9	29.79	23	29.5	46.49	23	29.5	46.49	23	29.5	46.49	23.3	30.1	5.26	23.3	30.1	5.26	22.7
1998-08-09	22.3	29.9	0	22.1	29.5	23.56	22	29.4	38.3	22.1	29.5	23.56	21.9	29.3	62.24	22	29.4	38.3	22	29.4	38.3	22.1	29.5	23.56	21.9	29.3	62.24	22	29.4	38.3	22.2	29.7	12.3	22	29.4	38.3	22	29.4	38.3	22	29.4	38.3	22.5	30.2	8.57	22.5	30.2	8.57	22
1998-08-10	22.7	31.7	11.54	22.3	31.2	8.07	22.2	31	18.38	22.3	31.2	8.07	22	30.8	0	22.2	31	18.38	22.2	31	18.38	22.3	31.2	8.07	22	30.8	0	22.2	31	18.38	22.5	31.4	19.33	22.2	31	18.38	22.2	31	18.38	22.2	31	18.38	23	31.9	7.3	23	31.9	7.3	22.4
1998-08-11	22.7	30.9	0	22.4	30.8	8.43	22.3	30.7	9.23	22.4	30.8	8.43	22.1	30.6	6.01	22.3	30.7	9.23	22.3	30.7	9.23	22.4	30.8	8.43	22.1	30.6	6.01	22.3	30.7	9.23	22.5	30.9	3.13	22.3	30.7	9.23	22.3	30.7	9.23	22.3	30.7	9.23	22.9	31	0	22.9	31	0	22.4
1998-08-12	22.1	28.4	0	21.8	28.4	10.6	21.7	28.3	18.47	21.8	28.4	10.6	21.6	28.3	17.32	21.7	28.3	18.47	21.7	28.3	18.47	21.8	28.4	10.6	21.6	28.3	17.32	21.7	28.3	18.47	21.9	28.5	15.92	21.7	28.3	18.47	21.7	28.3	18.47	21.7	28.3	18.47	22.2	28.5	9.74	22.2	28.5	9.74	21.7
1998-08-13	22.6	29.3	6.2	22.5	29.2	0	22.4	29.1	0	22.5	29.2	0	22.3	29	0	22.4	29.1	0	22.4	29.1	0	22.5	29.2	0	22.3	29	0	22.4	29.1	0	22.6	29.3	0	22.4	29.1	0	22.4	29.1	0	22.4	29.1	0	22.7	29.4	1.33	22.7	29.4	1.33	22.3
1998-08-14	21.6	29.3	15.42	21.4	29.3	0	21.3	29.2	0	21.4	29.3	0	21.2	29	0	21.3	29.2	0	21.3	29.2	0	21.4	29.3	0	21.2	29	0	21.3	29.2	0	21.5	29.5	0.42	21.3	29.2	0	21.3	29.2	0	21.3	29.2	0	21.7	29.4	6.93	21.7	29.4	6.93	21.3
1998-08-15	21.7	27.9	32.03	21.2	26.4	17.23	21.2	26.3	20.81	21.2	26.4	17.23	21	25.8	22.22	21.2	26.3	20.81	21.2	26.3	20.81	21.2	26.4	17.23	21	25.8	22.22	21.2	26.3	20.81	21.4	26.9	22.35	21.2	26.3	20.81	21.2	26.3	20.81	21.2	26.3	20.81	21.9	28.8	29.32	21.9	28.8	29.32	21.6
1998-08-16	23.9	29.1	6.7	23.7	28.9	4.48	23.6	28.8	2.19	23.7	28.9	4.48	23.5	28.6	0.42	23.6	28.8	2.19	23.6	28.8	2.19	23.7	28.9	4.48	23.5	28.6	0.42	23.6	28.8	2.19	23.8	29	8.61	23.6	28.8	2.19	23.6	28.8	2.19	23.6	28.8	2.19	24	29.3	10.59	24	29.3	10.59	23.6
1998-08-17	22.4	30.4	0	22.2	29.9	0	22	29.6	0	22.2	29.9	0	21.8	29.3	0	22	29.6	0	22	29.6	0	22.2	29.9	0	21.8	29.3	0	22	29.6	0	22.3	30.3	0	22	29.6	0	22	29.6	0	22	29.6	0	22.7	31.1	0	22.7	31.1	0	22.1
1998-08-18	22.9	32.2	6.7	22.6	31.8	0	22.4	31.7	0	22.6	31.8	0	22.2	31.4	0	22.4	31.7	0	22.4	31.7	0	22.6	31.8	0	22.2	31.4	0	22.4	31.7	0	22.9	32.1	0.25	22.4	31.7	0	22.4	31.7	0	22.4	31.7	0	23.2	32.6	7.26	23.2	32.6	7.26	22.5
1998-08-19	21.6	28.9	23.19	21.5	28.7	10	21.4	28.6	10.86	21.5	28.7	10	21.2	28.4	7.97	21.4	28.6	10.86	21.4	28.6	10.86	21.5	28.7	10	21.2	28.4	7.97	21.4	28.6	10.86	21.6	28.8	17.54	21.4	28.6	10.86	21.4	28.6	10.86	21.4	28.6	10.86	21.7	29.2	12.9	21.7	29.2	12.9	21.2
1998-08-20	22.1	29.9	8.32	22	30.2	4.4	21.8	30	4.82	22	30.2	4.4	21.7	29.9	6.44	21.8	30	4.82	21.8	30	4.82	22	30.2	4.4	21.7	29.9	6.44	21.8	30	4.82	22.1	30.2	1.41	21.8	30	4.82	21.8	30	4.82	21.8	30	4.82	22.3	29.9	11.34	22.3	29.9	11.34	21.8
1998-08-21	21.6	29.3	19.47	21.4	29	6.05	21.3	28.9	7.27	21.4	29	6.05	21.2	28.7	9.36	21.3	28.9	7.27	21.3	28.9	7.27	21.4	29	6.05	21.2	28.7	9.36	21.3	28.9	7.27	21.5	29.2	3.73	21.3	28.9	7.27	21.3	28.9	7.27	21.3	28.9	7.27	21.8	29.5	12.42	21.8	29.5	12.42	21.3
1998-08-22	22.3	31.6	0	22	30.9	0	21.8	30.9	0	22	30.9	0	21.6	30.7	2.52	21.8	30.9	0	21.8	30.9	0	22	30.9	0	21.6	30.7	2.52	21.8	30.9	0	22.2	31.2	0	21.8	30.9	0	21.8	30.9	0	21.8	30.9	0	22.6	31.8	0	22.6	31.8	0	22
1998-08-23	22.1	31.6	11.12	21.8	31.7	1.75	21.7	31.4	5.24	21.8	31.7	1.75	21.5	31.1	9.36	21.7	31.4	5.24	21.7	31.4	5.24	21.8	31.7	1.75	21.5	31.1	9.36	21.7	31.4	5.24	22.1	32	21.6	21.7	31.4	5.24	21.7	31.4	5.24	21.7	31.4	5.24	22.4	32.1	22.81	22.4	32.1	22.81	21.7
1998-08-24	21.5	30.5	11.12	21.2	30.3	29.85	21.1	30.2	20.95	21.2	30.3	29.85	20.9	30.1	10.05	21.1	30.2	20.95	21.1	30.2	20.95	21.2	30.3	29.85	20.9	30.1	10.05	21.1	30.2	20.95	21.4	30.4	26.16	21.1	30.2	20.95	21.1	30.2	20.95	21.1	30.2	20.95	21.8	30.6	22.34	21.8	30.6	22.34	21.2
1998-08-25	23.2	31.9	11.12	23	32	0	22.9	31.7	0	23	32	0	22.7	31.4	0	22.9	31.7	0	22.9	31.7	0	23	32	0	22.7	31.4	0	22.9	31.7	0	23.2	32.3	0	22.9	31.7	0	22.9	31.7	0	22.9	31.7	0	23.4	32.4	0	23.4	32.4	0	22.8
1998-08-26	21	28.4	8.14	20.9	28.3	10.06	20.8	28.3	14.58	20.9	28.3	10.06	20.7	28.2	17.23	20.8	28.3	14.58	20.8	28.3	14.58	20.9	28.3	10.06	20.7	28.2	17.23	20.8	28.3	14.58	20.9	28.3	10.94	20.8	28.3	14.58	20.8	28.3	14.58	20.8	28.3	14.58	21.1	28.5	15.78	21.1	28.5	15.78	20.7
1998-08-27	21.8	30.4	9.89	21.6	29.6	7.14	21.4	29.6	9.19	21.6	29.6	7.14	21.2	29.5	15.26	21.4	29.6	9.19	21.4	29.6	9.19	21.6	29.6	7.14	21.2	29.5	15.26	21.4	29.6	9.19	21.8	29.8	7.47	21.4	29.6	9.19	21.4	29.6	9.19	21.4	29.6	9.19	22.1	30.5	0	22.1	30.5	0	21.5
1998-08-28	22.5	33.1	0	22.1	32.5	0	21.9	32.5	0	22.1	32.5	0	21.7	32.4	0	21.9	32.5	0	21.9	32.5	0	22.1	32.5	0	21.7	32.4	0	21.9	32.5	0	22.4	32.7	0	21.9	32.5	0	21.9	32.5	0	21.9	32.5	0	23	33.2	0	23	33.2	0	22.3
1998-08-29	23.4	32.1	14.1	23.4	32.1	9.65	23.2	31.9	10.34	23.4	32.1	9.65	22.9	31.6	14.23	23.2	31.9	10.34	23.2	31.9	10.34	23.4	32.1	9.65	22.9	31.6	14.23	23.2	31.9	10.34	23.6	32.4	12.26	23.2	31.9	10.34	23.2	31.9	10.34	23.2	31.9	10.34	23.8	32.6	17.61	23.8	32.6	17.61	23
1998-08-30	21.6	29.9	17.22	21.6	29.7	20.98	21.4	29.5	12.27	21.6	29.7	20.98	21.3	29.3	21.86	21.4	29.5	12.27	21.4	29.5	12.27	21.6	29.7	20.98	21.3	29.3	21.86	21.4	29.5	12.27	21.7	30	24.59	21.4	29.5	12.27	21.4	29.5	12.27	21.4	29.5	12.27	21.9	30.3	9.13	21.9	30.3	9.13	21.3
1998-08-31	22.6	29.8	0.38	22.4	29.8	2.23	22.3	29.6	2.41	22.4	29.8	2.23	22.1	29.4	2.67	22.3	29.6	2.41	22.3	29.6	2.41	22.4	29.8	2.23	22.1	29.4	2.67	22.3	29.6	2.41	22.5	29.9	2.78	22.3	29.6	2.41	22.3	29.6	2.41	22.3	29.6	2.41	22.7	30.1	9.38	22.7	30.1	9.38	22.2
1998-09-01	22.2	31	13.37	22.1	30.7	6.9	21.9	30.6	7.07	22.1	30.7	6.9	21.7	30.4	8.7	21.9	30.6	7.07	21.9	30.6	7.07	22.1	30.7	6.9	21.7	30.4	8.7	21.9	30.6	7.07	22.2	30.9	21.58	21.9	30.6	7.07	21.9	30.6	7.07	21.9	30.6	7.07	22.4	31.2	1.99	22.4	31.2	1.99	21.8
1998-09-02	23.1	32.1	0	22.9	32	0	22.7	31.7	4.63	22.9	32	0	22.6	31.5	20.07	22.7	31.7	4.63	22.7	31.7	4.63	22.9	32	0	22.6	31.5	20.07	22.7	31.7	4.63	23	32.2	0	22.7	31.7	4.63	22.7	31.7	4.63	22.7	31.7	4.63	23.2	32.5	1.06	23.2	32.5	1.06	22.7
1998-09-03	22	31.4	5.67	21.9	31.4	5.48	21.7	31.2	0	21.9	31.4	5.48	21.5	30.9	0	21.7	31.2	0	21.7	31.2	0	21.9	31.4	5.48	21.5	30.9	0	21.7	31.2	0	22.1	31.6	1.37	21.7	31.2	0	21.7	31.2	0	21.7	31.2	0	22.2	31.8	0	22.2	31.8	0	21.7
1998-09-04	23	31.3	0	22.7	31.2	0	22.5	31	0	22.7	31.2	0	22.3	30.8	0	22.5	31	0	22.5	31	0	22.7	31.2	0	22.3	30.8	0	22.5	31	0	22.9	31.4	0	22.5	31	0	22.5	31	0	22.5	31	0	23.3	31.6	0	23.3	31.6	0	22.6
1998-09-05	22.7	32.7	0	22.4	32.4	6.71	22.3	32.3	1.06	22.4	32.4	6.71	22.2	32.2	0	22.3	32.3	1.06	22.3	32.3	1.06	22.4	32.4	6.71	22.2	32.2	0	22.3	32.3	1.06	22.6	32.5	0	22.3	32.3	1.06	22.3	32.3	1.06	22.3	32.3	1.06	22.8	32.8	0	22.8	32.8	0	22.3
1998-09-06	22.6	30.3	33.73	22.4	30.6	20.19	22.4	30.5	28.97	22.4	30.6	20.19	22.3	30.4	33.61	22.4	30.5	28.97	22.4	30.5	28.97	22.4	30.6	20.19	22.3	30.4	33.61	22.4	30.5	28.97	22.5	30.6	15.22	22.4	30.5	28.97	22.4	30.5	28.97	22.4	30.5	28.97	22.7	30.3	20.48	22.7	30.3	20.48	22.3
1998-09-07	21.8	28.8	5.17	21.6	28.5	1.13	21.6	28.4	0	21.6	28.5	1.13	21.5	28.3	0.91	21.6	28.4	0	21.6	28.4	0	21.6	28.5	1.13	21.5	28.3	0.91	21.6	28.4	0	21.7	28.5	0	21.6	28.4	0	21.6	28.4	0	21.6	28.4	0	21.9	28.9	0.7	21.9	28.9	0.7	21.4
1998-09-08	21.8	30	0	21.5	29.7	4.26	21.4	29.7	4.9	21.5	29.7	4.26	21.3	29.6	0	21.4	29.7	4.9	21.4	29.7	4.9	21.5	29.7	4.26	21.3	29.6	0	21.4	29.7	4.9	21.7	29.8	0	21.4	29.7	4.9	21.4	29.7	4.9	21.4	29.7	4.9	21.9	30	0	21.9	30	0	21.5
1998-09-09	22.1	30.4	2.82	21.8	30.1	12.72	21.7	30	13.29	21.8	30.1	12.72	21.6	30	5.57	21.7	30	13.29	21.7	30	13.29	21.8	30.1	12.72	21.6	30	5.57	21.7	30	13.29	21.9	30.2	10.61	21.7	30	13.29	21.7	30	13.29	21.7	30	13.29	22.2	30.4	7.23	22.2	30.4	7.23	21.7
1998-09-10	22.6	31.2	10.72	22.3	30.8	14.58	22.2	30.7	28.51	22.3	30.8	14.58	22.1	30.5	16.5	22.2	30.7	28.51	22.2	30.7	28.51	22.3	30.8	14.58	22.1	30.5	16.5	22.2	30.7	28.51	22.5	31	11.57	22.2	30.7	28.51	22.2	30.7	28.51	22.2	30.7	28.51	22.8	31.5	13.85	22.8	31.5	13.85	22.3
1998-09-11	21.9	29.8	8.96	21.7	29.5	8.73	21.5	29.3	7.08	21.7	29.5	8.73	21.4	29.1	2.41	21.5	29.3	7.08	21.5	29.3	7.08	21.7	29.5	8.73	21.4	29.1	2.41	21.5	29.3	7.08	21.8	29.8	7.64	21.5	29.3	7.08	21.5	29.3	7.08	21.5	29.3	7.08	22.1	30.2	2.02	22.1	30.2	2.02	21.6
1998-09-12	21.6	29.7	1.77	21.4	29.5	0	21.3	29.4	0	21.4	29.5	0	21.2	29.3	0	21.3	29.4	0	21.3	29.4	0	21.4	29.5	0	21.2	29.3	0	21.3	29.4	0	21.5	29.6	4.47	21.3	29.4	0	21.3	29.4	0	21.3	29.4	0	21.7	29.9	7.42	21.7	29.9	7.42	21.3
1998-09-13	22.4	32.5	0	22.2	32.2	0	22.1	32.1	0	22.2	32.2	0	22	31.9	0	22.1	32.1	0	22.1	32.1	0	22.2	32.2	0	22	31.9	0	22.1	32.1	0	22.3	32.3	0	22.1	32.1	0	22.1	32.1	0	22.1	32.1	0	22.6	32.7	0	22.6	32.7	0	22.1
1998-09-14	22.2	32	13.07	22	32.3	11.24	21.8	32.1	8.63	22	32.3	11.24	21.6	31.9	10.46	21.8	32.1	8.63	21.8	32.1	8.63	22	32.3	11.24	21.6	31.9	10.46	21.8	32.1	8.63	22.2	32.4	11.5	21.8	32.1	8.63	21.8	32.1	8.63	21.8	32.1	8.63	22.4	32.2	7.42	22.4	32.2	7.42	21.8
1998-09-15	21.5	29.5	0	21.1	29	4.56	21	28.9	8.63	21.1	29	4.56	20.9	28.8	11.11	21	28.9	8.63	21	28.9	8.63	21.1	29	4.56	20.9	28.8	11.11	21	28.9	8.63	21.2	29.2	10.09	21	28.9	8.63	21	28.9	8.63	21	28.9	8.63	21.5	29.7	0	21.5	29.7	0	21.1
1998-09-16	22.3	29.8	11.61	22	29.8	0.97	21.9	29.8	1.02	22	29.8	0.97	21.8	29.7	0	21.9	29.8	1.02	21.9	29.8	1.02	22	29.8	0.97	21.8	29.7	0	21.9	29.8	1.02	22.1	29.8	4.51	21.9	29.8	1.02	21.9	29.8	1.02	21.9	29.8	1.02	22.4	29.7	3.66	22.4	29.7	3.66	22
1998-09-17	22	31.3	10.99	21.7	31	1.52	21.6	30.9	0	21.7	31	1.52	21.5	30.8	0	21.6	30.9	0	21.6	30.9	0	21.7	31	1.52	21.5	30.8	0	21.6	30.9	0	21.8	31.1	1.43	21.6	30.9	0	21.6	30.9	0	21.6	30.9	0	22.2	31.4	18.89	22.2	31.4	18.89	21.7
1998-09-18	23.4	32.7	10.54	23.2	32.6	12.91	23.1	32.5	13.17	23.2	32.6	12.91	22.9	32.4	10.62	23.1	32.5	13.17	23.1	32.5	13.17	23.2	32.6	12.91	22.9	32.4	10.62	23.1	32.5	13.17	23.4	32.6	8.58	23.1	32.5	13.17	23.1	32.5	13.17	23.1	32.5	13.17	23.5	32.8	0	23.5	32.8	0	23
1998-09-19	20.9	28.9	23.07	20.8	28.6	16.33	20.7	28.5	14.65	20.8	28.6	16.33	20.6	28.2	13	20.7	28.5	14.65	20.7	28.5	14.65	20.8	28.6	16.33	20.6	28.2	13	20.7	28.5	14.65	20.8	28.9	25.34	20.7	28.5	14.65	20.7	28.5	14.65	20.7	28.5	14.65	20.9	29.3	27.55	20.9	29.3	27.55	20.5
1998-09-20	22.5	31.5	8.07	22.3	31.2	0	22.2	31.1	0	22.3	31.2	0	22	30.9	0	22.2	31.1	0	22.2	31.1	0	22.3	31.2	0	22	30.9	0	22.2	31.1	0	22.4	31.4	0	22.2	31.1	0	22.2	31.1	0	22.2	31.1	0	22.7	31.7	0	22.7	31.7	0	22.2
1998-09-21	22.2	30.8	9.85	22	30.9	3.83	21.9	30.7	8.53	22	30.9	3.83	21.8	30.6	17.44	21.9	30.7	8.53	21.9	30.7	8.53	22	30.9	3.83	21.8	30.6	17.44	21.9	30.7	8.53	22.1	31	0	21.9	30.7	8.53	21.9	30.7	8.53	21.9	30.7	8.53	22.3	31	8.99	22.3	31	8.99	21.8
1998-09-22	21.9	31.5	5.63	21.7	31.3	6.95	21.6	31.2	7.15	21.7	31.3	6.95	21.5	31	9.75	21.6	31.2	7.15	21.6	31.2	7.15	21.7	31.3	6.95	21.5	31	9.75	21.6	31.2	7.15	21.9	31.5	2.45	21.6	31.2	7.15	21.6	31.2	7.15	21.6	31.2	7.15	22.1	31.7	6.2	22.1	31.7	6.2	21.6
1998-09-23	22.4	29.8	14.55	22.2	29.7	24.99	22.1	29.5	27.25	22.2	29.7	24.99	22	29.3	25.82	22.1	29.5	27.25	22.1	29.5	27.25	22.2	29.7	24.99	22	29.3	25.82	22.1	29.5	27.25	22.3	29.9	27.8	22.1	29.5	27.25	22.1	29.5	27.25	22.1	29.5	27.25	22.5	30.1	14.56	22.5	30.1	14.56	22.1
1998-09-24	22.4	29.2	5.53	22.3	29.2	5.93	22.2	29	3.38	22.3	29.2	5.93	22.1	28.9	4.11	22.2	29	3.38	22.2	29	3.38	22.3	29.2	5.93	22.1	28.9	4.11	22.2	29	3.38	22.4	29.3	10.11	22.2	29	3.38	22.2	29	3.38	22.2	29	3.38	22.5	29.4	6.68	22.5	29.4	6.68	22.1
1998-09-25	22	31.4	0	21.8	30.9	0	21.7	30.7	1.01	21.8	30.9	0	21.6	30.5	0	21.7	30.7	1.01	21.7	30.7	1.01	21.8	30.9	0	21.6	30.5	0	21.7	30.7	1.01	21.9	31.1	4.16	21.7	30.7	1.01	21.7	30.7	1.01	21.7	30.7	1.01	22.2	31.6	0	22.2	31.6	0	21.6
1998-09-26	22.6	33.9	4.93	22.4	33.4	0	22.2	33.3	0.23	22.4	33.4	0	22.1	33	0	22.2	33.3	0.23	22.2	33.3	0.23	22.4	33.4	0	22.1	33	0	22.2	33.3	0.23	22.5	33.7	0	22.2	33.3	0.23	22.2	33.3	0.23	22.2	33.3	0.23	22.8	34.3	1.91	22.8	34.3	1.91	22.3
1998-09-27	22.6	33.5	9.87	22.4	33.2	0	22.2	33	2.69	22.4	33.2	0	22	32.7	7.32	22.2	33	2.69	22.2	33	2.69	22.4	33.2	0	22	32.7	7.32	22.2	33	2.69	22.6	33.6	0.3	22.2	33	2.69	22.2	33	2.69	22.2	33	2.69	22.8	34	0	22.8	34	0	22.2
1998-09-28	22.6	32.4	7.34	22.4	32.3	5.38	22.3	32	7.09	22.4	32.3	5.38	22.1	31.8	6.82	22.3	32	7.09	22.3	32	7.09	22.4	32.3	5.38	22.1	31.8	6.82	22.3	32	7.09	22.6	32.5	0	22.3	32	7.09	22.3	32	7.09	22.3	32	7.09	22.8	32.8	5.44	22.8	32.8	5.44	22.2
1998-09-29	22.4	32.5	0	22	32.4	0	21.8	32.1	0	22	32.4	0	21.6	31.8	1.61	21.8	32.1	0	21.8	32.1	0	22	32.4	0	21.6	31.8	1.61	21.8	32.1	0	22.3	32.7	0	21.8	32.1	0	21.8	32.1	0	21.8	32.1	0	22.8	33	0	22.8	33	0	22.1
1998-09-30	21	32.5	4.93	20.7	32.1	0	20.6	32	3.55	20.7	32.1	0	20.3	31.9	6.82	20.6	32	3.55	20.6	32	3.55	20.7	32.1	0	20.3	31.9	6.82	20.6	32	3.55	21	32.3	3.23	20.6	32	3.55	20.6	32	3.55	20.6	32	3.55	21.4	32.6	7.21	21.4	32.6	7.21	20.7
1998-10-01	22.9	32.9	2.69	22.5	32.8	0	22.4	32.6	3.79	22.5	32.8	0	22.2	32.3	4.93	22.4	32.6	3.79	22.4	32.6	3.79	22.5	32.8	0	22.2	32.3	4.93	22.4	32.6	3.79	22.8	33.1	0.5	22.4	32.6	3.79	22.4	32.6	3.79	22.4	32.6	3.79	23.2	33.4	3.38	23.2	33.4	3.38	22.6
1998-10-02	22.6	32.6	0	22.2	32.1	0	22	31.9	0	22.2	32.1	0	21.8	31.6	0	22	31.9	0	22	31.9	0	22.2	32.1	0	21.8	31.6	0	22	31.9	0	22.5	32.5	0	22	31.9	0	22	31.9	0	22	31.9	0	23	33.1	0	23	33.1	0	22.3
1998-10-03	23.3	34.2	2.83	23	33.8	8.59	22.8	33.6	10.58	23	33.8	8.59	22.6	33.3	9.25	22.8	33.6	10.58	22.8	33.6	10.58	23	33.8	8.59	22.6	33.3	9.25	22.8	33.6	10.58	23.2	34.1	3.93	22.8	33.6	10.58	22.8	33.6	10.58	22.8	33.6	10.58	23.6	34.7	5.5	23.6	34.7	5.5	22.9
1998-10-04	22.7	33.5	0.11	22.4	33.2	0.56	22.3	32.9	0	22.4	33.2	0.56	22.1	32.6	0	22.3	32.9	0	22.3	32.9	0	22.4	33.2	0.56	22.1	32.6	0	22.3	32.9	0	22.6	33.5	0	22.3	32.9	0	22.3	32.9	0	22.3	32.9	0	23	34	0.84	23	34	0.84	22.4
1998-10-05	23.3	33.1	1.98	23.1	32.9	4.75	22.9	32.6	5.61	23.1	32.9	4.75	22.7	32.2	8.46	22.9	32.6	5.61	22.9	32.6	5.61	23.1	32.9	4.75	22.7	32.2	8.46	22.9	32.6	5.61	23.4	33.2	7.81	22.9	32.6	5.61	22.9	32.6	5.61	22.9	32.6	5.61	23.6	33.7	6.88	23.6	33.7	6.88	22.9
1998-10-06	22.9	34.3	0.3	22.6	33.9	1.5	22.5	33.7	2.35	22.6	33.9	1.5	22.3	33.5	0	22.5	33.7	2.35	22.5	33.7	2.35	22.6	33.9	1.5	22.3	33.5	0	22.5	33.7	2.35	22.8	34.2	1.11	22.5	33.7	2.35	22.5	33.7	2.35	22.5	33.7	2.35	23.2	34.6	1.4	23.2	34.6	1.4	22.6
1998-10-07	22.5	34.3	0	22.1	34.1	0	22	33.8	0	22.1	34.1	0	21.8	33.5	0	22	33.8	0	22	33.8	0	22.1	34.1	0	21.8	33.5	0	22	33.8	0	22.3	34.5	0	22	33.8	0	22	33.8	0	22	33.8	0	22.8	34.9	0	22.8	34.9	0	22.3
1998-10-08	22.8	33.7	0	22.7	33.9	0	22.5	33.6	0	22.7	33.9	0	22.4	33.3	0	22.5	33.6	0	22.5	33.6	0	22.7	33.9	0	22.4	33.3	0	22.5	33.6	0	22.9	34.1	0	22.5	33.6	0	22.5	33.6	0	22.5	33.6	0	23.1	34.1	0	23.1	34.1	0	22.4
1998-10-09	22.8	32.7	2.3	22.6	32.8	0.56	22.4	32.5	0.25	22.6	32.8	0.56	22.2	32.1	0	22.4	32.5	0.25	22.4	32.5	0.25	22.6	32.8	0.56	22.2	32.1	0	22.4	32.5	0.25	22.8	33.1	2.82	22.4	32.5	0.25	22.4	32.5	0.25	22.4	32.5	0.25	23.1	33.2	1.34	23.1	33.2	1.34	22.4
1998-10-10	23.2	31.2	0	22.7	30.7	22.51	22.6	30.6	23.39	22.7	30.7	22.51	22.4	30.3	23.33	22.6	30.6	23.39	22.6	30.6	23.39	22.7	30.7	22.51	22.4	30.3	23.33	22.6	30.6	23.39	22.9	31	15.6	22.6	30.6	23.39	22.6	30.6	23.39	22.6	30.6	23.39	23.4	31.6	0	23.4	31.6	0	22.8
1998-10-11	22.7	32.8	0	22.3	32.3	7.88	22.2	32.1	10.11	22.3	32.3	7.88	22	31.8	9.29	22.2	32.1	10.11	22.2	32.1	10.11	22.3	32.3	7.88	22	31.8	9.29	22.2	32.1	10.11	22.5	32.6	3.41	22.2	32.1	10.11	22.2	32.1	10.11	22.2	32.1	10.11	23	33.3	0	23	33.3	0	22.3
1998-10-12	23	33.6	0.63	22.9	33.5	0	22.7	33.2	0	22.9	33.5	0	22.5	32.9	1.13	22.7	33.2	0	22.7	33.2	0	22.9	33.5	0	22.5	32.9	1.13	22.7	33.2	0	23	33.9	0	22.7	33.2	0	22.7	33.2	0	22.7	33.2	0	23.3	34.2	1.97	23.3	34.2	1.97	22.6
1998-10-13	23.2	34.1	0.1	23.1	34	0	22.9	33.7	0.32	23.1	34	0	22.7	33.4	2.93	22.9	33.7	0.32	22.9	33.7	0.32	23.1	34	0	22.7	33.4	2.93	22.9	33.7	0.32	23.3	34.3	0	22.9	33.7	0.32	22.9	33.7	0.32	22.9	33.7	0.32	23.5	34.5	0	23.5	34.5	0	22.8
1998-10-14	22.4	33.9	3.26	21.9	33.8	7.88	21.8	33.6	7.57	21.9	33.8	7.88	21.6	33.3	8.5	21.8	33.6	7.57	21.8	33.6	7.57	21.9	33.8	7.88	21.6	33.3	8.5	21.8	33.6	7.57	22.1	34.1	11.16	21.8	33.6	7.57	21.8	33.6	7.57	21.8	33.6	7.57	22.6	34.4	1.1	22.6	34.4	1.1	22.1
1998-10-15	22.5	34	0	22.1	33.9	10.51	22.1	33.6	5.19	22.1	33.9	10.51	21.9	33.4	0.95	22.1	33.6	5.19	22.1	33.6	5.19	22.1	33.9	10.51	21.9	33.4	0.95	22.1	33.6	5.19	22.3	34.1	9.01	22.1	33.6	5.19	22.1	33.6	5.19	22.1	33.6	5.19	22.8	34.3	0	22.8	34.3	0	22.2
1998-10-16	22.3	33.6	9.85	22.1	33.2	13.3	22	32.9	19.52	22.1	33.2	13.3	22	32.5	15.11	22	32.9	19.52	22	32.9	19.52	22.1	33.2	13.3	22	32.5	15.11	22	32.9	19.52	22.1	33.6	26.81	22	32.9	19.52	22	32.9	19.52	22	32.9	19.52	22.3	34.2	0	22.3	34.2	0	21.9
1998-10-17	22.1	33.9	0	21.9	33.5	8.66	21.8	33.4	11.88	21.9	33.5	8.66	21.7	33.2	14.37	21.8	33.4	11.88	21.8	33.4	11.88	21.9	33.5	8.66	21.7	33.2	14.37	21.8	33.4	11.88	22	33.8	0.34	21.8	33.4	11.88	21.8	33.4	11.88	21.8	33.4	11.88	22.3	34.2	0	22.3	34.2	0	21.8
1998-10-18	23	33.3	11.34	22.7	33.3	2.99	22.6	33	4.74	22.7	33.3	2.99	22.4	32.7	2.88	22.6	33	4.74	22.6	33	4.74	22.7	33.3	2.99	22.4	32.7	2.88	22.6	33	4.74	22.9	33.6	3.36	22.6	33	4.74	22.6	33	4.74	22.6	33	4.74	23.3	33.8	12.6	23.3	33.8	12.6	22.7
1998-10-19	23.3	34.1	0	23.3	34	8.26	23.1	33.7	4.1	23.3	34	8.26	22.9	33.4	3.36	23.1	33.7	4.1	23.1	33.7	4.1	23.3	34	8.26	22.9	33.4	3.36	23.1	33.7	4.1	23.5	34.3	5.95	23.1	33.7	4.1	23.1	33.7	4.1	23.1	33.7	4.1	23.6	34.6	0	23.6	34.6	0	22.9
1998-10-20	23.5	35.1	0	23.1	35	0	22.9	34.7	0	23.1	35	0	22.7	34.4	0	22.9	34.7	0	22.9	34.7	0	23.1	35	0	22.7	34.4	0	22.9	34.7	0	23.4	35.3	0	22.9	34.7	0	22.9	34.7	0	22.9	34.7	0	23.9	35.6	0	23.9	35.6	0	23.1
1998-10-21	23.5	35.4	5.85	23.4	35.4	6.56	23.3	35.1	15.86	23.4	35.4	6.56	23.1	34.8	16.25	23.3	35.1	15.86	23.3	35.1	15.86	23.4	35.4	6.56	23.1	34.8	16.25	23.3	35.1	15.86	23.5	35.6	0	23.3	35.1	15.86	23.3	35.1	15.86	23.3	35.1	15.86	23.7	35.9	0	23.7	35.9	0	23.1
1998-10-22	23.3	34.5	6.14	23	34.4	4.65	22.9	34.2	11.41	23	34.4	4.65	22.8	34	4.82	22.9	34.2	11.41	22.9	34.2	11.41	23	34.4	4.65	22.8	34	4.82	22.9	34.2	11.41	23.2	34.6	12.11	22.9	34.2	11.41	22.9	34.2	11.41	22.9	34.2	11.41	23.5	34.7	0	23.5	34.7	0	23
1998-10-23	22.9	33.5	0	22.6	33.2	18.05	22.5	32.9	5.69	22.6	33.2	18.05	22.4	32.6	2.77	22.5	32.9	5.69	22.5	32.9	5.69	22.6	33.2	18.05	22.4	32.6	2.77	22.5	32.9	5.69	22.7	33.5	0.36	22.5	32.9	5.69	22.5	32.9	5.69	22.5	32.9	5.69	23	34	1.77	23	34	1.77	22.5
1998-10-24	21.6	33.4	8.78	21.1	33.2	0	21	32.9	0	21.1	33.2	0	20.9	32.6	0	21	32.9	0	21	32.9	0	21.1	33.2	0	20.9	32.6	0	21	32.9	0	21.2	33.5	0	21	32.9	0	21	32.9	0	21	32.9	0	21.7	33.9	0.17	21.7	33.9	0.17	21.3
1998-10-25	21.8	34	9.25	21.3	33.8	4.08	21.2	33.5	0	21.3	33.8	4.08	21.1	33.3	0	21.2	33.5	0	21.2	33.5	0	21.3	33.8	4.08	21.1	33.3	0	21.2	33.5	0	21.4	34.1	13.18	21.2	33.5	0	21.2	33.5	0	21.2	33.5	0	21.9	34.4	10.16	21.9	34.4	10.16	21.5
1998-10-26	22.6	34.4	6.27	22.4	34.1	4.83	22.3	33.6	0	22.4	34.1	4.83	22.2	33.1	0	22.3	33.6	0	22.3	33.6	0	22.4	34.1	4.83	22.2	33.1	0	22.3	33.6	0	22.5	34.6	0	22.3	33.6	0	22.3	33.6	0	22.3	33.6	0	22.7	35.3	1.59	22.7	35.3	1.59	22.2
1998-10-27	22.5	36	0	22.3	35.8	0	22.2	35.5	0	22.3	35.8	0	22.1	35.1	0	22.2	35.5	0	22.2	35.5	0	22.3	35.8	0	22.1	35.1	0	22.2	35.5	0	22.4	36.2	0	22.2	35.5	0	22.2	35.5	0	22.2	35.5	0	22.6	36.6	0	22.6	36.6	0	22.2
1998-10-28	22.1	35.8	0	22	35.6	0	21.9	35.3	0	22	35.6	0	21.8	35	0	21.9	35.3	0	21.9	35.3	0	22	35.6	0	21.8	35	0	21.9	35.3	0	22	35.9	0	21.9	35.3	0	21.9	35.3	0	21.9	35.3	0	22.2	36.2	0	22.2	36.2	0	21.7
1998-10-29	22.1	34.8	9.53	21.8	34.6	0	21.8	34.4	2.74	21.8	34.6	0	21.7	34.2	20.23	21.8	34.4	2.74	21.8	34.4	2.74	21.8	34.6	0	21.7	34.2	20.23	21.8	34.4	2.74	21.9	34.8	0	21.8	34.4	2.74	21.8	34.4	2.74	21.8	34.4	2.74	22.2	35.1	0.29	22.2	35.1	0.29	21.7
1998-10-30	22.4	33.8	0	22.1	33.5	0	22.1	33.4	0	22.1	33.5	0	22	33.2	0	22.1	33.4	0	22.1	33.4	0	22.1	33.5	0	22	33.2	0	22.1	33.4	0	22.2	33.7	0	22.1	33.4	0	22.1	33.4	0	22.1	33.4	0	22.4	34	0	22.4	34	0	21.9
1998-10-31	22	34.5	0	21.9	34.1	0	21.7	34	0	21.9	34.1	0	21.6	33.7	0	21.7	34	0	21.7	34	0	21.9	34.1	0	21.6	33.7	0	21.7	34	0	22	34.4	0	21.7	34	0	21.7	34	0	21.7	34	0	22.2	34.8	0	22.2	34.8	0	21.6
1998-11-01	21.9	34.4	0	22	34.2	0	21.9	34	0	22	34.2	0	21.8	33.8	0	21.9	34	0	21.9	34	0	22	34.2	0	21.8	33.8	0	21.9	34	0	22.1	34.5	2.22	21.9	34	0	21.9	34	0	21.9	34	0	22	34.7	0	22	34.7	0	21.4
1998-11-02	21	35.1	0	21.2	34.9	0	21.2	34.8	0.23	21.2	34.9	0	21.2	34.6	0.5	21.2	34.8	0.23	21.2	34.8	0.23	21.2	34.9	0	21.2	34.6	0.5	21.2	34.8	0.23	21.1	35.1	0	21.2	34.8	0.23	21.2	34.8	0.23	21.2	34.8	0.23	20.8	35.4	0	20.8	35.4	0	20.5
1998-11-03	18.8	35.1	0	18.8	34.6	0	18.7	34.4	0	18.8	34.6	0	18.8	34.1	0	18.7	34.4	0	18.7	34.4	0	18.8	34.6	0	18.8	34.1	0	18.7	34.4	0	18.7	34.8	0	18.7	34.4	0	18.7	34.4	0	18.7	34.4	0	18.6	35.4	0	18.6	35.4	0	18.3
1998-11-04	21.2	35.2	0	20.9	34.7	0.54	20.8	34.5	0	20.9	34.7	0.54	20.7	34.3	0	20.8	34.5	0	20.8	34.5	0	20.9	34.7	0.54	20.7	34.3	0	20.8	34.5	0	21.1	35	0.4	20.8	34.5	0	20.8	34.5	0	20.8	34.5	0	21.3	35.6	0	21.3	35.6	0	20.7
1998-11-05	21.2	36	0	20.2	35.5	0	20.3	35.3	1.43	20.2	35.5	0	20.2	35	1.33	20.3	35.3	1.43	20.3	35.3	1.43	20.2	35.5	0	20.2	35	1.33	20.3	35.3	1.43	20.2	35.9	0	20.3	35.3	1.43	20.3	35.3	1.43	20.3	35.3	1.43	21.2	36.4	0	21.2	36.4	0	21
1998-11-06	20.7	36.4	0	20.1	36	0	19.9	35.7	0.6	20.1	36	0	19.7	35.3	0.23	19.9	35.7	0.6	19.9	35.7	0.6	20.1	36	0	19.7	35.3	0.23	19.9	35.7	0.6	20.3	36.4	0	19.9	35.7	0.6	19.9	35.7	0.6	19.9	35.7	0.6	21.1	36.9	0	21.1	36.9	0	20.4
1998-11-07	22.3	36.4	0	22.1	35.8	0	22	35.6	0	22.1	35.8	0	21.9	35.2	0	22	35.6	0	22	35.6	0	22.1	35.8	0	21.9	35.2	0	22	35.6	0	22.2	36.2	0	22	35.6	0	22	35.6	0	22	35.6	0	22.4	36.9	0	22.4	36.9	0	21.9
1998-11-08	19.7	36	0	19.7	35.5	0	19.7	35.2	0	19.7	35.5	0	19.6	34.9	0	19.7	35.2	0	19.7	35.2	0	19.7	35.5	0	19.6	34.9	0	19.7	35.2	0	19.7	35.9	0	19.7	35.2	0	19.7	35.2	0	19.7	35.2	0	19.7	36.5	0	19.7	36.5	0	19.3
1998-11-09	18.6	36	0	18.5	35.6	0	18.4	35.4	0	18.5	35.6	0	18.4	35	0	18.4	35.4	0	18.4	35.4	0	18.5	35.6	0	18.4	35	0	18.4	35.4	0	18.5	36	0	18.4	35.4	0	18.4	35.4	0	18.4	35.4	0	18.6	36.4	0	18.6	36.4	0	18.2
1998-11-10	19.4	35	0	18.8	34.7	0	18.8	34.5	0	18.8	34.7	0	18.9	34.2	0	18.8	34.5	0	18.8	34.5	0	18.8	34.7	0	18.9	34.2	0	18.8	34.5	0	18.7	35	0	18.8	34.5	0	18.8	34.5	0	18.8	34.5	0	19.2	35.4	0	19.2	35.4	0	19.1
1998-11-11	20.1	35.6	0	19.7	35.3	0	19.7	35.1	0	19.7	35.3	0	19.7	34.9	0	19.7	35.1	0	19.7	35.1	0	19.7	35.3	0	19.7	34.9	0	19.7	35.1	0	19.7	35.5	0	19.7	35.1	0	19.7	35.1	0	19.7	35.1	0	20	35.8	0	20	35.8	0	19.7
1998-11-12	20.9	35	0	20.6	34.7	0	20.6	34.6	0	20.6	34.7	0	20.5	34.4	0	20.6	34.6	0	20.6	34.6	0	20.6	34.7	0	20.5	34.4	0	20.6	34.6	0	20.7	34.8	0	20.6	34.6	0	20.6	34.6	0	20.6	34.6	0	20.9	35.1	0	20.9	35.1	0	20.5
1998-11-13	20	34.8	0	19.5	34.5	0	19.6	34.4	0	19.5	34.5	0	19.7	34.3	0	19.6	34.4	0	19.6	34.4	0	19.5	34.5	0	19.7	34.3	0	19.6	34.4	0	19.4	34.6	0	19.6	34.4	0	19.6	34.4	0	19.6	34.4	0	19.7	34.9	0	19.7	34.9	0	19.6
1998-11-14	18.7	34.5	0	18	34.1	0	18.1	34	0	18	34.1	0	18.1	33.8	0	18.1	34	0	18.1	34	0	18	34.1	0	18.1	33.8	0	18.1	34	0	18	34.3	0	18.1	34	0	18.1	34	0	18.1	34	0	18.6	34.7	0	18.6	34.7	0	18.5
1998-11-15	19.2	34.8	0	18	34.4	0	18.2	34.1	0	18	34.4	0	18.2	33.8	0	18.2	34.1	0	18.2	34.1	0	18	34.4	0	18.2	33.8	0	18.2	34.1	0	18.2	34.7	0	18.2	34.1	0	18.2	34.1	0	18.2	34.1	0	19.2	35.1	0.61	19.2	35.1	0.61	19.1
1998-11-16	19.9	35.7	0	19.4	35.4	0	19.4	35.2	0	19.4	35.4	0	19.4	35	0	19.4	35.2	0	19.4	35.2	0	19.4	35.4	0	19.4	35	0	19.4	35.2	0	19.5	35.7	0	19.4	35.2	0	19.4	35.2	0	19.4	35.2	0	19.9	36.1	0	19.9	36.1	0	19.5
1998-11-17	20.2	36.1	0	19.8	35.7	0	19.8	35.5	0	19.8	35.7	0	19.8	35.2	0	19.8	35.5	0	19.8	35.5	0	19.8	35.7	0	19.8	35.2	0	19.8	35.5	0	19.9	35.9	0	19.8	35.5	0	19.8	35.5	0	19.8	35.5	0	20.2	36.4	0	20.2	36.4	0	19.8
1998-11-18	20.2	35.7	0	19.8	35.3	0	19.8	35.2	0	19.8	35.3	0	19.7	34.9	0	19.8	35.2	0	19.8	35.2	0	19.8	35.3	0	19.7	34.9	0	19.8	35.2	0	19.9	35.5	0.12	19.8	35.2	0	19.8	35.2	0	19.8	35.2	0	20.2	36	0	20.2	36	0	19.8
1998-11-19	19.9	36.1	0	19.2	35.7	0	19.2	35.6	0	19.2	35.7	0	19.1	35.4	0	19.2	35.6	0	19.2	35.6	0	19.2	35.7	0	19.1	35.4	0	19.2	35.6	0	19.3	35.9	0	19.2	35.6	0	19.2	35.6	0	19.2	35.6	0	19.9	36.4	0	19.9	36.4	0	19.6
1998-11-20	20.6	36.1	0	20	35.6	0	20	35.5	0	20	35.6	0	19.9	35.3	0	20	35.5	0	20	35.5	0	20	35.6	0	19.9	35.3	0	20	35.5	0	20.1	35.8	0	20	35.5	0	20	35.5	0	20	35.5	0	20.7	36.3	0	20.7	36.3	0	20.3
1998-11-21	20.8	35	0	20.4	34.6	0	20.5	34.4	0	20.4	34.6	0	20.5	34.1	0	20.5	34.4	0	20.5	34.4	0	20.4	34.6	0	20.5	34.1	0	20.5	34.4	0	20.4	34.8	0	20.5	34.4	0	20.5	34.4	0	20.5	34.4	0	20.6	35.3	0	20.6	35.3	0	20.4
1998-11-22	21.5	34.9	0	20.9	34.4	0	21	34.3	0	20.9	34.4	0	21	34.1	0	21	34.3	0	21	34.3	0	20.9	34.4	0	21	34.1	0	21	34.3	0	20.8	34.6	0	21	34.3	0	21	34.3	0	21	34.3	0	21.3	35.1	0	21.3	35.1	0	21.2
1998-11-23	22.3	35.4	2.03	20.9	35.1	0	20.8	35	0	20.9	35.1	0	20.5	34.8	0	20.8	35	0	20.8	35	0	20.9	35.1	0	20.5	34.8	0	20.8	35	0	21.3	35.2	0	20.8	35	0	20.8	35	0	20.8	35	0	22.7	35.6	1.58	22.7	35.6	1.58	22.2
1998-11-24	21	35.9	0	20.6	35.4	0	20.5	35.3	0	20.6	35.4	0	20.4	35.1	0	20.5	35.3	0	20.5	35.3	0	20.6	35.4	0	20.4	35.1	0	20.5	35.3	0	20.7	35.6	0	20.5	35.3	0	20.5	35.3	0	20.5	35.3	0	21	36.1	0	21	36.1	0	20.6
1998-11-25	21.2	35.5	0	21.2	35	0	21.3	35	0	21.2	35	0	21.3	34.8	0.02	21.3	35	0	21.3	35	0	21.2	35	0	21.3	34.8	0.02	21.3	35	0	21.1	35.1	0.04	21.3	35	0	21.3	35	0	21.3	35	0	21.1	35.6	0.66	21.1	35.6	0.66	20.9
1998-11-26	19.7	34.7	0	19.3	34.2	0	19.3	34.2	0	19.3	34.2	0	19.2	34.1	0	19.3	34.2	0	19.3	34.2	0	19.3	34.2	0	19.2	34.1	0	19.3	34.2	0	19.3	34.3	0.11	19.3	34.2	0	19.3	34.2	0	19.3	34.2	0	19.7	34.7	0.06	19.7	34.7	0.06	19.3
1998-11-27	19.4	34.5	0	19.3	34	0	19.3	34	0	19.3	34	0	19.5	33.9	0	19.3	34	0	19.3	34	0	19.3	34	0	19.5	33.9	0	19.3	34	0	19.1	34.1	0	19.3	34	0	19.3	34	0	19.3	34	0	19.1	34.5	0	19.1	34.5	0	19
1998-11-28	21	35.4	0	20.8	34.9	0	20.8	34.8	0	20.8	34.9	0	20.7	34.6	0	20.8	34.8	0	20.8	34.8	0	20.8	34.9	0	20.7	34.6	0	20.8	34.8	0	20.8	35.1	0	20.8	34.8	0	20.8	34.8	0	20.8	34.8	0	21	35.6	0	21	35.6	0	20.6
1998-11-29	20	35.6	0	19.8	34.9	0	19.8	34.8	0	19.8	34.9	0	19.9	34.6	0	19.8	34.8	0	19.8	34.8	0	19.8	34.9	0	19.9	34.6	0	19.8	34.8	0	19.6	35.1	0	19.8	34.8	0	19.8	34.8	0	19.8	34.8	0	19.7	35.8	0	19.7	35.8	0	19.6
1998-11-30	19	34.8	0	18.6	34.2	0	18.6	34.2	0	18.6	34.2	0	18.6	34	0	18.6	34.2	0	18.6	34.2	0	18.6	34.2	0	18.6	34	0	18.6	34.2	0	18.6	34.4	0	18.6	34.2	0	18.6	34.2	0	18.6	34.2	0	18.8	35	0	18.8	35	0	18.6
1998-12-01	19.6	33.1	0	19.6	32.4	0	19.7	32.4	0	19.6	32.4	0	19.8	32.3	0	19.7	32.4	0	19.7	32.4	0	19.6	32.4	0	19.8	32.3	0	19.7	32.4	0	19.4	32.5	0.05	19.7	32.4	0	19.7	32.4	0	19.7	32.4	0	19.3	33.1	0	19.3	33.1	0	19.2
1998-12-02	20.5	35.9	0	20	35.4	0	20	35.3	0	20	35.4	0	20.1	35.1	0	20	35.3	0	20	35.3	0	20	35.4	0	20.1	35.1	0	20	35.3	0	20	35.6	0	20	35.3	0	20	35.3	0	20	35.3	0	20.4	36.2	0	20.4	36.2	0	20.2
1998-12-03	19.9	35.1	0	18.9	34.7	0	19.1	34.5	0	18.9	34.7	0	19.2	34.2	0	19.1	34.5	0	19.1	34.5	0	18.9	34.7	0	19.2	34.2	0	19.1	34.5	0	18.9	35	0	19.1	34.5	0	19.1	34.5	0	19.1	34.5	0	19.5	35.5	0	19.5	35.5	0	19.7
1998-12-04	21	35.3	0	20.2	34.8	0	20.4	34.7	0	20.2	34.8	0	20.4	34.5	0	20.4	34.7	0	20.4	34.7	0	20.2	34.8	0	20.4	34.5	0	20.4	34.7	0	20.2	35	0	20.4	34.7	0	20.4	34.7	0	20.4	34.7	0	20.8	35.5	0	20.8	35.5	0	20.7
1998-12-05	21.2	35.3	0	20.2	34.7	0	20.3	34.7	0	20.2	34.7	0	20.2	34.5	0	20.3	34.7	0	20.3	34.7	0	20.2	34.7	0	20.2	34.5	0	20.3	34.7	0	20.4	34.9	0	20.3	34.7	0	20.3	34.7	0	20.3	34.7	0	21.2	35.4	0	21.2	35.4	0	20.9
1998-12-06	21	35.8	0	20.2	35.2	0	20.2	35	0	20.2	35.2	0	20.1	34.8	0	20.2	35	0	20.2	35	0	20.2	35.2	0	20.1	34.8	0	20.2	35	0	20.3	35.5	0	20.2	35	0	20.2	35	0	20.2	35	0	21	36.2	0	21	36.2	0	20.6
1998-12-07	20.7	35.2	0	20.2	34.8	0	20.2	34.7	0	20.2	34.8	0	20.2	34.5	0	20.2	34.7	0	20.2	34.7	0	20.2	34.8	0	20.2	34.5	0	20.2	34.7	0	20.3	34.9	0	20.2	34.7	0	20.2	34.7	0	20.2	34.7	0	20.6	35.4	0	20.6	35.4	0	20.3
1998-12-08	21	33.4	0	20.3	32.8	0	20.3	32.8	0	20.3	32.8	0	20.3	32.7	0	20.3	32.8	0	20.3	32.8	0	20.3	32.8	0	20.3	32.7	0	20.3	32.8	0	20.4	32.8	0	20.3	32.8	0	20.3	32.8	0	20.3	32.8	0	21	33.5	0	21	33.5	0	20.7
1998-12-09	19.5	31	0	18.9	30.4	0.06	19	30.4	0	18.9	30.4	0.06	19	30.4	0.08	19	30.4	0	19	30.4	0	18.9	30.4	0.06	19	30.4	0.08	19	30.4	0	18.8	30.3	0.02	19	30.4	0	19	30.4	0	19	30.4	0	19.2	30.9	0.26	19.2	30.9	0.26	19.1
1998-12-10	18.6	31.1	0	18.1	30.3	0	18.2	30.3	0	18.1	30.3	0	18.3	30.3	0	18.2	30.3	0	18.2	30.3	0	18.1	30.3	0	18.3	30.3	0	18.2	30.3	0	18	30.3	0	18.2	30.3	0	18.2	30.3	0	18.2	30.3	0	18.3	31	0	18.3	31	0	18.2
1998-12-11	18.5	31.6	0	17.8	30.5	0	17.9	30.6	0	17.8	30.5	0	17.9	30.6	0	17.9	30.6	0	17.9	30.6	0	17.8	30.5	0	17.9	30.6	0	17.9	30.6	0	17.8	30.5	0	17.9	30.6	0	17.9	30.6	0	17.9	30.6	0	18.3	31.5	0	18.3	31.5	0	18.2
1998-12-12	18.3	32.2	0	17.3	31.7	0	17.3	31.7	0	17.3	31.7	0	17.2	31.6	0	17.3	31.7	0	17.3	31.7	0	17.3	31.7	0	17.2	31.6	0	17.3	31.7	0	17.4	31.8	0	17.3	31.7	0	17.3	31.7	0	17.3	31.7	0	18.4	32.2	0	18.4	32.2	0	18.2
1998-12-13	19.6	32.9	0	18.7	32.9	0	18.7	32.8	0	18.7	32.9	0	18.5	32.6	0	18.7	32.8	0	18.7	32.8	0	18.7	32.9	0	18.5	32.6	0	18.7	32.8	0	18.9	33	0	18.7	32.8	0	18.7	32.8	0	18.7	32.8	0	19.7	33	0	19.7	33	0	19.4
1998-12-14	20.2	32.7	0	19.8	32.4	0.01	19.8	32.4	0.05	19.8	32.4	0.01	19.7	32.3	0.24	19.8	32.4	0.05	19.8	32.4	0.05	19.8	32.4	0.01	19.7	32.3	0.24	19.8	32.4	0.05	19.9	32.4	0.01	19.8	32.4	0.05	19.8	32.4	0.05	19.8	32.4	0.05	20.1	32.7	0.4	20.1	32.7	0.4	19.8
1998-12-15	18.8	33.6	0	18.8	33.5	0	18.7	33.4	0	18.8	33.5	0	18.7	33.3	0	18.7	33.4	0	18.7	33.4	0	18.8	33.5	0	18.7	33.3	0	18.7	33.4	0	18.8	33.5	0	18.7	33.4	0	18.7	33.4	0	18.7	33.4	0	18.7	33.5	0	18.7	33.5	0	18.4
1998-12-16	18.1	32.9	0	17.9	33	0	17.9	33	0	17.9	33	0	17.9	33	0	17.9	33	0	17.9	33	0	17.9	33	0	17.9	33	0	17.9	33	0	17.8	33	0	17.9	33	0	17.9	33	0	17.9	33	0	17.9	32.8	0	17.9	32.8	0	17.7
1998-12-17	18	32.8	0	18	32.9	0	18	32.9	0	18	32.9	0	18.1	32.9	0	18	32.9	0	18	32.9	0	18	32.9	0	18.1	32.9	0	18	32.9	0	17.8	32.8	0	18	32.9	0	18	32.9	0	18	32.9	0	17.7	32.6	0	17.7	32.6	0	17.6
1998-12-18	17.7	33.4	0	17.6	33.5	0	17.7	33.4	0	17.6	33.5	0	17.8	33.4	0	17.7	33.4	0	17.7	33.4	0	17.6	33.5	0	17.8	33.4	0	17.7	33.4	0	17.5	33.4	0	17.7	33.4	0	17.7	33.4	0	17.7	33.4	0	17.4	33.3	0	17.4	33.3	0	17.3
1998-12-19	17.8	33.3	0	18.3	33.4	0	18.2	33.4	0	18.3	33.4	0	18.3	33.3	0	18.2	33.4	0	18.2	33.4	0	18.3	33.4	0	18.3	33.3	0	18.2	33.4	0	18.1	33.3	0	18.2	33.4	0	18.2	33.4	0	18.2	33.4	0	17.6	33.1	0	17.6	33.1	0	17.3
1998-12-20	17.5	32.2	0	17.5	32.1	0	17.5	32.2	0	17.5	32.1	0	17.6	32.2	0	17.5	32.2	0	17.5	32.2	0	17.5	32.1	0	17.6	32.2	0	17.5	32.2	0	17.3	32	0	17.5	32.2	0	17.5	32.2	0	17.5	32.2	0	17.1	32	0	17.1	32	0	17
1998-12-21	15.9	31.8	0.86	16.1	31.5	0	16.1	31.5	0	16.1	31.5	0	16.2	31.5	0	16.1	31.5	0	16.1	31.5	0	16.1	31.5	0	16.2	31.5	0	16.1	31.5	0	15.8	31.4	0	16.1	31.5	0	16.1	31.5	0	16.1	31.5	0	15.5	31.7	0.19	15.5	31.7	0.19	15.6
1998-12-22	17.4	32.3	0	17.3	32	0	17.4	32	0	17.3	32	0	17.5	32	0	17.4	32	0	17.4	32	0	17.3	32	0	17.5	32	0	17.4	32	0	17.1	31.9	0	17.4	32	0	17.4	32	0	17.4	32	0	17.1	32.1	0.2	17.1	32.1	0.2	16.9
1998-12-23	17.5	34	0	17.1	33.7	0	17.2	33.7	0	17.1	33.7	0	17.3	33.7	0	17.2	33.7	0	17.2	33.7	0	17.1	33.7	0	17.3	33.7	0	17.2	33.7	0	17	33.7	0	17.2	33.7	0	17.2	33.7	0	17.2	33.7	0	17.2	33.9	0	17.2	33.9	0	17.2
1998-12-24	19.4	34.3	0	19.1	34.1	0	19.2	34.1	0	19.1	34.1	0	19.2	34	0	19.2	34.1	0	19.2	34.1	0	19.1	34.1	0	19.2	34	0	19.2	34.1	0	19.1	34.2	0	19.2	34.1	0	19.2	34.1	0	19.2	34.1	0	19.2	34.3	0	19.2	34.3	0	19
1998-12-25	18.1	35.5	0	17.5	35.4	0	17.5	35.3	0	17.5	35.4	0	17.5	35.1	0	17.5	35.3	0	17.5	35.3	0	17.5	35.4	0	17.5	35.1	0	17.5	35.3	0	17.5	35.5	0	17.5	35.3	0	17.5	35.3	0	17.5	35.3	0	18	35.6	0	18	35.6	0	17.8
1998-12-26	18.3	34.9	0	17.7	34.6	0	17.8	34.5	0	17.7	34.6	0	17.8	34.4	0	17.8	34.5	0	17.8	34.5	0	17.7	34.6	0	17.8	34.4	0	17.8	34.5	0	17.7	34.8	0	17.8	34.5	0	17.8	34.5	0	17.8	34.5	0	18.1	35.1	0	18.1	35.1	0	18
1998-12-27	19.9	34.6	0	19.6	34.1	0	19.7	34.1	0	19.6	34.1	0	19.7	34	0	19.7	34.1	0	19.7	34.1	0	19.6	34.1	0	19.7	34	0	19.7	34.1	0	19.5	34.2	0	19.7	34.1	0	19.7	34.1	0	19.7	34.1	0	19.6	34.6	0	19.6	34.6	0	19.6
1998-12-28	19.9	31.5	0	19.7	30.5	0	19.8	30.7	0	19.7	30.5	0	20	30.7	0	19.8	30.7	0	19.8	30.7	0	19.7	30.5	0	20	30.7	0	19.8	30.7	0	19.5	30.5	0	19.8	30.7	0	19.8	30.7	0	19.8	30.7	0	19.4	31.4	0	19.4	31.4	0	19.5
1998-12-29	18.8	31.5	0	18.5	30.8	0	18.6	30.9	0	18.5	30.8	0	18.7	30.9	0	18.6	30.9	0	18.6	30.9	0	18.5	30.8	0	18.7	30.9	0	18.6	30.9	0	18.3	30.8	0	18.6	30.9	0	18.6	30.9	0	18.6	30.9	0	18.4	31.3	0	18.4	31.3	0	18.4
1998-12-30	18.8	31.4	0	18.4	30.8	0	18.6	30.8	0	18.4	30.8	0	18.7	30.8	0	18.6	30.8	0	18.6	30.8	0	18.4	30.8	0	18.7	30.8	0	18.6	30.8	0	18.3	30.8	0	18.6	30.8	0	18.6	30.8	0	18.6	30.8	0	18.4	31.3	0	18.4	31.3	0	18.4
1998-12-31	18.3	30.8	0	17.8	30.1	0	17.9	30.3	0	17.8	30.1	0	18	30.3	0	17.9	30.3	0	17.9	30.3	0	17.8	30.1	0	18	30.3	0	17.9	30.3	0	17.6	30.1	0	17.9	30.3	0	17.9	30.3	0	17.9	30.3	0	17.9	30.5	0	17.9	30.5	0	18
1999-01-01	18.1	30.5	0.16	17.4	30	0	17.5	30.1	0	17.4	30	0	17.6	30.1	0.08	17.5	30.1	0	17.5	30.1	0	17.4	30	0	17.6	30.1	0.08	17.5	30.1	0	17.3	30	0	17.5	30.1	0	17.5	30.1	0	17.5	30.1	0	17.8	30.4	0	17.8	30.4	0	17.8
1999-01-02	17.7	31	0	17.2	30.5	0.07	17.3	30.6	0.01	17.2	30.5	0.07	17.4	30.7	0.04	17.3	30.6	0.01	17.3	30.6	0.01	17.2	30.5	0.07	17.4	30.7	0.04	17.3	30.6	0.01	17	30.3	0.02	17.3	30.6	0.01	17.3	30.6	0.01	17.3	30.6	0.01	17.4	30.6	0.09	17.4	30.6	0.09	17.4
1999-01-03	17.7	33.6	0	17.2	32.9	0	17.2	32.9	0	17.2	32.9	0	17.2	32.9	0	17.2	32.9	0	17.2	32.9	0	17.2	32.9	0	17.2	32.9	0	17.2	32.9	0	17.2	33	0	17.2	32.9	0	17.2	32.9	0	17.2	32.9	0	17.6	33.5	0	17.6	33.5	0	17.5
1999-01-04	18.4	34.2	0	17.8	33.8	0	17.9	33.8	0	17.8	33.8	0	17.9	33.8	0	17.9	33.8	0	17.9	33.8	0	17.8	33.8	0	17.9	33.8	0	17.9	33.8	0	17.8	33.8	0	17.9	33.8	0	17.9	33.8	0	17.9	33.8	0	18.2	34.1	0	18.2	34.1	0	18.1
1999-01-05	18.7	33	0	18.3	32.8	0	18.4	32.9	0	18.3	32.8	0	18.5	32.9	0	18.4	32.9	0	18.4	32.9	0	18.3	32.8	0	18.5	32.9	0	18.4	32.9	0	18.2	32.8	0	18.4	32.9	0	18.4	32.9	0	18.4	32.9	0	18.4	32.8	0	18.4	32.8	0	18.4
1999-01-06	19.2	33.7	0	19.2	33.5	0	19.2	33.5	0	19.2	33.5	0	19.2	33.5	0	19.2	33.5	0	19.2	33.5	0	19.2	33.5	0	19.2	33.5	0	19.2	33.5	0	19.1	33.5	0	19.2	33.5	0	19.2	33.5	0	19.2	33.5	0	19	33.5	0	19	33.5	0	18.8
1999-01-07	20.4	30.9	0	20.2	30.5	0	20.3	30.6	0	20.2	30.5	0	20.4	30.7	0	20.3	30.6	0	20.3	30.6	0	20.2	30.5	0	20.4	30.7	0	20.3	30.6	0	20.1	30.5	0	20.3	30.6	0	20.3	30.6	0	20.3	30.6	0	20.1	30.7	0	20.1	30.7	0	20
1999-01-08	21.2	31.9	0.02	20.7	31.6	0	20.7	31.6	0	20.7	31.6	0	20.7	31.6	0	20.7	31.6	0	20.7	31.6	0	20.7	31.6	0	20.7	31.6	0	20.7	31.6	0	20.7	31.5	0	20.7	31.6	0	20.7	31.6	0	20.7	31.6	0	21	31.7	0	21	31.7	0	20.8
1999-01-09	19.9	32.3	0	19.9	32.1	0	20	32.2	0	19.9	32.1	0	20.1	32.2	0	20	32.2	0	20	32.2	0	19.9	32.1	0	20.1	32.2	0	20	32.2	0	19.7	32.1	0	20	32.2	0	20	32.2	0	20	32.2	0	19.5	32.1	0	19.5	32.1	0	19.4
1999-01-10	23.6	28.1	0	23.4	27.9	0	23.3	28	0	23.4	27.9	0	23.3	28.1	0	23.3	28	0	23.3	28	0	23.4	27.9	0	23.3	28.1	0	23.3	28	0	23.3	27.8	0	23.3	28	0	23.3	28	0	23.3	28	0	23.5	27.8	0	23.5	27.8	0	23.2
1999-01-11	19.1	32.4	0	19	32	0	19.1	32.1	0	19	32	0	19.3	32.1	0	19.1	32.1	0	19.1	32.1	0	19	32	0	19.3	32.1	0	19.1	32.1	0	18.8	31.9	0	19.1	32.1	0	19.1	32.1	0	19.1	32.1	0	18.7	32.2	0	18.7	32.2	0	18.6
1999-01-12	19.2	32.5	0	18.9	31.9	0	19.1	32	0	18.9	31.9	0	19.2	32	0	19.1	32	0	19.1	32	0	18.9	31.9	0	19.2	32	0	19.1	32	0	18.8	31.9	0	19.1	32	0	19.1	32	0	19.1	32	0	18.8	32.4	0	18.8	32.4	0	18.8
1999-01-13	21.3	32.1	0.06	20.5	31.4	0	20.6	31.4	0.12	20.5	31.4	0	20.5	31.4	0.21	20.6	31.4	0.12	20.6	31.4	0.12	20.5	31.4	0	20.5	31.4	0.21	20.6	31.4	0.12	20.6	31.4	0	20.6	31.4	0.12	20.6	31.4	0.12	20.6	31.4	0.12	21.2	32.1	0	21.2	32.1	0	21
1999-01-14	22	32.4	0.32	21	31.5	0.01	21	31.6	0.22	21	31.5	0.01	20.9	31.5	0.22	21	31.6	0.22	21	31.6	0.22	21	31.5	0.01	20.9	31.5	0.22	21	31.6	0.22	21.1	31.6	0	21	31.6	0.22	21	31.6	0.22	21	31.6	0.22	22	32.4	0	22	32.4	0	21.8
1999-01-15	21.9	32	0	21.1	31.4	0	21.3	31.5	0	21.1	31.4	0	21.4	31.4	0	21.3	31.5	0	21.3	31.5	0	21.1	31.4	0	21.4	31.4	0	21.3	31.5	0	21.1	31.5	0	21.3	31.5	0	21.3	31.5	0	21.3	31.5	0	21.6	32	0	21.6	32	0	21.5
1999-01-16	20.9	34.1	0	20.4	33.6	0	20.5	33.7	0	20.4	33.6	0	20.6	33.7	0	20.5	33.7	0	20.5	33.7	0	20.4	33.6	0	20.6	33.7	0	20.5	33.7	0	20.3	33.6	0	20.5	33.7	0	20.5	33.7	0	20.5	33.7	0	20.5	33.9	0	20.5	33.9	0	20.5
1999-01-17	21.7	33.7	0	21.3	33.2	0	21.4	33.2	0	21.3	33.2	0	21.5	33.2	0	21.4	33.2	0	21.4	33.2	0	21.3	33.2	0	21.5	33.2	0	21.4	33.2	0	21.2	33.1	0	21.4	33.2	0	21.4	33.2	0	21.4	33.2	0	21.5	33.5	0	21.5	33.5	0	21.3
1999-01-18	19.6	33.5	0	19.3	32.9	0	19.4	33.1	0	19.3	32.9	0	19.6	33.2	0	19.4	33.1	0	19.4	33.1	0	19.3	32.9	0	19.6	33.2	0	19.4	33.1	0	19.1	32.8	0	19.4	33.1	0	19.4	33.1	0	19.4	33.1	0	19.2	33.1	0	19.2	33.1	0	19.2
1999-01-19	19.4	28.1	0	18.8	28.1	0	19	28.1	0	18.8	28.1	0	19.2	28.2	0	19	28.1	0	19	28.1	0	18.8	28.1	0	19.2	28.2	0	19	28.1	0	18.6	27.9	0	19	28.1	0	19	28.1	0	19	28.1	0	18.9	27.9	0	18.9	27.9	0	19.1
1999-01-20	19.6	33.4	0	19.1	32.9	0	19.4	33	0	19.1	32.9	0	19.6	33.1	0	19.4	33	0	19.4	33	0	19.1	32.9	0	19.6	33.1	0	19.4	33	0	18.8	32.9	0	19.4	33	0	19.4	33	0	19.4	33	0	19	33.2	0	19	33.2	0	19.3
1999-01-21	18.4	33.2	0	18.1	32.6	0	18.2	32.7	0	18.1	32.6	0	18.4	32.7	0	18.2	32.7	0	18.2	32.7	0	18.1	32.6	0	18.4	32.7	0	18.2	32.7	0	17.9	32.6	0	18.2	32.7	0	18.2	32.7	0	18.2	32.7	0	18	33.1	0	18	33.1	0	18.1
1999-01-22	18.3	33.3	0	18.5	32.7	0	18.7	32.8	0	18.5	32.7	0	18.9	32.9	0	18.7	32.8	0	18.7	32.8	0	18.5	32.7	0	18.9	32.9	0	18.7	32.8	0	18.1	32.7	0	18.7	32.8	0	18.7	32.8	0	18.7	32.8	0	17.8	33.1	0	17.8	33.1	0	18
1999-01-23	18.6	33.5	0	18.2	32.8	0	18.4	32.9	0	18.2	32.8	0	18.5	32.9	0	18.4	32.9	0	18.4	32.9	0	18.2	32.8	0	18.5	32.9	0	18.4	32.9	0	18	32.8	0	18.4	32.9	0	18.4	32.9	0	18.4	32.9	0	18.2	33.4	0	18.2	33.4	0	18.3
1999-01-24	18.1	33.1	0	17.4	32.5	0	17.5	32.6	0	17.4	32.5	0	17.6	32.6	0	17.5	32.6	0	17.5	32.6	0	17.4	32.5	0	17.6	32.6	0	17.5	32.6	0	17.3	32.5	0	17.5	32.6	0	17.5	32.6	0	17.5	32.6	0	17.7	33	0	17.7	33	0	17.8
1999-01-25	19.3	33.6	0	18.8	33.1	0	18.9	33.2	0	18.8	33.1	0	18.9	33.3	0	18.9	33.2	0	18.9	33.2	0	18.8	33.1	0	18.9	33.3	0	18.9	33.2	0	18.7	33	0	18.9	33.2	0	18.9	33.2	0	18.9	33.2	0	19.1	33.3	0	19.1	33.3	0	19
1999-01-26	19.8	32.8	0	19.3	32.2	0	19.5	32.4	0	19.3	32.2	0	19.5	32.5	0	19.5	32.4	0	19.5	32.4	0	19.3	32.2	0	19.5	32.5	0	19.5	32.4	0	19.2	32.1	0	19.5	32.4	0	19.5	32.4	0	19.5	32.4	0	19.4	32.4	0	19.4	32.4	0	19.4
1999-01-27	19	32.6	0	18.7	32	0	18.8	32.1	0	18.7	32	0	18.9	32.2	0	18.8	32.1	0	18.8	32.1	0	18.7	32	0	18.9	32.2	0	18.8	32.1	0	18.5	31.9	0	18.8	32.1	0	18.8	32.1	0	18.8	32.1	0	18.7	32.3	0	18.7	32.3	0	18.6
1999-01-28	20.8	33	0	20.1	32.6	0	20.2	32.8	0	20.1	32.6	0	20.3	32.9	0	20.2	32.8	0	20.2	32.8	0	20.1	32.6	0	20.3	32.9	0	20.2	32.8	0	20	32.5	0	20.2	32.8	0	20.2	32.8	0	20.2	32.8	0	20.5	32.7	0	20.5	32.7	0	20.5
1999-01-29	20.3	33.4	0	19.6	33.1	0	19.8	33.2	0	19.6	33.1	0	19.8	33.3	0	19.8	33.2	0	19.8	33.2	0	19.6	33.1	0	19.8	33.3	0	19.8	33.2	0	19.6	33	0	19.8	33.2	0	19.8	33.2	0	19.8	33.2	0	20	33.1	0	20	33.1	0	20
1999-01-30	18.1	33.7	0.02	17.6	33.4	0	17.8	33.4	0	17.6	33.4	0	17.9	33.4	0	17.8	33.4	0	17.8	33.4	0	17.6	33.4	0	17.9	33.4	0	17.8	33.4	0	17.4	33.4	0	17.8	33.4	0	17.8	33.4	0	17.8	33.4	0	17.7	33.6	0	17.7	33.6	0	17.7
1999-01-31	18.5	34.6	0	17.9	34.2	0	18	34.2	0	17.9	34.2	0	18.1	34.2	0	18	34.2	0	18	34.2	0	17.9	34.2	0	18.1	34.2	0	18	34.2	0	17.8	34.2	0	18	34.2	0	18	34.2	0	18	34.2	0	18.1	34.5	0	18.1	34.5	0	18.1
1999-02-01	19.7	34	0	19.1	33.7	0	19.2	33.7	0	19.1	33.7	0	19.2	33.6	0	19.2	33.7	0	19.2	33.7	0	19.1	33.7	0	19.2	33.6	0	19.2	33.7	0	19	33.7	0	19.2	33.7	0	19.2	33.7	0	19.2	33.7	0	19.4	34	0	19.4	34	0	19.3
1999-02-02	19.9	34.5	0.06	19.1	34.2	0	19.4	34.1	0	19.1	34.2	0	19.6	34.1	0	19.4	34.1	0	19.4	34.1	0	19.1	34.2	0	19.6	34.1	0	19.4	34.1	0	19	34.2	0	19.4	34.1	0	19.4	34.1	0	19.4	34.1	0	19.4	34.5	0	19.4	34.5	0	19.6
1999-02-03	20.3	33.8	0	19.8	33.3	0	20	33.3	0	19.8	33.3	0	20	33.3	0	20	33.3	0	20	33.3	0	19.8	33.3	0	20	33.3	0	20	33.3	0	19.7	33.4	0	20	33.3	0	20	33.3	0	20	33.3	0	20	33.7	0	20	33.7	0	20
1999-02-04	20.2	31.9	0	19.8	31.4	0	19.9	31.5	0	19.8	31.4	0	20	31.6	0	19.9	31.5	0	19.9	31.5	0	19.8	31.4	0	20	31.6	0	19.9	31.5	0	19.7	31.3	0	19.9	31.5	0	19.9	31.5	0	19.9	31.5	0	19.9	31.6	0	19.9	31.6	0	19.9
1999-02-05	20.7	30.9	0	21	30.7	0	21.1	31.1	0	21	30.7	0	21.1	31.4	0	21.1	31.1	0	21.1	31.1	0	21	30.7	0	21.1	31.4	0	21.1	31.1	0	20.8	30.1	0	21.1	31.1	0	21.1	31.1	0	21.1	31.1	0	20.1	30	0	20.1	30	0	20
1999-02-06	18.6	29.1	0	18.2	28.7	0	18.3	28.9	0	18.2	28.7	0	18.4	29.1	0	18.3	28.9	0	18.3	28.9	0	18.2	28.7	0	18.4	29.1	0	18.3	28.9	0	18	28.5	0	18.3	28.9	0	18.3	28.9	0	18.3	28.9	0	18.2	28.5	0	18.2	28.5	0	18.2
1999-02-07	15.8	30.5	0	15.4	30.2	0	15.5	30.4	0	15.4	30.2	0	15.6	30.5	0	15.5	30.4	0	15.5	30.4	0	15.4	30.2	0	15.6	30.5	0	15.5	30.4	0	15.2	30	0	15.5	30.4	0	15.5	30.4	0	15.5	30.4	0	15.4	30	0	15.4	30	0	15.3
1999-02-08	16.5	33.1	0	16.6	32.8	0	16.9	32.9	0	16.6	32.8	0	17.2	32.9	0	16.9	32.9	0	16.9	32.9	0	16.6	32.8	0	17.2	32.9	0	16.9	32.9	0	16.1	32.6	0	16.9	32.9	0	16.9	32.9	0	16.9	32.9	0	15.6	32.7	0	15.6	32.7	0	16.2
1999-02-09	18.4	35.1	0	17.9	34.8	0	18.1	34.8	0	17.9	34.8	0	18.1	34.8	0	18.1	34.8	0	18.1	34.8	0	17.9	34.8	0	18.1	34.8	0	18.1	34.8	0	17.8	34.7	0	18.1	34.8	0	18.1	34.8	0	18.1	34.8	0	18.1	34.8	0	18.1	34.8	0	18
1999-02-10	19.9	35.5	0	19.4	35.2	0	19.4	35.1	0	19.4	35.2	0	19.5	35.1	0	19.4	35.1	0	19.4	35.1	0	19.4	35.2	0	19.5	35.1	0	19.4	35.1	0	19.3	35.2	0	19.4	35.1	0	19.4	35.1	0	19.4	35.1	0	19.6	35.4	0	19.6	35.4	0	19.5
1999-02-11	19.4	35.8	0	18.8	35.5	0	18.9	35.5	0	18.8	35.5	0	19	35.4	0	18.9	35.5	0	18.9	35.5	0	18.8	35.5	0	19	35.4	0	18.9	35.5	0	18.6	35.5	0	18.9	35.5	0	18.9	35.5	0	18.9	35.5	0	19	35.8	0	19	35.8	0	19
1999-02-12	19.5	35	0	18.9	34.3	0	19	34.3	0	18.9	34.3	0	19.1	34.2	0	19	34.3	0	19	34.3	0	18.9	34.3	0	19.1	34.2	0	19	34.3	0	18.9	34.4	0	19	34.3	0	19	34.3	0	19	34.3	0	19.3	35	0	19.3	35	0	19.2
1999-02-13	20.3	36.4	0	19.8	35.8	0	19.9	35.8	0	19.8	35.8	0	19.9	35.7	0	19.9	35.8	0	19.9	35.8	0	19.8	35.8	0	19.9	35.7	0	19.9	35.8	0	19.7	35.9	0	19.9	35.8	0	19.9	35.8	0	19.9	35.8	0	20	36.4	0	20	36.4	0	19.9
1999-02-14	21.7	37.8	0	21.1	37	0	21.2	37	0	21.1	37	0	21.2	36.9	0	21.2	37	0	21.2	37	0	21.1	37	0	21.2	36.9	0	21.2	37	0	21.1	37.1	0	21.2	37	0	21.2	37	0	21.2	37	0	21.4	37.9	0	21.4	37.9	0	21.3
1999-02-15	21.1	36	0	20.2	35.1	0	20.3	35.1	0	20.2	35.1	0	20.4	34.9	0	20.3	35.1	0	20.3	35.1	0	20.2	35.1	0	20.4	34.9	0	20.3	35.1	0	20.1	35.3	0	20.3	35.1	0	20.3	35.1	0	20.3	35.1	0	20.9	36.1	0	20.9	36.1	0	20.8
1999-02-16	21.5	31.6	0	20.6	31.1	0	20.7	31	0	20.6	31.1	0	20.7	30.9	0	20.7	31	0	20.7	31	0	20.6	31.1	0	20.7	30.9	0	20.7	31	0	20.7	31.2	0	20.7	31	0	20.7	31	0	20.7	31	0	21.4	31.8	0	21.4	31.8	0	21.2
1999-02-17	20.9	34.3	1.32	19.9	33.5	0	20	33.5	0	19.9	33.5	0	19.9	33.5	0	20	33.5	0	20	33.5	0	19.9	33.5	0	19.9	33.5	0	20	33.5	0	20	33.6	0	20	33.5	0	20	33.5	0	20	33.5	0	20.9	34.3	0.56	20.9	34.3	0.56	20.7
1999-02-18	21.2	32.2	0	20.4	32	0	20.5	32.2	0	20.4	32	0	20.5	32.3	0	20.5	32.2	0	20.5	32.2	0	20.4	32	0	20.5	32.3	0	20.5	32.2	0	20.4	31.8	0	20.5	32.2	0	20.5	32.2	0	20.5	32.2	0	21	31.8	0	21	31.8	0	20.9
1999-02-19	20.3	31.2	0	19.7	30.8	0	19.8	30.9	0	19.7	30.8	0	19.9	30.9	0	19.8	30.9	0	19.8	30.9	0	19.7	30.8	0	19.9	30.9	0	19.8	30.9	0	19.7	30.7	0	19.8	30.9	0	19.8	30.9	0	19.8	30.9	0	20.1	31	0	20.1	31	0	20
1999-02-20	18.9	31.4	0	18.4	30.8	0	18.6	30.9	0	18.4	30.8	0	18.7	30.9	0	18.6	30.9	0	18.6	30.9	0	18.4	30.8	0	18.7	30.9	0	18.6	30.9	0	18.3	30.8	0	18.6	30.9	0	18.6	30.9	0	18.6	30.9	0	18.5	31.2	0	18.5	31.2	0	18.5
1999-02-21	18.7	33.4	0	18.2	33	0	18.4	33.1	0	18.2	33	0	18.4	33.2	0	18.4	33.1	0	18.4	33.1	0	18.2	33	0	18.4	33.2	0	18.4	33.1	0	18.1	32.8	0	18.4	33.1	0	18.4	33.1	0	18.4	33.1	0	18.4	33.1	0	18.4	33.1	0	18.4
1999-02-22	19.3	33.8	0	18.9	33.4	0	19	33.5	0	18.9	33.4	0	19.1	33.6	0	19	33.5	0	19	33.5	0	18.9	33.4	0	19.1	33.6	0	19	33.5	0	18.7	33.3	0	19	33.5	0	19	33.5	0	19	33.5	0	18.9	33.6	0	18.9	33.6	0	18.9
1999-02-23	19.5	35.5	0	19	35.1	0	19.1	35.1	0	19	35.1	0	19.2	35	0	19.1	35.1	0	19.1	35.1	0	19	35.1	0	19.2	35	0	19.1	35.1	0	18.9	35.1	0	19.1	35.1	0	19.1	35.1	0	19.1	35.1	0	19.2	35.4	0	19.2	35.4	0	19.1
1999-02-24	20.7	36.3	0	20.2	35.8	0	20.3	35.8	0	20.2	35.8	0	20.3	35.8	0	20.3	35.8	0	20.3	35.8	0	20.2	35.8	0	20.3	35.8	0	20.3	35.8	0	20.1	35.9	0	20.3	35.8	0	20.3	35.8	0	20.3	35.8	0	20.4	36.2	0	20.4	36.2	0	20.3
1999-02-25	22.2	37.6	0	21.7	37.3	0	21.7	37.2	0	21.7	37.3	0	21.8	37.1	0	21.7	37.2	0	21.7	37.2	0	21.7	37.3	0	21.8	37.1	0	21.7	37.2	0	21.6	37.4	0	21.7	37.2	0	21.7	37.2	0	21.7	37.2	0	22	37.7	0	22	37.7	0	21.9
1999-02-26	23	38.4	0	22.4	37.9	0	22.5	37.8	0	22.4	37.9	0	22.6	37.6	0	22.5	37.8	0	22.5	37.8	0	22.4	37.9	0	22.6	37.6	0	22.5	37.8	0	22.4	38.1	0	22.5	37.8	0	22.5	37.8	0	22.5	37.8	0	22.7	38.6	0	22.7	38.6	0	22.6
1999-02-27	22.4	38.1	0	21.8	37.4	0	21.9	37.4	0	21.8	37.4	0	21.9	37.3	0	21.9	37.4	0	21.9	37.4	0	21.8	37.4	0	21.9	37.3	0	21.9	37.4	0	21.8	37.6	0	21.9	37.4	0	21.9	37.4	0	21.9	37.4	0	22.2	38.2	0	22.2	38.2	0	22.1
1999-02-28	23	36.5	0	22.5	35.9	0	22.6	36	0	22.5	35.9	0	22.6	35.9	0	22.6	36	0	22.6	36	0	22.5	35.9	0	22.6	35.9	0	22.6	36	0	22.4	36	0	22.6	36	0	22.6	36	0	22.6	36	0	22.8	36.6	0	22.8	36.6	0	22.8
1999-03-01	22.3	35.3	0	21.8	34.6	0	21.8	34.6	0	21.8	34.6	0	21.8	34.5	0	21.8	34.6	0	21.8	34.6	0	21.8	34.6	0	21.8	34.5	0	21.8	34.6	0	21.8	34.7	0	21.8	34.6	0	21.8	34.6	0	21.8	34.6	0	22.2	35.4	0	22.2	35.4	0	22
1999-03-02	23.3	36.7	0	23	36.3	0	22.9	36.3	0	23	36.3	0	22.9	36.1	0	22.9	36.3	0	22.9	36.3	0	23	36.3	0	22.9	36.1	0	22.9	36.3	0	23	36.5	0	22.9	36.3	0	22.9	36.3	0	22.9	36.3	0	23.3	36.9	0	23.3	36.9	0	23
1999-03-03	22.2	38	0	21.5	37.4	0	21.5	37.3	0	21.5	37.4	0	21.5	37.1	0	21.5	37.3	0	21.5	37.3	0	21.5	37.4	0	21.5	37.1	0	21.5	37.3	0	21.5	37.5	0	21.5	37.3	0	21.5	37.3	0	21.5	37.3	0	22.1	38.2	0	22.1	38.2	0	21.9
1999-03-04	23.5	36.3	0	22.9	35.8	0	22.9	35.8	0	22.9	35.8	0	22.9	35.7	0	22.9	35.8	0	22.9	35.8	0	22.9	35.8	0	22.9	35.7	0	22.9	35.8	0	22.9	35.9	0	22.9	35.8	0	22.9	35.8	0	22.9	35.8	0	23.4	36.3	0	23.4	36.3	0	23.1
1999-03-05	23.2	36.2	0	22.6	35.8	0	22.6	35.7	0	22.6	35.8	0	22.6	35.5	0	22.6	35.7	0	22.6	35.7	0	22.6	35.8	0	22.6	35.5	0	22.6	35.7	0	22.6	36	0	22.6	35.7	0	22.6	35.7	0	22.6	35.7	0	23	36.4	0	23	36.4	0	22.8
1999-03-06	22.7	38.1	0	22.2	37.5	0	22.3	37.5	0	22.2	37.5	0	22.3	37.4	0	22.3	37.5	0	22.3	37.5	0	22.2	37.5	0	22.3	37.4	0	22.3	37.5	0	22.2	37.6	0	22.3	37.5	0	22.3	37.5	0	22.3	37.5	0	22.5	38.2	0	22.5	38.2	0	22.3
1999-03-07	23	37.4	0	22.4	37	0	22.4	36.9	0	22.4	37	0	22.4	36.8	0	22.4	36.9	0	22.4	36.9	0	22.4	37	0	22.4	36.8	0	22.4	36.9	0	22.4	37.1	0	22.4	36.9	0	22.4	36.9	0	22.4	36.9	0	22.9	37.6	0	22.9	37.6	0	22.6
1999-03-08	23.4	37.8	0	22.7	37.4	0	22.8	37.3	0	22.7	37.4	0	22.7	37.1	0	22.8	37.3	0	22.8	37.3	0	22.7	37.4	0	22.7	37.1	0	22.8	37.3	0	22.7	37.6	0	22.8	37.3	0	22.8	37.3	0	22.8	37.3	0	23.2	38	0	23.2	38	0	23.1
1999-03-09	23.2	38.3	0	22.7	37.9	0.19	22.8	37.7	0.18	22.7	37.9	0.19	22.7	37.5	0	22.8	37.7	0.18	22.8	37.7	0.18	22.7	37.9	0.19	22.7	37.5	0	22.8	37.7	0.18	22.7	38.1	0	22.8	37.7	0.18	22.8	37.7	0.18	22.8	37.7	0.18	23	38.6	0	23	38.6	0	22.8
1999-03-10	23.6	37.3	0	22.9	36.7	0	22.9	36.5	0	22.9	36.7	0	22.8	36.2	0	22.9	36.5	0	22.9	36.5	0	22.9	36.7	0	22.8	36.2	0	22.9	36.5	0	23	37.1	0	22.9	36.5	0	22.9	36.5	0	22.9	36.5	0	23.6	37.8	0	23.6	37.8	0	23.3
1999-03-11	22.5	37.5	0	22	36.9	0	22.1	36.8	0	22	36.9	0	22.1	36.6	0	22.1	36.8	0	22.1	36.8	0	22	36.9	0	22.1	36.6	0	22.1	36.8	0	22	37.1	0	22.1	36.8	0	22.1	36.8	0	22.1	36.8	0	22.4	37.8	0	22.4	37.8	0	22.2
1999-03-12	22.2	37.1	0	21.6	36.7	0	21.7	36.6	0	21.6	36.7	0	21.7	36.5	0	21.7	36.6	0	21.7	36.6	0	21.6	36.7	0	21.7	36.5	0	21.7	36.6	0	21.6	36.8	0	21.7	36.6	0	21.7	36.6	0	21.7	36.6	0	22.1	37.2	0	22.1	37.2	0	21.9
1999-03-13	22	36.6	0	21.6	36.2	0	21.6	36.1	0	21.6	36.2	0	21.6	35.9	0	21.6	36.1	0	21.6	36.1	0	21.6	36.2	0	21.6	35.9	0	21.6	36.1	0	21.5	36.4	0	21.6	36.1	0	21.6	36.1	0	21.6	36.1	0	21.9	36.9	0	21.9	36.9	0	21.7
1999-03-14	22.8	37.5	1.67	22.3	36.9	0	22.3	36.8	0	22.3	36.9	0	22.3	36.5	0	22.3	36.8	0	22.3	36.8	0	22.3	36.9	0	22.3	36.5	0	22.3	36.8	0	22.3	37.2	0	22.3	36.8	0	22.3	36.8	0	22.3	36.8	0	22.7	37.8	0	22.7	37.8	0	22.4
1999-03-15	24.4	36.7	0	23.8	36.2	0	23.8	36.1	0	23.8	36.2	0	23.8	36	0	23.8	36.1	0	23.8	36.1	0	23.8	36.2	0	23.8	36	0	23.8	36.1	0	23.9	36.3	0	23.8	36.1	0	23.8	36.1	0	23.8	36.1	0	24.4	36.9	0	24.4	36.9	0	24.2
1999-03-16	23.9	33.8	0.55	23.1	33.6	0	23.1	33.4	1.03	23.1	33.6	0	22.9	33.2	3.41	23.1	33.4	1.03	23.1	33.4	1.03	23.1	33.6	0	22.9	33.2	3.41	23.1	33.4	1.03	23.3	33.9	0	23.1	33.4	1.03	23.1	33.4	1.03	23.1	33.4	1.03	24.2	34.2	0	24.2	34.2	0	23.7
1999-03-17	23.7	37.4	0	23.2	37.2	0	23.1	37	0	23.2	37.2	0	23	36.8	0	23.1	37	0	23.1	37	0	23.2	37.2	0	23	36.8	0	23.1	37	0	23.3	37.3	0	23.1	37	0	23.1	37	0	23.1	37	0	23.8	37.6	0	23.8	37.6	0	23.4
1999-03-18	24.1	37.5	0	23.3	37	0	23.3	36.9	0	23.3	37	0	23.2	36.6	0	23.3	36.9	0	23.3	36.9	0	23.3	37	0	23.2	36.6	0	23.3	36.9	0	23.5	37.2	0	23.3	36.9	0	23.3	36.9	0	23.3	36.9	0	24.2	37.8	0	24.2	37.8	0	23.8
1999-03-19	23.5	38.5	0	22.8	38	0.23	22.7	37.9	0	22.8	38	0.23	22.6	37.6	0	22.7	37.9	0	22.7	37.9	0	22.8	38	0.23	22.6	37.6	0	22.7	37.9	0	22.9	38.3	0	22.7	37.9	0	22.7	37.9	0	22.7	37.9	0	23.5	38.8	0	23.5	38.8	0	23.2
1999-03-20	24.4	39.4	0	23.8	39.1	0	23.7	38.9	0	23.8	39.1	0	23.5	38.6	0	23.7	38.9	0	23.7	38.9	0	23.8	39.1	0	23.5	38.6	0	23.7	38.9	0	23.9	39.4	0	23.7	38.9	0	23.7	38.9	0	23.7	38.9	0	24.5	39.8	0	24.5	39.8	0	24.1
1999-03-21	23.9	38	0	23.2	37.5	0	23.1	37.4	0	23.2	37.5	0	23	37.1	0	23.1	37.4	0	23.1	37.4	0	23.2	37.5	0	23	37.1	0	23.1	37.4	0	23.4	37.8	0	23.1	37.4	0	23.1	37.4	0	23.1	37.4	0	24	38.3	0	24	38.3	0	23.6
1999-03-22	24.8	38.5	0	24.4	38	0	24.4	37.8	0	24.4	38	0	24.4	37.6	0	24.4	37.8	0	24.4	37.8	0	24.4	38	0	24.4	37.6	0	24.4	37.8	0	24.4	38.2	0	24.4	37.8	0	24.4	37.8	0	24.4	37.8	0	24.7	38.8	0	24.7	38.8	0	24.4
1999-03-23	23.4	38.3	0	22.9	37.6	0	22.9	37.4	0	22.9	37.6	0	22.9	37	0	22.9	37.4	0	22.9	37.4	0	22.9	37.6	0	22.9	37	0	22.9	37.4	0	22.9	38	0	22.9	37.4	0	22.9	37.4	0	22.9	37.4	0	23.3	38.8	0	23.3	38.8	0	23.1
1999-03-24	24.4	39.6	0	23.7	39.1	0	23.8	38.9	0	23.7	39.1	0	23.7	38.6	0	23.8	38.9	0	23.8	38.9	0	23.7	39.1	0	23.7	38.6	0	23.8	38.9	0	23.8	39.5	0	23.8	38.9	0	23.8	38.9	0	23.8	38.9	0	24.3	40.1	0	24.3	40.1	0	24.1
1999-03-25	26.4	37.9	0	25.7	37.4	0	25.5	37.2	0	25.7	37.4	0	25.3	36.9	0.48	25.5	37.2	0	25.5	37.2	0	25.7	37.4	0	25.3	36.9	0.48	25.5	37.2	0	26	37.7	0	25.5	37.2	0	25.5	37.2	0	25.5	37.2	0	26.8	38.3	0	26.8	38.3	0	26.1
1999-03-26	25.8	38.7	1.36	25	37.9	0.25	25	37.8	0	25	37.9	0.25	24.8	37.5	0	25	37.8	0	25	37.8	0	25	37.9	0.25	24.8	37.5	0	25	37.8	0	25.2	38.2	0.62	25	37.8	0	25	37.8	0	25	37.8	0	25.9	39.1	4.58	25.9	39.1	4.58	25.5
1999-03-27	26.1	38.2	5.21	25.2	37.5	2.57	25.1	37.3	4.89	25.2	37.5	2.57	24.9	36.9	5.27	25.1	37.3	4.89	25.1	37.3	4.89	25.2	37.5	2.57	24.9	36.9	5.27	25.1	37.3	4.89	25.5	37.9	6.26	25.1	37.3	4.89	25.1	37.3	4.89	25.1	37.3	4.89	26.3	38.7	2.29	26.3	38.7	2.29	25.8
1999-03-28	25.6	36.9	0.52	24.9	36.5	0	24.9	36.2	0	24.9	36.5	0	24.7	36	0	24.9	36.2	0	24.9	36.2	0	24.9	36.5	0	24.7	36	0	24.9	36.2	0	25	36.7	0	24.9	36.2	0	24.9	36.2	0	24.9	36.2	0	25.7	37.4	0	25.7	37.4	0	25.3
1999-03-29	23.9	36.7	0	23.2	36.5	0	23.3	36.4	0	23.2	36.5	0	23.2	36.2	0	23.3	36.4	0	23.3	36.4	0	23.2	36.5	0	23.2	36.2	0	23.3	36.4	0	23.2	36.6	0	23.3	36.4	0	23.3	36.4	0	23.3	36.4	0	23.8	36.8	0	23.8	36.8	0	23.6
1999-03-30	23.7	38	0	23.1	37.7	0	23.1	37.3	0	23.1	37.7	0	22.9	36.9	0	23.1	37.3	0	23.1	37.3	0	23.1	37.7	0	22.9	36.9	0	23.1	37.3	0	23.3	38.1	0	23.1	37.3	0	23.1	37.3	0	23.1	37.3	0	23.8	38.6	0	23.8	38.6	0	23.3
1999-03-31	24.2	38.8	0	23.4	38.2	0	23.4	37.9	0	23.4	38.2	0	23.3	37.5	0	23.4	37.9	0	23.4	37.9	0	23.4	38.2	0	23.3	37.5	0	23.4	37.9	0	23.6	38.6	0	23.4	37.9	0	23.4	37.9	0	23.4	37.9	0	24.4	39.3	0	24.4	39.3	0	24
1999-04-01	29.4	39.7	2.27	28.8	39.6	0	28.5	39	0	28.8	39.6	0	28	38.3	0	28.5	39	0	28.5	39	0	28.8	39.6	0	28	38.3	0	28.5	39	0	29.3	40.1	0	28.5	39	0	28.5	39	0	28.5	39	0	30	40.6	0	30	40.6	0	29.1
1999-04-02	24.5	37.6	0	23.9	37.7	0	23.8	37.2	0	23.9	37.7	0	23.7	36.5	0	23.8	37.2	0	23.8	37.2	0	23.9	37.7	0	23.7	36.5	0	23.8	37.2	0	24.1	38.3	0	23.8	37.2	0	23.8	37.2	0	23.8	37.2	0	24.7	38.6	0	24.7	38.6	0	24.2
1999-04-03	24.7	39.6	0	24.1	39.5	0	24.1	39.4	0	24.1	39.5	0	24	39.2	0	24.1	39.4	0	24.1	39.4	0	24.1	39.5	0	24	39.2	0	24.1	39.4	0	24.2	39.6	0	24.1	39.4	0	24.1	39.4	0	24.1	39.4	0	24.7	39.6	0	24.7	39.6	0	24.4
1999-04-04	24.1	39.2	0	23.6	38.9	0	23.7	38.7	0	23.6	38.9	0	23.8	38.4	0	23.7	38.7	0	23.7	38.7	0	23.6	38.9	0	23.8	38.4	0	23.7	38.7	0	23.6	39.1	0	23.7	38.7	0	23.7	38.7	0	23.7	38.7	0	23.9	39.6	0	23.9	39.6	0	23.8
1999-04-05	24.3	39.3	0	23.7	39	0	23.7	38.8	0	23.7	39	0	23.6	38.4	0	23.7	38.8	0	23.7	38.8	0	23.7	39	0	23.6	38.4	0	23.7	38.8	0	23.8	39.4	0	23.7	38.8	0	23.7	38.8	0	23.7	38.8	0	24.2	39.8	0	24.2	39.8	0	23.9
1999-04-06	24.9	37.4	0	24.2	37	0	24.2	36.8	0	24.2	37	0	24	36.5	0	24.2	36.8	0	24.2	36.8	0	24.2	37	0	24	36.5	0	24.2	36.8	0	24.4	37.4	0	24.2	36.8	0	24.2	36.8	0	24.2	36.8	0	25.1	37.8	0	25.1	37.8	0	24.6
1999-04-07	24	34.6	0.48	23.5	35	0	23.4	34.6	0	23.5	35	0	23.2	34.2	0	23.4	34.6	0	23.4	34.6	0	23.5	35	0	23.2	34.2	0	23.4	34.6	0	23.7	35.3	0	23.4	34.6	0	23.4	34.6	0	23.4	34.6	0	24.3	35.3	0	24.3	35.3	0	23.7
1999-04-08	24.2	37	0	23.6	37.4	0	23.5	37.1	0	23.6	37.4	0	23.3	37	0	23.5	37.1	0	23.5	37.1	0	23.6	37.4	0	23.3	37	0	23.5	37.1	0	23.8	37.5	0	23.5	37.1	0	23.5	37.1	0	23.5	37.1	0	24.4	37	0	24.4	37	0	23.9
1999-04-09	24.7	37.2	0	24.1	36.8	0	24	36.6	0	24.1	36.8	0	23.9	36.3	0	24	36.6	0	24	36.6	0	24.1	36.8	0	23.9	36.3	0	24	36.6	0	24.2	37.1	0	24	36.6	0	24	36.6	0	24	36.6	0	24.8	37.6	0	24.8	37.6	0	24.4
1999-04-10	26.1	40.1	0	25.7	39.8	0	25.7	39.6	0	25.7	39.8	0	25.6	39.2	0	25.7	39.6	0	25.7	39.6	0	25.7	39.8	0	25.6	39.2	0	25.7	39.6	0	25.8	40.2	0	25.7	39.6	0	25.7	39.6	0	25.7	39.6	0	26.1	40.6	0	26.1	40.6	0	25.7
1999-04-11	26.8	39.1	0	26.4	38.7	0	26.4	38.6	0	26.4	38.7	0	26.2	38.4	0	26.4	38.6	0	26.4	38.6	0	26.4	38.7	0	26.2	38.4	0	26.4	38.6	0	26.5	38.9	0	26.4	38.6	0	26.4	38.6	0	26.4	38.6	0	26.9	39.4	0	26.9	39.4	0	26.4
1999-04-12	26.6	40.7	0	26.4	40.5	0	26.3	40.1	0	26.4	40.5	0	26.2	39.6	0	26.3	40.1	0	26.3	40.1	0	26.4	40.5	0	26.2	39.6	0	26.3	40.1	0	26.4	41	0	26.3	40.1	0	26.3	40.1	0	26.3	40.1	0	26.5	41.5	0	26.5	41.5	0	26.1
1999-04-13	25.7	37.6	0	25	37.3	0	24.9	36.9	0.8	25	37.3	0	24.8	36.6	6.08	24.9	36.9	0.8	24.9	36.9	0.8	25	37.3	0	24.8	36.6	6.08	24.9	36.9	0.8	25.1	37.7	0	24.9	36.9	0.8	24.9	36.9	0.8	24.9	36.9	0.8	25.7	38.2	0	25.7	38.2	0	25.3
1999-04-14	27.1	38.3	2.58	26.7	37.8	0	26.5	37.3	0	26.7	37.8	0	26.3	36.8	0	26.5	37.3	0	26.5	37.3	0	26.7	37.8	0	26.3	36.8	0	26.5	37.3	0	26.9	38.4	0.55	26.5	37.3	0	26.5	37.3	0	26.5	37.3	0	27.5	39.2	0	27.5	39.2	0	26.8
1999-04-15	25	34.2	0	25	35.2	0	24.8	34.8	0	25	35.2	0	24.6	34.6	0	24.8	34.8	0	24.8	34.8	0	25	35.2	0	24.6	34.6	0	24.8	34.8	0	25.1	35.2	0	24.8	34.8	0	24.8	34.8	0	24.8	34.8	0	25.2	34.4	0.24	25.2	34.4	0.24	24.5
1999-04-16	25.4	37.6	0	25.1	37.4	0	25.1	37.1	0	25.1	37.4	0	24.9	36.7	0	25.1	37.1	0	25.1	37.1	0	25.1	37.4	0	24.9	36.7	0	25.1	37.1	0	25.2	37.8	0	25.1	37.1	0	25.1	37.1	0	25.1	37.1	0	25.5	38.1	0	25.5	38.1	0	25
1999-04-17	25.4	38.7	2.95	24.9	38.4	0	24.9	38.1	0	24.9	38.4	0	24.8	37.8	1.14	24.9	38.1	0	24.9	38.1	0	24.9	38.4	0	24.8	37.8	1.14	24.9	38.1	0	25.1	38.7	1.89	24.9	38.1	0	24.9	38.1	0	24.9	38.1	0	25.6	39.3	3.71	25.6	39.3	3.71	25.1
1999-04-18	23.8	36.7	5.89	23.2	36.5	1.02	23	36.2	3.99	23.2	36.5	1.02	22.8	35.9	3.71	23	36.2	3.99	23	36.2	3.99	23.2	36.5	1.02	22.8	35.9	3.71	23	36.2	3.99	23.5	36.8	1.22	23	36.2	3.99	23	36.2	3.99	23	36.2	3.99	24.2	37.1	3.2	24.2	37.1	3.2	23.5
1999-04-19	26	38.4	0	25.5	38	0	25.4	37.7	0	25.5	38	0	25.2	37.4	0	25.4	37.7	0	25.4	37.7	0	25.5	38	0	25.2	37.4	0	25.4	37.7	0	25.7	38.4	0	25.4	37.7	0	25.4	37.7	0	25.4	37.7	0	26.3	39	0	26.3	39	0	25.7
1999-04-20	26.7	38.2	0	26.1	37.8	0	26	37.5	0	26.1	37.8	0	25.8	37.2	0	26	37.5	0	26	37.5	0	26.1	37.8	0	25.8	37.2	0	26	37.5	0	26.3	38.2	0	26	37.5	0	26	37.5	0	26	37.5	0	26.9	38.8	0	26.9	38.8	0	26.4
1999-04-21	25.1	36.1	0	24.7	36.2	0	24.5	35.8	0	24.7	36.2	0	24.3	35.4	1.42	24.5	35.8	0	24.5	35.8	0	24.7	36.2	0	24.3	35.4	1.42	24.5	35.8	0	24.9	36.6	0	24.5	35.8	0	24.5	35.8	0	24.5	35.8	0	25.4	36.8	0	25.4	36.8	0	24.7
1999-04-22	24.6	38.6	0	24	38.4	0	23.9	38	0	24	38.4	0	23.6	37.5	0	23.9	38	0	23.9	38	0	24	38.4	0	23.6	37.5	0	23.9	38	0	24.3	38.9	0	23.9	38	0	23.9	38	0	23.9	38	0	25	39.3	0	25	39.3	0	24.3
1999-04-23	26.5	38.5	3.39	26	38.3	3.51	25.8	37.9	3.19	26	38.3	3.51	25.5	37.4	3.94	25.8	37.9	3.19	25.8	37.9	3.19	26	38.3	3.51	25.5	37.4	3.94	25.8	37.9	3.19	26.3	38.8	0	25.8	37.9	3.19	25.8	37.9	3.19	25.8	37.9	3.19	26.9	39.2	5.56	26.9	39.2	5.56	26.2
1999-04-24	24	34.2	0.56	23.6	34.1	0	23.5	33.6	1.19	23.6	34.1	0	23.3	33.1	3.63	23.5	33.6	1.19	23.5	33.6	1.19	23.6	34.1	0	23.3	33.1	3.63	23.5	33.6	1.19	23.8	34.6	2.4	23.5	33.6	1.19	23.5	33.6	1.19	23.5	33.6	1.19	24.3	35	0.66	24.3	35	0.66	23.7
1999-04-25	25.5	37.1	0.51	25	36.7	0	24.8	36.3	0.32	25	36.7	0	24.5	35.9	2	24.8	36.3	0.32	24.8	36.3	0.32	25	36.7	0	24.5	35.9	2	24.8	36.3	0.32	25.3	37.2	0	24.8	36.3	0.32	24.8	36.3	0.32	24.8	36.3	0.32	26	37.8	3.41	26	37.8	3.41	25.2
1999-04-26	25	36.9	0.13	24.5	36.5	0	24.4	36.2	0	24.5	36.5	0	24.2	35.8	0	24.4	36.2	0	24.4	36.2	0	24.5	36.5	0	24.2	35.8	0	24.4	36.2	0	24.7	37	0	24.4	36.2	0	24.4	36.2	0	24.4	36.2	0	25.2	37.5	0	25.2	37.5	0	24.6
1999-04-27	24.8	35.4	0	24.3	34.9	10.94	24.1	34.6	10.8	24.3	34.9	10.94	23.9	34.2	7.07	24.1	34.6	10.8	24.1	34.6	10.8	24.3	34.9	10.94	23.9	34.2	7.07	24.1	34.6	10.8	24.5	35.3	9.04	24.1	34.6	10.8	24.1	34.6	10.8	24.1	34.6	10.8	25.1	36	4.96	25.1	36	4.96	24.5
1999-04-28	23.6	32.9	0.77	23.1	32.1	3.92	23	31.9	6.56	23.1	32.1	3.92	22.9	31.5	6.88	23	31.9	6.56	23	31.9	6.56	23.1	32.1	3.92	22.9	31.5	6.88	23	31.9	6.56	23.2	32.6	2.09	23	31.9	6.56	23	31.9	6.56	23	31.9	6.56	23.8	33.4	0.76	23.8	33.4	0.76	23.3
1999-04-29	24.6	34.1	7.32	24.3	33.9	0.41	24.2	33.6	0.71	24.3	33.9	0.41	24	33.2	0	24.2	33.6	0.71	24.2	33.6	0.71	24.3	33.9	0.41	24	33.2	0	24.2	33.6	0.71	24.5	34.3	0.13	24.2	33.6	0.71	24.2	33.6	0.71	24.2	33.6	0.71	24.9	34.7	2.93	24.9	34.7	2.93	24.2
1999-04-30	24.6	36.5	4.97	24.1	36.2	7.41	24	35.8	6.57	24.1	36.2	7.41	23.9	35.4	7.17	24	35.8	6.57	24	35.8	6.57	24.1	36.2	7.41	23.9	35.4	7.17	24	35.8	6.57	24.2	36.7	7.64	24	35.8	6.57	24	35.8	6.57	24	35.8	6.57	24.7	37.3	1.89	24.7	37.3	1.89	24.3
1999-05-01	24.6	36.7	0	24.1	36.1	0	24	35.8	0	24.1	36.1	0	23.8	35.5	0	24	35.8	0	24	35.8	0	24.1	36.1	0	23.8	35.5	0	24	35.8	0	24.3	36.5	0	24	35.8	0	24	35.8	0	24	35.8	0	24.8	37.3	0	24.8	37.3	0	24.3
1999-05-02	26.2	37.4	0	25.7	37.1	0	25.5	36.9	0	25.7	37.1	0	25.3	36.6	0	25.5	36.9	0	25.5	36.9	0	25.7	37.1	0	25.3	36.6	0	25.5	36.9	0	26	37.4	0	25.5	36.9	0	25.5	36.9	0	25.5	36.9	0	26.6	37.8	0	26.6	37.8	0	25.9
1999-05-03	26	37.3	1.57	25.6	37.3	0	25.5	36.9	0	25.6	37.3	0	25.3	36.5	0	25.5	36.9	0	25.5	36.9	0	25.6	37.3	0	25.3	36.5	0	25.5	36.9	0	25.8	37.7	0.09	25.5	36.9	0	25.5	36.9	0	25.5	36.9	0	26.2	37.9	2.11	26.2	37.9	2.11	25.6
1999-05-04	25.5	36.2	2.73	25.2	35.9	5.21	25	35.7	7.91	25.2	35.9	5.21	24.8	35.4	8.86	25	35.7	7.91	25	35.7	7.91	25.2	35.9	5.21	24.8	35.4	8.86	25	35.7	7.91	25.5	36.3	3.99	25	35.7	7.91	25	35.7	7.91	25	35.7	7.91	25.8	36.7	5.63	25.8	36.7	5.63	25.1
1999-05-05	24.3	36.7	5.46	23.8	36.2	3.23	23.7	36	1.55	23.8	36.2	3.23	23.6	35.6	0.3	23.7	36	1.55	23.7	36	1.55	23.8	36.2	3.23	23.6	35.6	0.3	23.7	36	1.55	24	36.6	2.12	23.7	36	1.55	23.7	36	1.55	23.7	36	1.55	24.5	37.2	3.74	24.5	37.2	3.74	24
1999-05-06	24.9	38.2	0	24.4	37.9	0.87	24.3	37.5	2.81	24.4	37.9	0.87	24.2	37	2.65	24.3	37.5	2.81	24.3	37.5	2.81	24.4	37.9	0.87	24.2	37	2.65	24.3	37.5	2.81	24.5	38.4	0	24.3	37.5	2.81	24.3	37.5	2.81	24.3	37.5	2.81	25	39	0	25	39	0	24.6
1999-05-07	25.3	37.6	0	24.7	37.3	0	24.6	37	0	24.7	37.3	0	24.5	36.6	0	24.6	37	0	24.6	37	0	24.7	37.3	0	24.5	36.6	0	24.6	37	0	24.8	37.8	0	24.6	37	0	24.6	37	0	24.6	37	0	25.4	38.2	0	25.4	38.2	0	25
1999-05-08	24.7	36.6	6.62	24.2	36.2	3.17	24.1	36	4.37	24.2	36.2	3.17	24	35.7	2.37	24.1	36	4.37	24.1	36	4.37	24.2	36.2	3.17	24	35.7	2.37	24.1	36	4.37	24.4	36.6	2.72	24.1	36	4.37	24.1	36	4.37	24.1	36	4.37	24.9	37.1	1.94	24.9	37.1	1.94	24.4
1999-05-09	24.9	36.9	0	25.4	36.9	2.48	25.2	36.4	2.92	25.4	36.9	2.48	25	36	2.65	25.2	36.4	2.92	25.2	36.4	2.92	25.4	36.9	2.48	25	36	2.65	25.2	36.4	2.92	25.5	37.4	1.71	25.2	36.4	2.92	25.2	36.4	2.92	25.2	36.4	2.92	25.2	37.6	2.3	25.2	37.6	2.3	24.3
1999-05-10	24.6	36.8	2.74	24.7	36.4	0.56	24.4	35.9	3.61	24.7	36.4	0.56	24.1	35.4	5.3	24.4	35.9	3.61	24.4	35.9	3.61	24.7	36.4	0.56	24.1	35.4	5.3	24.4	35.9	3.61	24.9	37	0	24.4	35.9	3.61	24.4	35.9	3.61	24.4	35.9	3.61	25.1	37.7	2.14	25.1	37.7	2.14	24.2
1999-05-11	25.2	39.3	0	24.7	39.3	0	24.5	38.8	0	24.7	39.3	0	24.3	38.2	0	24.5	38.8	0	24.5	38.8	0	24.7	39.3	0	24.3	38.2	0	24.5	38.8	0	24.9	39.9	0	24.5	38.8	0	24.5	38.8	0	24.5	38.8	0	25.5	40.1	0	25.5	40.1	0	24.9
1999-05-12	24.9	34.5	9.62	24.2	34.3	9.36	24	33.8	8.03	24.2	34.3	9.36	23.7	33.3	6.25	24	33.8	8.03	24	33.8	8.03	24.2	34.3	9.36	23.7	33.3	6.25	24	33.8	8.03	24.6	34.9	7.08	24	33.8	8.03	24	33.8	8.03	24	33.8	8.03	25.5	35.4	8.14	25.5	35.4	8.14	24.7
1999-05-13	25.8	37.7	2.98	25.3	37.5	0	25.2	37.2	0	25.3	37.5	0	25	36.9	0	25.2	37.2	0	25.2	37.2	0	25.3	37.5	0	25	36.9	0	25.2	37.2	0	25.5	37.9	0	25.2	37.2	0	25.2	37.2	0	25.2	37.2	0	26.1	38.3	4.09	26.1	38.3	4.09	25.5
1999-05-14	25.3	36.8	4.66	24.9	36.7	2.97	24.7	36.2	3.77	24.9	36.7	2.97	24.4	35.7	2.65	24.7	36.2	3.77	24.7	36.2	3.77	24.9	36.7	2.97	24.4	35.7	2.65	24.7	36.2	3.77	25.2	37.2	4.92	24.7	36.2	3.77	24.7	36.2	3.77	24.7	36.2	3.77	25.7	37.5	4.43	25.7	37.5	4.43	24.9
1999-05-15	24.4	34.4	6.94	24	34.2	11.51	23.7	33.9	12.74	24	34.2	11.51	23.4	33.5	15.49	23.7	33.9	12.74	23.7	33.9	12.74	24	34.2	11.51	23.4	33.5	15.49	23.7	33.9	12.74	24.3	34.6	6.3	23.7	33.9	12.74	23.7	33.9	12.74	23.7	33.9	12.74	24.8	35	4.24	24.8	35	4.24	24
1999-05-16	24.7	34.4	2.14	24.4	34.1	6.85	24.2	33.8	10.33	24.4	34.1	6.85	24	33.5	9.86	24.2	33.8	10.33	24.2	33.8	10.33	24.4	34.1	6.85	24	33.5	9.86	24.2	33.8	10.33	24.6	34.5	6.83	24.2	33.8	10.33	24.2	33.8	10.33	24.2	33.8	10.33	25	35	3.68	25	35	3.68	24.3
1999-05-17	24.6	34.8	0	24.1	34.3	0	24	34	0	24.1	34.3	0	23.8	33.5	4.93	24	34	0	24	34	0	24.1	34.3	0	23.8	33.5	4.93	24	34	0	24.3	34.9	0	24	34	0	24	34	0	24	34	0	24.8	35.7	0	24.8	35.7	0	24.2
1999-05-18	24.2	33.2	9.3	23.7	32.7	2.09	23.6	32.5	0	23.7	32.7	2.09	23.5	32.2	0	23.6	32.5	0	23.6	32.5	0	23.7	32.7	2.09	23.5	32.2	0	23.6	32.5	0	23.8	33.1	4.06	23.6	32.5	0	23.6	32.5	0	23.6	32.5	0	24.3	33.6	6.73	24.3	33.6	6.73	23.8
1999-05-19	24.9	36.3	0	24.6	36.2	0	24.5	35.9	0	24.6	36.2	0	24.4	35.5	0	24.5	35.9	0	24.5	35.9	0	24.6	36.2	0	24.4	35.5	0	24.5	35.9	0	24.7	36.6	0	24.5	35.9	0	24.5	35.9	0	24.5	35.9	0	25	36.9	0	25	36.9	0	24.5
1999-05-20	25.1	36.3	0.26	24.9	36.1	0	24.7	35.9	0	24.9	36.1	0	24.5	35.5	0	24.7	35.9	0	24.7	35.9	0	24.9	36.1	0	24.5	35.5	0	24.7	35.9	0	25.1	36.5	0	24.7	35.9	0	24.7	35.9	0	24.7	35.9	0	25.5	36.8	0	25.5	36.8	0	24.8
1999-05-21	24.9	37.2	3.06	24.7	37.1	0	24.5	36.7	0	24.7	37.1	0	24.3	36.3	0	24.5	36.7	0	24.5	36.7	0	24.7	37.1	0	24.3	36.3	0	24.5	36.7	0	24.9	37.5	0	24.5	36.7	0	24.5	36.7	0	24.5	36.7	0	25.2	37.8	0	25.2	37.8	0	24.6
1999-05-22	26.6	38	0	26.3	37.7	0	26.2	37.4	0	26.3	37.7	0	25.9	36.9	0	26.2	37.4	0	26.2	37.4	0	26.3	37.7	0	25.9	36.9	0	26.2	37.4	0	26.6	38.2	0	26.2	37.4	0	26.2	37.4	0	26.2	37.4	0	27	38.7	0	27	38.7	0	26.3
1999-05-23	25.9	36.9	4.05	25.4	37	6.93	25.3	36.6	7.65	25.4	37	6.93	25.1	36.2	3.62	25.3	36.6	7.65	25.3	36.6	7.65	25.4	37	6.93	25.1	36.2	3.62	25.3	36.6	7.65	25.6	37.3	3.97	25.3	36.6	7.65	25.3	36.6	7.65	25.3	36.6	7.65	26.1	37.3	5.9	26.1	37.3	5.9	25.5
1999-05-24	25.1	35.7	4.66	25	35.8	0	24.8	35.5	0.33	25	35.8	0	24.5	35.2	0	24.8	35.5	0.33	24.8	35.5	0.33	25	35.8	0	24.5	35.2	0	24.8	35.5	0.33	25.2	36.1	0	24.8	35.5	0.33	24.8	35.5	0.33	24.8	35.5	0.33	25.5	36.1	0	25.5	36.1	0	24.7
1999-05-25	24.7	34.4	1.92	24.2	34.4	0	24.1	34	0	24.2	34.4	0	23.9	33.6	4.43	24.1	34	0	24.1	34	0	24.2	34.4	0	23.9	33.6	4.43	24.1	34	0	24.4	34.8	0	24.1	34	0	24.1	34	0	24.1	34	0	24.9	35.1	5.15	24.9	35.1	5.15	24.4
1999-05-26	24.5	33.7	5.09	24.1	33.7	3.43	24	33.3	6.11	24.1	33.7	3.43	23.8	32.9	10.03	24	33.3	6.11	24	33.3	6.11	24.1	33.7	3.43	23.8	32.9	10.03	24	33.3	6.11	24.3	34	3.12	24	33.3	6.11	24	33.3	6.11	24	33.3	6.11	24.8	34.2	3.32	24.8	34.2	3.32	24.2
1999-05-27	24.6	35.8	2.3	24.3	36	0	24.2	35.8	0	24.3	36	0	24.1	35.5	0	24.2	35.8	0	24.2	35.8	0	24.3	36	0	24.1	35.5	0	24.2	35.8	0	24.3	36.2	0	24.2	35.8	0	24.2	35.8	0	24.2	35.8	0	24.6	36.1	0	24.6	36.1	0	24.2
1999-05-28	24.6	36.3	4.95	24.5	36.9	0	24.3	36.4	0.66	24.5	36.9	0	24	35.9	0	24.3	36.4	0.66	24.3	36.4	0.66	24.5	36.9	0	24	35.9	0	24.3	36.4	0.66	24.7	37.3	0.21	24.3	36.4	0.66	24.3	36.4	0.66	24.3	36.4	0.66	24.9	36.9	0	24.9	36.9	0	24.2
1999-05-29	24.1	35.9	0	23.8	35.6	0	23.7	35.2	0	23.8	35.6	0	23.5	34.8	0	23.7	35.2	0	23.7	35.2	0	23.8	35.6	0	23.5	34.8	0	23.7	35.2	0	24	36	0	23.7	35.2	0	23.7	35.2	0	23.7	35.2	0	24.4	36.6	1.4	24.4	36.6	1.4	23.8
1999-05-30	25	36.7	0	24.7	36.6	0	24.6	36.3	0	24.7	36.6	0	24.4	36	0	24.6	36.3	0	24.6	36.3	0	24.7	36.6	0	24.4	36	0	24.6	36.3	0	24.9	36.9	0	24.6	36.3	0	24.6	36.3	0	24.6	36.3	0	25.3	37.2	0	25.3	37.2	0	24.6
1999-05-31	24.7	33.6	0	24.4	33.6	0	24.3	33.4	0	24.4	33.6	0	24.2	33.2	0	24.3	33.4	0	24.3	33.4	0	24.4	33.6	0	24.2	33.2	0	24.3	33.4	0	24.4	33.7	0	24.3	33.4	0	24.3	33.4	0	24.3	33.4	0	24.7	33.8	0	24.7	33.8	0	24.4
1999-06-01	26.6	36.7	0	26.2	36.4	0	26.1	36.1	0	26.2	36.4	0	25.8	35.7	0	26.1	36.1	0	26.1	36.1	0	26.2	36.4	0	25.8	35.7	0	26.1	36.1	0	26.4	36.8	0	26.1	36.1	0	26.1	36.1	0	26.1	36.1	0	26.8	37.3	0.61	26.8	37.3	0.61	26.2
1999-06-02	25.9	36.8	0.55	25.4	36.3	3.28	25.2	35.8	2.72	25.4	36.3	3.28	25	35.3	2.6	25.2	35.8	2.72	25.2	35.8	2.72	25.4	36.3	3.28	25	35.3	2.6	25.2	35.8	2.72	25.6	36.9	0.51	25.2	35.8	2.72	25.2	35.8	2.72	25.2	35.8	2.72	26.2	37.7	2.42	26.2	37.7	2.42	25.6
1999-06-03	23.9	33.4	3.49	23.8	33.9	2.76	23.6	33.3	4.8	23.8	33.9	2.76	23.3	32.7	4.59	23.6	33.3	4.8	23.6	33.3	4.8	23.8	33.9	2.76	23.3	32.7	4.59	23.6	33.3	4.8	24	34.4	3.76	23.6	33.3	4.8	23.6	33.3	4.8	23.6	33.3	4.8	24.3	34.3	0	24.3	34.3	0	23.5
1999-06-04	24.2	35.6	0	23.9	35.6	0.21	23.7	35.1	0.41	23.9	35.6	0.21	23.5	34.7	3.17	23.7	35.1	0.41	23.7	35.1	0.41	23.9	35.6	0.21	23.5	34.7	3.17	23.7	35.1	0.41	24.2	36	0	23.7	35.1	0.41	23.7	35.1	0.41	23.7	35.1	0.41	24.6	36.3	0	24.6	36.3	0	23.9
1999-06-05	24.5	34.1	0	24.3	34.2	0	24.2	33.9	0	24.3	34.2	0	24	33.6	0	24.2	33.9	0	24.2	33.9	0	24.3	34.2	0	24	33.6	0	24.2	33.9	0	24.5	34.5	0	24.2	33.9	0	24.2	33.9	0	24.2	33.9	0	24.8	34.6	0	24.8	34.6	0	24.1
1999-06-06	24.6	35.5	0	24.2	35	0	24	34.8	0	24.2	35	0	23.8	34.5	0	24	34.8	0	24	34.8	0	24.2	35	0	23.8	34.5	0	24	34.8	0	24.4	35.3	0	24	34.8	0	24	34.8	0	24	34.8	0	24.9	36	0	24.9	36	0	24.3
1999-06-07	25.5	36.2	0	25.1	35.7	6.04	25	35.5	5.72	25.1	35.7	6.04	24.8	35.1	8.27	25	35.5	5.72	25	35.5	5.72	25.1	35.7	6.04	24.8	35.1	8.27	25	35.5	5.72	25.3	36.1	4.59	25	35.5	5.72	25	35.5	5.72	25	35.5	5.72	25.7	36.8	0	25.7	36.8	0	25.1
1999-06-08	24.5	35.9	14.55	24.1	35.4	10.39	23.9	35.1	16.05	24.1	35.4	10.39	23.7	34.8	9.85	23.9	35.1	16.05	23.9	35.1	16.05	24.1	35.4	10.39	23.7	34.8	9.85	23.9	35.1	16.05	24.3	35.8	12.16	23.9	35.1	16.05	23.9	35.1	16.05	23.9	35.1	16.05	24.8	36.5	17.34	24.8	36.5	17.34	24.2
1999-06-09	26	34.6	1.58	25.9	34.6	0	25.7	34.2	0	25.9	34.6	0	25.5	33.8	0	25.7	34.2	0	25.7	34.2	0	25.9	34.6	0	25.5	33.8	0	25.7	34.2	0	26.2	35.1	0	25.7	34.2	0	25.7	34.2	0	25.7	34.2	0	26.4	35.3	0	26.4	35.3	0	25.6
1999-06-10	24.2	35.2	0	24	34.9	0	23.7	34.5	0	24	34.9	0	23.5	34	0	23.7	34.5	0	23.7	34.5	0	24	34.9	0	23.5	34	0	23.7	34.5	0	24.3	35.5	0	23.7	34.5	0	23.7	34.5	0	23.7	34.5	0	24.7	36.1	0	24.7	36.1	0	23.9
1999-06-11	25	35.9	7.79	24.6	35.7	3.47	24.4	35.4	3.51	24.6	35.7	3.47	24.2	35.1	6.7	24.4	35.4	3.51	24.4	35.4	3.51	24.6	35.7	3.47	24.2	35.1	6.7	24.4	35.4	3.51	24.9	36	0	24.4	35.4	3.51	24.4	35.4	3.51	24.4	35.4	3.51	25.4	36.4	12.17	25.4	36.4	12.17	24.7
1999-06-12	24.4	34.8	0	24.3	34.7	0	24	34.4	0	24.3	34.7	0	23.8	34	0	24	34.4	0	24	34.4	0	24.3	34.7	0	23.8	34	0	24	34.4	0	24.5	35.1	0	24	34.4	0	24	34.4	0	24	34.4	0	24.8	35.5	0	24.8	35.5	0	24
1999-06-13	25.8	35.6	0	25.5	35.3	0	25.4	34.9	0	25.5	35.3	0	25.3	34.4	0	25.4	34.9	0	25.4	34.9	0	25.5	35.3	0	25.3	34.4	0	25.4	34.9	0	25.7	35.8	0	25.4	34.9	0	25.4	34.9	0	25.4	34.9	0	26	36.5	0	26	36.5	0	25.5
1999-06-14	23.7	34.1	17.49	23.4	33.5	13.95	23.2	33.2	14.77	23.4	33.5	13.95	22.9	32.8	7.17	23.2	33.2	14.77	23.2	33.2	14.77	23.4	33.5	13.95	22.9	32.8	7.17	23.2	33.2	14.77	23.6	34	16.37	23.2	33.2	14.77	23.2	33.2	14.77	23.2	33.2	14.77	24.1	34.8	10.4	24.1	34.8	10.4	23.4
1999-06-15	24.4	35.5	0	24	35.1	0	23.8	34.9	0	24	35.1	0	23.6	34.6	0	23.8	34.9	0	23.8	34.9	0	24	35.1	0	23.6	34.6	0	23.8	34.9	0	24.2	35.4	0	23.8	34.9	0	23.8	34.9	0	23.8	34.9	0	24.7	36	0	24.7	36	0	24.1
[truncated: 5,678 more rows]
[truncated: 239 more columns]

## Sheet: Nigeria-weather data
date	tminNig01	tmaxNig01	precNig01	tminNig02	tmaxNig02	precNig02	tminNig03	tmaxNig03	precNig03	tminNig04	tmaxNig04	precNig04	tminNig05	tmaxNig05	precNig05	tminNig06	tmaxNig06	precNig06	tminNig07	tmaxNig07	precNig07	tminNig08	tmaxNig08	precNig08	tminNig09	tmaxNig09	precNig09	tminNig10	tmaxNig10	precNig10	tminNig11	tmaxNig11	precNig11	tminNig12	tmaxNig12	precNig12	tminNig13	tmaxNig13	precNig13	tminNig14	tmaxNig14	precNig14	tminNig15	tmaxNig15	precNig15	tminNig16	tmaxNig16	precNig16	tminNig17
[truncated: 7,305 more rows]
[truncated: 263 more columns]

[truncated: 1 more sheets: Burkina Faso-weather data]
